# Supplementary material for: Coherent Functional Modules Improve Transcription Factor Target Identification, Cooperativity Prediction, and Disease Association
Source: PLoS Genet. 2014 Feb 6;10(2):e1004122. doi: 10.1371/journal.pgen.1004122 (PMC3916285; doi:10.1371/journal.pgen.1004122)
Supplement: Table S1 — Significant associations between transcription factors and modules. (CSV) [file pgen.1004122.s009.csv]

tf	component	A	B	C	D	odds	p	p_corr	p_fdr
AP-2alpha	1	77	188	5359	12871	0.983697141019482	0.945908359565197	1	1
AP-2alpha	2	79	170	5357	12889	1.11808738429103	0.441048227511968	1	0.658112586569277
AP-2alpha	3	89	152	5347	12907	1.41338847164667	0.0125392131180827	1	0.0552603276930249
AP-2alpha	4	120	130	5316	12929	2.24500781385657	4.63135205821854e-10	2.77663449946376e-05	3.86030828149315e-08
AP-2gamma	1	101	164	7016	11214	0.984347623550352	0.949320716071131	1	1
AP-2gamma	2	107	142	7010	11236	1.20778364911294	0.149263519594459	1	0.329069552717329
AP-2gamma	3	107	134	7010	11244	1.2808014137586	0.0619865842526663	1	0.179052027060113
AP-2gamma	4	140	110	6977	11268	2.05548099599984	1.93607224978191e-08	0.00115161449561527	9.79823720740335e-07
ATF3	1	45	220	3576	14654	0.838201647345943	0.310962703689196	1	0.532171837997023
ATF3	2	54	195	3567	14679	1.1396001811477	0.421083313933329	1	0.639967326791424
ATF3	3	28	213	3593	14661	0.536395103154412	0.00135810389602169	1	0.00993726569523652
ATF3	4	40	210	3581	14664	0.779989627797503	0.172158267248982	1	0.362011423802482
BAF155	1	35	230	2268	15962	1.07098765432099	0.707553408823907	1	0.86063237421845
BAF155	2	25	224	2278	15968	0.782327856515741	0.287334672702724	1	0.505760822755337
BAF155	3	33	208	2270	15984	1.11714672992206	0.555400820120141	1	0.75232078513346
BAF155	4	52	198	2251	15994	1.86603484870922	0.000213767316339103	1	0.00228088636459588
BAF170	1	13	252	876	17354	1.02197035587447	0.884854506669369	1	0.967493224222882
BAF170	2	15	234	874	17372	1.27413014140703	0.368204384242303	1	0.589842446628025
BAF170	3	14	227	875	17379	1.22495154185022	0.446726855330356	1	0.663043769616305
BAF170	4	20	230	869	17376	1.7387301746135	0.0244180025292851	1	0.0908103563581966
BATF	1	164	101	7043	11187	2.57916082677414	4.11624199994259e-14	2.4877331775053e-09	1.02366214982179e-11
BATF	2	98	151	7109	11137	1.016737481357	0.896092152992009	1	0.974601848841385
BATF	3	97	144	7110	11144	1.05579778090327	0.69030149140363	1	0.849585961918274
BATF	4	98	152	7109	11136	1.00995772593673	0.948002046322757	1	1
BCL11A	1	140	125	4869	13361	3.07338673238858	5.36372167952623e-19	3.24993260284174e-14	3.61634035015168e-16
BCL11A	2	62	187	4947	13299	0.891306674276745	0.473021834533374	1	0.685600507453903
BCL11A	3	76	165	4933	13321	1.24381377120076	0.12535204425211	1	0.292586816892741
BCL11A	4	63	187	4946	13299	0.905865702528484	0.519983920666602	1	0.725158923227312
BCL3	1	100	165	4263	13967	1.9856552861479	2.51696660262497e-07	0.0148365113358331	8.8028549537339e-06
BCL3	2	69	180	4294	13952	1.24552088185064	0.132594436250113	1	0.304047020224117
BCL3	3	52	189	4311	13943	0.88985602230789	0.492440018599039	1	0.702427370206621
BCL3	4	53	197	4310	13935	0.869839942525351	0.409478121878819	1	0.629041327483714
BCLAF1_(M33-P5B11)	1	73	192	3110	15120	1.84847266881029	2.47995189661889e-05	1	0.000404634259442954
BCLAF1_(M33-P5B11)	2	51	198	3132	15114	1.24297573435504	0.175947856827104	1	0.367067178445597
BCLAF1_(M33-P5B11)	3	21	220	3162	15092	0.455597722960152	0.000202671763827897	1	0.00218788874383149
BCLAF1_(M33-P5B11)	4	31	219	3152	15093	0.677808393018566	0.0427521588829346	1	0.137057889722956
BDP1	1	5	260	257	17973	1.34488177192457	0.430421469211004	1	0.648138913319368
BDP1	2	2	247	260	17986	0.56013702896294	0.590392070992409	1	0.778852933632211
BDP1	3	3	238	259	17995	0.875782745530645	1	1	1
BDP1	4	4	246	258	17987	1.13361063843197	0.783242404701209	1	0.907342477814456
BHLHE40	1	23	242	2353	15877	0.641296674194715	0.0415661240846825	1	0.134325632926375
BHLHE40	2	33	216	2343	15903	1.03697183098592	0.848634180913246	1	0.947403287438359
BHLHE40	3	24	217	2352	15902	0.747766387661055	0.207170127342876	1	0.408948709406822
BHLHE40	4	36	214	2340	15905	1.14342199856219	0.446670974822226	1	0.663017120546608
BRCA1_(C-1863)	1	27	238	3294	14936	0.514395922303348	0.000505900112471514	1	0.00454731878237775
BRCA1_(C-1863)	2	65	184	3256	14990	1.62634534237795	0.00149308269862853	1	0.010701660542497
BRCA1_(C-1863)	3	24	217	3297	14957	0.501738069380207	0.000685285996390885	1	0.00578668998900625
BRCA1_(C-1863)	4	51	199	3270	14975	1.17364344659075	0.319247615712342	1	0.54094767718458
BRF1	1	1	264	101	18129	0.679905490549055	1	1	1
BRF1	3	1	240	101	18153	0.748886138613861	1	1	1
BRF1	4	1	249	101	18144	0.721460097817011	1	1	1
BRF2	1	10	255	399	17831	1.75251855128016	0.0890565603377569	1	0.231577871645962
BRF2	2	8	241	401	17845	1.4772198135367	0.272098557838973	1	0.488111407450593
BRF2	3	5	236	404	17850	0.936084074509146	1	1	1
BRF2	4	1	249	408	17837	0.175574848413261	0.047964730817198	1	0.148798561655806
Brg1	1	25	240	1152	17078	1.54423466435185	0.055492971381615	1	0.165361597730931
Brg1	2	18	231	1159	17087	1.14879598399874	0.515029406169478	1	0.720756097010238
Brg1	3	20	221	1157	17097	1.33728592826666	0.229614256068769	1	0.436833094828275
Brg1	4	19	231	1158	17087	1.21366514889831	0.431935522105572	1	0.649575948997917
c-Fos	1	154	111	10304	7926	1.06720035252644	0.618091020082827	1	0.798130811598271
c-Fos	2	175	74	10283	7963	1.83131565874929	8.12633368611699e-06	0.468247473327747	0.000161145728128621
c-Fos	3	165	76	10293	7961	1.67917516758962	0.00018058239709775	1	0.00199340364851582
c-Fos	4	161	89	10297	7948	1.39631375125077	0.0121544231059941	1	0.0539382926226883
c-Jun	1	162	103	10024	8206	1.28756227771794	0.0466753579722361	1	0.146000346500092
c-Jun	2	142	107	10044	8202	1.08372134570507	0.563979903937795	1	0.759125994547943
c-Jun	3	169	72	10017	8237	1.93012573070225	1.68903381609487e-06	0.0985348547633425	4.37281536092035e-05
c-Jun	4	170	80	10016	8229	1.74586910942492	2.96211946175662e-05	1	0.000466982096491015
c-Myc	1	174	91	11102	7128	1.22764930979667	0.127833586331896	1	0.296575875305657
c-Myc	2	164	85	11112	7134	1.23869902172532	0.116660917292015	1	0.278678232473012
c-Myc	3	131	110	11145	7109	0.759638647579428	0.0391620662802218	1	0.128491870229899
c-Myc	4	175	75	11101	7144	1.50160646188031	0.00324349332802513	1	0.0197526269715541
CCNT2	1	104	161	7942	10288	0.836774691044232	0.169854787885257	1	0.358796509394882
CCNT2	2	135	114	7911	10335	1.54706305011676	0.000786037705893929	1	0.00645335786681688
CCNT2	3	82	159	7964	10290	0.666347620897814	0.00317203791519473	1	0.0194344972429338
CCNT2	4	102	148	7944	10301	0.893672940311913	0.404143936932189	1	0.623752520425405
CEBPB	1	205	60	13785	4445	1.10171079675976	0.564242206921173	1	0.759313768068501
CEBPB	2	204	45	13786	4460	1.46660863678128	0.0209605862355754	1	0.0812552464559328
CEBPB	3	204	37	13786	4468	1.78691269246905	0.000840485072888167	1	0.00677839370319697
CEBPB	4	214	36	13776	4469	1.92840608465608	0.000141629470268763	1	0.00163441507077263
CHD2_(N-1250)	1	94	171	5583	12647	1.24523590305994	0.0935978676450086	1	0.239868210657544
CHD2_(N-1250)	2	123	126	5554	12692	2.23079033557968	6.70552842341564e-10	4.01768441017372e-05	5.31884267624655e-08
CHD2_(N-1250)	3	37	204	5640	12614	0.405644208037825	4.5036490125307e-08	0.00267210503211472	2.02580742831996e-06
CHD2_(N-1250)	4	60	190	5617	12628	0.709950057625816	0.0225024487046358	1	0.0856671426938518
CtBP2	1	17	248	1429	16801	0.805935235558365	0.488165152183863	1	0.698579379631554
CtBP2	2	19	230	1427	16819	0.973647969287956	1	1	1
CtBP2	3	33	208	1413	16841	1.89093377429365	0.00152245070310631	1	0.010859563731573
CtBP2	4	31	219	1415	16830	1.68362457040515	0.0119863967598526	1	0.0533314676189952
CTCF	1	230	35	16157	2073	0.843137428270807	0.331127320194397	1	0.553444156709569
CTCF	2	216	33	16171	2075	0.839887340412973	0.365365307340116	1	0.587020867343009
CTCF	3	231	10	16156	2098	2.99974003466204	9.28278018764248e-05	1	0.00116548541648282
CTCF	4	233	17	16154	2091	1.7741116751269	0.0206498071356635	1	0.080291573560942
CTCFL_(SC-98982)	1	95	170	6921	11309	0.913124590972063	0.523805822436346	1	0.727924853720045
CTCFL_(SC-98982)	2	90	159	6926	11320	0.925143974850032	0.599036448219196	1	0.784883651708862
CTCFL_(SC-98982)	3	91	150	6925	11329	0.992480385078219	1	1	1
CTCFL_(SC-98982)	4	101	149	6915	11330	1.11063877282631	0.43130088087917	1	0.649042418762196
CTCF_(C-20)	1	198	67	12909	5321	1.21812272590105	0.173586698379606	1	0.363829949144226
CTCF_(C-20)	2	173	76	12934	5312	0.934883985904145	0.623504405794877	1	0.802150857474306
CTCF_(C-20)	3	187	54	12920	5334	1.4296783625731	0.0221792057298833	1	0.0847662784965243
CTCF_(C-20)	4	186	64	12921	5324	1.19749825864871	0.23369869637237	1	0.442114946091205
CTCF_(SC-5916)	1	193	72	13266	4964	1.00303616597149	1	1	1
CTCF_(SC-5916)	2	171	78	13288	4958	0.817990784050387	0.151655590957389	1	0.332554974678172
CTCF_(SC-5916)	3	203	38	13256	4998	2.01417034590096	2.95434174713735e-05	1	0.000466119233531707
CTCF_(SC-5916)	4	202	48	13257	4988	1.58340247919338	0.00410256179734248	1	0.0236413532633183
E2F1	1	14	251	3070	15160	0.275432472066133	2.62091993971227e-08	0.00155787481216497	1.28152636536455e-06
E2F1	2	98	151	2986	15260	3.31675855981335	8.36136030296021e-18	5.06422509469391e-13	4.45059072968092e-15
E2F1	3	24	217	3060	15194	0.549164181801753	0.00394324318611048	1	0.0229059923926081
E2F1	4	47	203	3037	15208	1.15938888357223	0.348361850848143	1	0.569573925833679
E2F4	1	31	234	4015	14215	0.469037051228832	2.42381188049725e-05	1	0.000396947329593633
E2F4	2	149	100	3897	14349	5.4862740569669	9.16694102928e-39	5.56194980010535e-34	7.94642830938158e-35
E2F4	3	22	219	4024	14230	0.355242971395372	2.440898338855e-07	0.0143898279770519	8.5713953241737e-06
E2F4	4	35	215	4011	14234	0.577702017127319	0.0019829840943049	1	0.0134039740272275
E2F6	1	81	184	6747	11483	0.749224292922458	0.034178735722735	1	0.116260198646536
E2F6	2	142	107	6686	11560	2.29454208962234	1.2112350996214e-10	7.27588924342577e-06	1.20285604506919e-08
E2F6	3	59	182	6769	11485	0.550030926378984	3.87196427050674e-05	1	0.000582137740174303
E2F6	4	86	164	6742	11503	0.89469904710913	0.428915997922763	1	0.646640233395942
E2F6_(H-50)	1	141	124	9866	8364	0.963985142849669	0.803937006366595	1	0.920050121578307
E2F6_(H-50)	2	178	71	9829	8417	2.14688927132845	1.89238969563979e-08	0.00112568801045133	9.60118785379786e-07
E2F6_(H-50)	3	99	142	9908	8346	0.58727191570903	5.07264423665625e-05	1	0.000721876295216466
E2F6_(H-50)	4	139	111	9868	8377	1.06304389107389	0.655016602892746	1	0.824631371263549
EBF	1	191	74	7026	11204	4.11591694170686	5.94684320920909e-28	3.60693881168159e-23	1.2887658783386e-24
EBF	2	86	163	7131	11115	0.822374958381834	0.1505115406732	1	0.331027194202601
EBF	3	99	142	7118	11136	1.09073208568636	0.507106663440229	1	0.71388345252304
EBF1_(C-8)	1	200	65	8227	10003	3.7411524903928	2.82433757049165e-23	1.71250884249191e-18	3.64640008037092e-20
EBF1_(C-8)	2	120	129	8307	9939	1.11298680574802	0.405720084191775	1	0.625335478732428
EBF1_(C-8)	3	111	130	8316	9938	1.02038517038517	0.896508671594068	1	0.974841453662856
eGFP-FOS	1	65	200	3990	14240	1.15989974937343	0.29582304556181	1	0.514873290634771
eGFP-FOS	2	50	199	4005	14241	0.893418402875802	0.537267537585006	1	0.738175914107556
eGFP-FOS	3	68	173	3987	14267	1.40653076255054	0.022709034166976	1	0.0861994365852685
eGFP-GATA2	1	80	185	3754	14476	1.66752581030684	0.000235832673602178	1	0.00246857454445061
eGFP-GATA2	2	51	198	3783	14463	0.984752361041021	1	1	1
eGFP-GATA2	3	64	177	3770	14484	1.38916513060289	0.0304323562600244	1	0.106692591741292
eGFP-HDAC8	1	4	261	174	18056	1.59034658915753	0.327730603437584	1	0.549981868597043
eGFP-HDAC8	2	1	248	177	18069	0.411632039365774	0.736236426780705	1	0.878055779150005
eGFP-HDAC8	3	2	239	176	18078	0.859547356409281	1	1	1
eGFP-JunB	1	76	189	4482	13748	1.23344406432314	0.131528570507199	1	0.302304975507625
eGFP-JunB	2	58	191	4500	13746	0.927595113438045	0.657331368549957	1	0.82639678953324
eGFP-JunB	3	70	171	4488	13766	1.25561601567794	0.114228750181985	1	0.274524365460541
eGFP-JunD	1	118	147	7505	10725	1.14712640552557	0.285372729275327	1	0.503589170372443
eGFP-JunD	2	101	148	7522	10724	0.97293344926953	0.846142320565898	1	0.946361853723941
eGFP-JunD	3	94	147	7529	10725	0.910899623496629	0.510404954733967	1	0.716917522143886
eGFP-NR4A1	1	2	263	75	18155	1.84081115335868	0.302504316678283	1	0.522327425726961
eGFP-NR4A1	2	1	248	76	18170	0.964028013582343	1	1	1
eGFP-NR4A1	3	1	240	76	18178	0.996600877192982	1	1	1
Egr-1	1	194	71	11133	7097	1.74183084675302	4.46627863498516e-05	1	0.000651945603971373
Egr-1	2	170	79	11157	7089	1.36728602012927	0.0219098098275601	1	0.08403307378398
Egr-1	3	127	114	11200	7054	0.701643170426065	0.00763877311815971	1	0.0379779395993389
ELF1_(SC-631)	1	212	53	11995	6235	2.07919966652772	5.67606741201264e-07	0.0333196509219966	1.74039297908503e-05
ELF1_(SC-631)	2	188	61	12019	6227	1.59675595607501	0.00120382485873589	1	0.00903166325767725
ELF1_(SC-631)	3	123	118	12084	6170	0.532227795263663	1.92376891101739e-06	0.112111480827361	4.85583600335006e-05
ELK4	1	23	242	3422	14808	0.411271741913047	7.27010661503173e-06	0.419390640301335	0.000147344712558492
ELK4	2	61	188	3384	14862	1.42501320356119	0.0213924984935374	1	0.0825446272788917
ELK4	3	25	216	3420	14834	0.502017002382499	0.000594143460381467	1	0.00515641048679127
ERalpha_a	1	69	196	5517	12713	0.811218941083774	0.156817350487582	1	0.340003459734395
ERalpha_a	2	56	193	5530	12716	0.667200104938676	0.00812292112794754	1	0.039801264053929
ERalpha_a	3	92	149	5494	12760	1.4340476370806	0.00881387662388153	1	0.0422522564033445
ERRA	1	5	260	455	17775	0.751267962806424	0.690822661250484	1	0.849784631848431
ERRA	2	2	247	458	17788	0.314481197956261	0.0984720605370946	1	0.24804004289709
ERRA	3	3	238	457	17797	0.490879502785797	0.294794878726053	1	0.513614139229841
ETS1	1	77	188	5695	12535	0.901495339323408	0.463432870107672	1	0.677368594029316
ETS1	2	118	131	5654	12592	2.00608634837999	8.63669928402143e-08	0.00511318507711921	3.54583837993518e-06
ETS1	3	28	213	5744	12510	0.286299972537173	9.8854737760783e-13	5.96469716701012e-08	1.74883541904499e-10
FOSL1_(SC-183)	1	71	194	4292	13938	1.18849501830305	0.2158205675474	1	0.41965058690259
FOSL1_(SC-183)	2	55	194	4308	13938	0.917245785831204	0.599805134228941	1	0.785363073317954
FOSL1_(SC-183)	3	66	175	4297	13957	1.2249901924931	0.169196891875725	1	0.357955072833798
FOSL2	1	93	172	7288	10942	0.811788412937482	0.11425644466228	1	0.274555720818437
FOSL2	2	95	154	7286	10960	0.927949349579874	0.602473296907252	1	0.78746536685691
FOSL2	3	93	148	7288	10966	0.945499080309728	0.691718436265342	1	0.850199005703598
FOXA1_(C-20)	1	161	104	12276	5954	0.750834962528511	0.0250016928158131	1	0.0924837064169435
FOXA1_(C-20)	2	180	69	12257	5989	1.27465760470503	0.0895628074557861	1	0.232509247728977
FOXA1_(C-20)	3	173	68	12264	5990	1.24260149265186	0.146677356939002	1	0.325151865672693
FOXA1_(SC-101058)	1	117	148	9285	8945	0.761592367812077	0.0302386050628235	1	0.106240435134742
FOXA1_(SC-101058)	2	135	114	9267	8979	1.14740760934385	0.307278724822427	1	0.527906937209085
FOXA1_(SC-101058)	3	122	119	9280	8974	0.991404665314402	0.948411087810953	1	1
FOXA2_(SC-6554)	1	103	162	8955	9275	0.658522378697328	0.0010052915016393	1	0.00783069169697979
FOXA2_(SC-6554)	2	126	123	8932	9314	1.06820093279303	0.610325068542948	1	0.792572284957008
FOXA2_(SC-6554)	3	113	128	8945	9309	0.918736899105646	0.517527234698548	1	0.722934519705976
GABP	1	128	137	8670	9560	1.03021577888347	0.852612290993041	1	0.949388414099414
GABP	2	136	113	8662	9584	1.3316469249269	0.0254334155576422	1	0.0937093725203552
GABP	3	80	161	8718	9536	0.543517445878378	6.57356479815339e-06	0.379557631445377	0.000135628667783729
GATA-1	1	128	137	7569	10661	1.31597864126918	0.0279857374647888	1	0.100412402398497
GATA-1	2	130	119	7567	10679	1.54171196693293	0.000741649705891997	1	0.00616568079922269
GATA-1	3	84	157	7613	10641	0.747835792112218	0.0351391517562075	1	0.118556782238903
GATA-2	1	160	105	10445	7785	1.13574505915339	0.317832086381262	1	0.539474242803536
GATA-2	2	151	98	10454	7792	1.14846382402205	0.30244832341558	1	0.522327425726961
GATA-2	3	186	55	10419	7835	2.54309870952543	1.14585458343672e-10	6.88360682453776e-06	1.14440032860343e-08
GATA2_(CG2-96)	1	93	172	5062	13168	1.40654029568238	0.0105083533782339	1	0.0483331384756466
GATA2_(CG2-96)	2	63	186	5092	13154	0.874977827331931	0.393419115044693	1	0.613213242320503
GATA2_(CG2-96)	3	69	172	5086	13168	1.03863775617518	0.772902025642511	1	0.901733587554671
GATA3_(SC-268)	1	101	164	7435	10795	0.894168156543704	0.413125099670544	1	0.632230956355817
GATA3_(SC-268)	2	92	157	7444	10802	0.850327027794796	0.242495751873603	1	0.453497772480975
GATA3_(SC-268)	3	116	125	7420	10834	1.35498005390836	0.0208094812569815	1	0.0808171653352773
GCN5	1	1	264	80	18150	0.859375	1	1	1
GCN5	2	3	246	78	18168	2.84052532833021	0.0960369691324991	1	0.243951912548562
GR	1	99	166	6864	11366	0.987546339202966	0.949149972698038	1	1
GR	2	82	167	6881	11365	0.81098955990069	0.129984320206029	1	0.299857381010562
GR	3	128	113	6835	11419	1.89243547332509	1.18998839165206e-06	0.0695786212598961	3.26587497084791e-05
GRp20	1	2	263	368	17862	0.369110596792858	0.183441902269196	1	0.377381835831802
GRp20	2	10	239	360	17886	2.07880055788006	0.0350827299034616	1	0.118445181804858
GTF2B	1	23	242	1373	16857	1.16686931554839	0.481142035867729	1	0.692581276608245
GTF2B	2	33	216	1363	16883	1.8924044183582	0.00150851859081979	1	0.0107830024845029
GTF2B	3	13	228	1383	16871	0.695548071190268	0.267369967893819	1	0.482886173337608
GTF2F1_(RAP-74)	1	63	202	5059	13171	0.811976107672044	0.166612878240356	1	0.354408681864546
GTF2F1_(RAP-74)	2	88	161	5034	13212	1.43453830721282	0.00821247674888602	1	0.0400913489991692
GTF2F1_(RAP-74)	3	54	187	5068	13186	0.751326346711462	0.0699108235534704	1	0.195326751694927
HA-E2F1	1	109	156	8884	9346	0.73505379882012	0.0156373399283149	1	0.0652012496976669
HA-E2F1	2	169	80	8824	9422	2.25566353127833	8.49033138332679e-10	5.08485946547441e-05	6.51318973881504e-08
HA-E2F1	3	94	147	8899	9355	0.672222591699901	0.00279286383991556	1	0.0175818007890939
HDAC2_(SC-6296)	1	108	157	7931	10299	0.893287406428214	0.3827749678936	1	0.603398485094393
HDAC2_(SC-6296)	2	104	145	7935	10311	0.932007039958282	0.607062102890267	1	0.790437545860261
HDAC2_(SC-6296)	3	110	131	7929	10325	1.09343515301353	0.513322024813323	1	0.719379542189492
HEY1	1	132	133	10082	8148	0.802096492968187	0.0813632880672266	1	0.217772675220295
HEY1	2	181	68	10033	8213	2.17891692708181	1.70567301548972e-08	0.00101484133075608	8.748963531692e-07
HEY1	3	86	155	10128	8126	0.445163838352953	1.25080868883484e-09	7.48696556875869e-05	9.21105233476917e-08
HMGN3	1	83	182	6240	11990	0.876276768103691	0.36114027422928	1	0.583129106977986
HMGN3	2	112	137	6211	12035	1.5840979096423	0.000445440622700154	1	0.00410156858656227
HMGN3	3	49	192	6274	11980	0.487312055041972	2.81425062859437e-06	0.163586760538934	6.68659170722094e-05
HNF4A	1	45	220	3850	14380	0.763990554899646	0.110815446508018	1	0.26894154960038
HNF4A	2	47	202	3848	14398	0.870589839649246	0.434164001733894	1	0.651799194072409
HNF4A	3	44	197	3851	14403	0.835345028715595	0.302025513036757	1	0.521942279283857
HNF4A_(H-171)	1	100	165	7649	10581	0.838374594421136	0.168450413251451	1	0.356898431428005
HNF4A_(H-171)	2	96	153	7653	10593	0.868494477367584	0.301065140478598	1	0.520883363515239
HNF4A_(H-171)	3	108	133	7641	10613	1.12787268524669	0.358345967770309	1	0.580142877641762
HNF4G_(SC-6558)	1	73	192	6156	12074	0.745717254169374	0.0360045487358597	1	0.120628300678765
HNF4G_(SC-6558)	2	76	173	6153	12093	0.86340513439095	0.311466032324852	1	0.532717707916794
HNF4G_(SC-6558)	3	78	163	6151	12103	0.941573668005502	0.681343794797882	1	0.843186047525859
HSF1	1	5	260	604	17626	0.561194600101885	0.293560756398541	1	0.51248999032467
HSF1	2	8	241	601	17645	0.97458592525597	1	1	1
HSF1	3	3	238	606	17648	0.367085448040602	0.0973013739811086	1	0.246102595688953
Ini1	1	51	214	3973	14257	0.855196642759185	0.367968358059695	1	0.589588866601418
Ini1	2	63	186	3961	14285	1.22152682199835	0.188266550574044	1	0.383769563959283
Ini1	3	45	196	3979	14275	0.823680188335701	0.271228895636558	1	0.487139075378767
IRF1	1	92	173	6851	11379	0.883266693272068	0.371108380472397	1	0.592838468202532
IRF1	2	145	104	6798	11448	2.34791907122004	3.57585188411469e-11	2.1506245986631e-06	4.03313554513159e-09
IRF1	3	45	196	6898	11356	0.377971136265466	1.86272914145225e-10	1.11838257652793e-05	1.76334484092547e-08
IRF3	1	16	249	1261	16969	0.864692712165076	0.713515508444479	1	0.864193747490365
IRF3	2	49	200	1228	17018	3.39528501628664	1.99283167422641e-11	1.19936581481642e-06	2.43309911452835e-09
IRF3	3	4	237	1273	16981	0.225136807634048	0.000286727969686687	1	0.00287533518436426
IRF4_(M-17)	1	148	117	5599	12631	2.8536658713476	6.0485739195615e-17	3.66210907959851e-12	2.698731363522e-14
IRF4_(M-17)	2	88	161	5659	12587	1.2157361603953	0.147854239379785	1	0.327038223743877
IRF4_(M-17)	3	76	165	5671	12583	1.02200776945972	0.888634464760864	1	0.969634412646585
JunD	1	164	101	11693	6537	0.90776829329217	0.478063470269712	1	0.689899433408632
JunD	2	162	87	11695	6551	1.04304521531453	0.79038812560369	1	0.911671221597228
JunD	3	179	62	11678	6576	1.62575341557602	0.000888443600920427	1	0.00708792502022765
KAP1	1	83	182	6961	11269	0.738278888185511	0.0218783147036286	1	0.0839441123121202
KAP1	2	94	155	6950	11296	0.985680204223718	0.94766900424552	1	1
KAP1	3	113	128	6931	11323	1.44222852943298	0.00502549640579201	1	0.0275729733469059
MafF_(M8194)	1	105	160	8183	10047	0.805736740804106	0.0929918785709526	1	0.238735284806456
MafF_(M8194)	2	123	126	8165	10081	1.20526346484705	0.158031262068494	1	0.341926795589809
MafF_(M8194)	3	143	98	8145	10109	1.81103594292229	6.03586579890002e-06	0.34877043345784	0.000126382448818928
MafK_(ab50322)	1	152	113	11401	6829	0.805711034507918	0.0848373566982818	1	0.224188269255106
MafK_(ab50322)	2	169	80	11384	6862	1.27336393183415	0.0864817538489392	1	0.227114724467828
MafK_(ab50322)	3	173	68	11380	6874	1.53675436782797	0.0025312540505735	1	0.016275987685578
MafK_(SC-477)	1	109	156	8891	9339	0.733924971665383	0.0156260462235602	1	0.0651675934601812
MafK_(SC-477)	2	123	126	8877	9369	1.03029498382658	0.848227040588053	1	0.947277057136612
MafK_(SC-477)	3	144	97	8856	9398	1.57539183639259	0.000565644110409085	1	0.00495856383609154
Max	1	188	77	10639	7591	1.74206881566596	3.12132175795321e-05	1	0.000487269884930798
Max	2	167	82	10660	7586	1.44929986729511	0.00642593129332557	1	0.0332928202594771
Max	3	145	96	10682	7572	1.07066794607751	0.645200271874405	1	0.817039346551239
MEF2A	1	150	115	5621	12609	2.92590673174354	1.03124097015758e-17	6.24571093575939e-13	5.39445707492776e-15
MEF2A	2	74	175	5697	12549	0.931443616941247	0.630558413024836	1	0.807377796650264
MEF2A	3	59	182	5712	12542	0.711802028503709	0.0249346100585249	1	0.0922861932510698
MEF2C_(SC-13268)	1	93	172	3047	15183	2.69426084368155	6.8282386469403e-13	4.12097858820141e-08	1.25938456260285e-10
MEF2C_(SC-13268)	2	43	206	3097	15149	1.02104291343643	0.865363232431717	1	0.956331335032356
MEF2C_(SC-13268)	3	28	213	3112	15142	0.639620068310463	0.0245601812656036	1	0.091195190258036
Mxi1_(bHLH)	1	67	198	6230	12000	0.651782674254584	0.00212294546501262	1	0.0141514150079057
Mxi1_(bHLH)	2	125	124	6172	12074	1.97203029289403	1.65815523270526e-07	0.00979289898883397	6.20325891002188e-06
Mxi1_(bHLH)	3	54	187	6243	12011	0.555568975220161	8.94113838977765e-05	1	0.00113054444153304
NANOG_(SC-33759)	1	59	206	4654	13576	0.835468810627459	0.255779597212945	1	0.469355531640926
NANOG_(SC-33759)	2	67	182	4646	13600	1.07761373366195	0.608473062514672	1	0.791284915312366
NANOG_(SC-33759)	3	75	166	4638	13616	1.32639224426815	0.0447729616505471	1	0.141774425348599
NELFe	1	1	264	370	17860	0.182841932841933	0.0709972982987091	1	0.197420770816867
NELFe	2	10	239	361	17885	2.07292620452254	0.0354573241459106	1	0.119305225084499
NF-E2	1	17	248	1311	16919	0.884645431952954	0.719464471821876	1	0.868556106759339
NF-E2	2	13	236	1315	16931	0.709231810272604	0.265971910793054	1	0.481487351810602
NF-E2	3	19	222	1309	16945	1.10790507849331	0.616168497420462	1	0.796862329772697
NF-E2_(H-230)	1	15	250	572	17658	1.85223776223776	0.0313205488389924	1	0.109037917587496
NF-E2_(H-230)	2	9	240	578	17668	1.14628027681661	0.58754553038792	1	0.777258892543563
NF-E2_(H-230)	3	4	237	583	17671	0.511568997836015	0.262023466790093	1	0.476491967298695
NF-YA	1	68	197	4625	13605	1.0153820825902	0.943318016426171	1	1
NF-YA	2	120	129	4573	13673	2.78134042585652	9.24440461249483e-15	5.59055368940625e-10	2.72306054313683e-12
NF-YA	3	40	201	4653	13601	0.581703560426965	0.00130274197464886	1	0.00961449562414163
NF-YB	1	79	186	5052	13178	1.10789935211435	0.447628901342765	1	0.664013145589375
NF-YB	2	124	125	5007	13239	2.62294547633313	1.21789804514891e-13	7.35610419269942e-09	2.62996631244256e-11
NF-YB	3	43	198	5088	13166	0.561965964678229	0.000372365918775522	1	0.00354767843480902
NFKB	1	217	48	9845	8385	3.8503999492128	3.41986508501701e-21	2.07281442667966e-16	2.96453447655475e-18
NFKB	2	156	93	9906	8340	1.41224282448565	0.00859777901352452	1	0.0415271526501413
NFKB	3	112	129	9950	8304	0.724590393829613	0.0133632744987974	1	0.0579078409331591
Nrf1	1	46	219	4513	13717	0.638421526042979	0.00501334247827427	1	0.0275302824960799
Nrf1	2	81	168	4478	13768	1.48239009762011	0.00480545330580798	1	0.0266735187153703
Nrf1	3	26	215	4533	13721	0.366045382953945	6.67274495404015e-08	0.00395406847741557	2.84341407170756e-06
NRSF	1	144	121	9627	8603	1.06349651934513	0.664500944116146	1	0.831362596420027
NRSF	2	135	114	9636	8610	1.05812086255489	0.701488240336686	1	0.856701426705863
NRSF	3	139	102	9632	8622	1.21984927692007	0.135445194453538	1	0.308221840899338
Oct-2	1	159	106	7155	11075	2.32180293501048	1.61855496622689e-11	9.74289161920274e-07	2.02086245577464e-09
Oct-2	2	127	122	7187	11059	1.60181406774983	0.000246260765981214	1	0.00255350363631921
Oct-2	3	58	183	7256	10998	0.480389321669348	3.84941469964727e-07	0.0226430271462651	1.25649534144484e-05
p300	1	171	94	11292	6938	1.11771655323671	0.407822435636289	1	0.627511043341866
p300	2	148	101	11315	6931	0.89759759891146	0.430385077844142	1	0.648138913319368
p300	3	191	50	11272	6982	2.36614975159688	9.40159742733559e-09	0.000560184781110364	5.20044605187533e-07
p300_(F-4)	1	28	237	1527	16703	1.29230531170299	0.218486702181156	1	0.423192450470907
p300_(F-4)	2	29	220	1526	16720	1.44429882044561	0.0661056169905691	1	0.187742867006757
p300_(F-4)	3	19	222	1536	16718	0.931523320195195	0.90680803223476	1	0.982280681312248
p300_(N-15)	1	74	191	5086	13144	1.00126617982224	1	1	1
p300_(N-15)	2	74	175	5086	13160	1.09414077860794	0.522348768312152	1	0.726798994141089
p300_(N-15)	3	119	122	5041	13213	2.55665347429764	1.42108145343287e-12	8.57139489452569e-08	2.36249924915908e-10
PAX5-C20	1	184	81	8912	9318	2.37509142895139	2.04158606141026e-11	1.22866732347792e-06	2.4826341123522e-09
PAX5-C20	2	128	121	8968	9278	1.09441835433239	0.483526968866038	1	0.694755631463192
PAX5-C20	3	85	156	9011	9243	0.558900233048496	1.2726700985158e-05	0.730029021910635	0.000232677377456882
PAX5-N19	1	162	103	5806	12424	3.3655976910394	4.78987520265333e-22	2.90362234784845e-17	4.76474798847548e-19
PAX5-N19	2	91	158	5877	12369	1.21216908652697	0.151939198306488	1	0.332972319449518
PAX5-N19	3	59	182	5909	12345	0.677263589346852	0.0101177100639734	1	0.0470046849422612
Pbx3	1	95	170	4127	14103	1.9096409583945	1.34638525770069e-06	0.0786665978369359	3.62621648634167e-05
Pbx3	2	65	184	4157	14089	1.19727986319566	0.223787605017023	1	0.429783259666824
Pbx3	3	34	207	4188	14066	0.551661291290044	0.000850668908832674	1	0.00684773755070016
PGC1A	1	1	264	302	17928	0.224864539434076	0.137669889620081	1	0.311422911185574
PGC1A	2	3	246	300	17946	0.729512195121951	0.801891633078624	1	0.91907631953931
PGC1A	3	2	239	301	17953	0.49911730771904	0.445853498730759	1	0.662302389360387
Pol2	1	240	25	14047	4183	2.85874563963836	2.05904995091157e-08	0.00122461995830465	1.03515452378885e-06
Pol2	2	213	36	14074	4172	1.75389607313723	0.00133003114074331	1	0.00977243217861834
Pol2	3	197	44	14090	4164	1.32316278469579	0.104072681086073	1	0.257895992358057
Pol2(b)	1	84	181	6401	11829	0.857631878996807	0.270392890223267	1	0.486170229562279
Pol2(b)	2	127	122	6358	11888	1.94640030115667	2.15624332202227e-07	0.0127209731026026	7.7650352985348e-06
Pol2(b)	3	77	164	6408	11846	0.867952787673944	0.341497587551999	1	0.562826133891646
Pol2(phosphoS2)	1	46	219	6146	12084	0.412982717348181	5.37839756224292e-09	0.000320945117731722	3.23770996108036e-07
Pol2(phosphoS2)	2	137	112	6055	12191	2.46279196649758	2.39539301301354e-12	1.44425430933625e-07	3.74619711416653e-10
Pol2(phosphoS2)	3	33	208	6159	12095	0.311563284499232	2.70343572458573e-12	1.62984732963825e-07	4.17415979053085e-10
Pol2-4H8	1	223	42	13089	5141	2.08543524369791	3.40857616863102e-06	0.197912158079223	7.90039732286213e-05
Pol2-4H8	2	214	35	13098	5148	2.40314115568353	1.69597124538324e-07	0.0100157277867353	6.33301754891416e-06
Pol2-4H8	3	159	82	13153	5101	0.751992960893648	0.0429539798851279	1	0.137499868085544
Pol3	1	1	264	78	18152	0.881507381507382	1	1	1
Pol3	2	1	248	78	18168	0.939205955334988	1	1	1
Pol3	3	1	240	78	18176	0.970940170940171	1	1	1
POU2F2	1	159	106	7127	11103	2.33681773537253	1.0326612327975e-11	6.21920227452291e-07	1.37039041960571e-09
POU2F2	2	127	122	7159	11087	1.61215047435419	0.00019071518948597	1	0.0020817768839735
POU2F2	3	58	183	7228	11026	0.483478034722285	5.28550238790517e-07	0.0310364700217791	1.63551394644613e-05
POU5F1_(SC-9081)	1	20	245	1419	16811	0.967108196344077	1	1	1
POU5F1_(SC-9081)	2	19	230	1420	16826	0.978854868340478	1	1	1
POU5F1_(SC-9081)	3	29	212	1410	16844	1.63413622373879	0.0204408520290099	1	0.0796526394246287
PRDM1_(Val90)	1	29	236	1749	16481	1.15792317159442	0.461736695861631	1	0.675823786344138
PRDM1_(Val90)	2	20	229	1758	16488	0.819112627986348	0.449138886710494	1	0.665082425828317
PRDM1_(Val90)	3	29	212	1749	16505	1.29088589706247	0.224835874565023	1	0.431154556894779
PU.1	1	237	28	12560	5670	3.82105891719745	5.84988587697325e-15	3.53818647496973e-10	1.79278320714514e-12
PU.1	2	191	58	12606	5640	1.47335423197492	0.0103963046330016	1	0.0479914617824678
PU.1	3	174	67	12623	5631	1.1585036080786	0.326144429509927	1	0.548420288560496
Rad21	1	195	70	14322	3908	0.760129271650009	0.0593505025158216	1	0.173611092010222
Rad21	2	187	62	14330	3916	0.824226189136258	0.187428633038544	1	0.382831878712093
Rad21	3	215	26	14302	3952	2.28499510557964	1.7372079101257e-05	0.993561320038191	0.000302176965861542
RFX5_(N-494)	1	97	168	7091	11139	0.90698722726998	0.485156616548207	1	0.695964621563716
RFX5_(N-494)	2	128	121	7060	11186	1.67607988200314	6.04458631657683e-05	1	0.000830207102059489
RFX5_(N-494)	3	76	165	7112	11142	0.721607526331936	0.0197862555099399	1	0.0777383062808945
RPC155	1	15	250	1368	16862	0.739561403508772	0.29062751616552	1	0.509189746518558
RPC155	2	18	231	1365	16881	0.963664906522049	1	1	1
RPC155	3	18	223	1365	16889	0.998708914403982	1	1	1
RXRA	1	117	148	6589	11641	1.39667361244991	0.00823275386197664	1	0.0401642952520295
RXRA	2	85	164	6621	11625	0.910006409760518	0.507394441207582	1	0.714151127599646
RXRA	3	88	153	6618	11636	1.01127248522054	0.946276901572226	1	1
SETDB1	1	85	180	6565	11665	0.839066598967589	0.197399341666018	1	0.395894766403159
SETDB1	2	89	160	6561	11685	0.990669295839049	1	1	1
SETDB1	3	103	138	6547	11707	1.33463163790031	0.0304645416734649	1	0.106768417970766
Sin3Ak-20	1	125	140	8791	9439	0.958671205941141	0.757080392563056	1	0.891512482451509
Sin3Ak-20	2	173	76	8743	9503	2.474188373255	1.03660053163978e-11	6.24261572164109e-07	1.37039041960571e-09
Sin3Ak-20	3	59	182	8857	9397	0.343940410949556	3.07897753111292e-14	1.86105717890589e-09	7.88322179695916e-12
SIRT6	1	24	241	1075	17155	1.58919231882659	0.0359753010664662	1	0.120556674392927
SIRT6	2	17	232	1082	17164	1.16239084709032	0.500777716397936	1	0.708857698549493
SIRT6	3	12	229	1087	17167	0.827581219895309	0.679538810076431	1	0.84196543054351
SIX5	1	32	233	3572	14658	0.563582273188221	0.00170178119111815	1	0.0118639800869772
SIX5	2	62	187	3542	14704	1.37637577488775	0.0358546843330835	1	0.12023047125019
SIX5	3	23	218	3581	14673	0.432300700178567	3.65997166787404e-05	1	0.000556000120328478
SMC3_(ab9263)	1	180	85	12128	6102	1.06545863728077	0.69404389588803	1	0.851728827457947
SMC3_(ab9263)	2	167	82	12141	6105	1.02407986644729	0.892579186338351	1	0.972399953805475
SMC3_(ab9263)	3	190	51	12118	6136	1.88641754770897	3.35473426480554e-05	1	0.000517582698165269
SP1	1	185	80	11186	7044	1.45621759342035	0.00507553029747627	1	0.0277862845949892
SP1	2	181	68	11190	7056	1.67841034537139	0.000227759933799145	1	0.00239813860540207
SP1	3	132	109	11239	7015	0.755870571919047	0.0330213557330735	1	0.113397615499881
SP2_(SC-643)	1	22	243	2312	15918	0.623328634285958	0.03185103873198	1	0.110389501096064
SP2_(SC-643)	2	63	186	2271	15975	2.3826010994162	4.08128684206623e-08	0.00242212130216105	1.85646540911978e-06
SP2_(SC-643)	3	9	232	2325	15929	0.265778642936596	3.2019576083533e-06	0.186017727257285	7.51333285672383e-05
SPT20	2	2	247	123	18123	1.19304828675817	0.686256079137771	1	0.846588982720987
SPT20	3	1	240	124	18130	0.609206989247312	1	1	1
SREBP1	1	8	257	1308	16922	0.402717785789931	0.00546947656817964	1	0.0294749412217709
SREBP1	2	28	221	1288	16958	1.66810938422192	0.0173786300858233	1	0.0706130489894037
SREBP1	3	4	237	1312	16942	0.21794278069363	0.000203840391096822	1	0.00219737696424856
SREBP2	1	2	263	164	18066	0.837707502550311	1	1	1
SREBP2	2	1	248	165	18081	0.441862170087977	0.730137445029318	1	0.874188357853614
SREBP2	3	1	240	165	18089	0.456792929292929	0.728304928887597	1	0.873217606893883
SRF	1	133	132	6961	11269	1.63114081484287	9.66925450457359e-05	1	0.00120726412209367
SRF	2	116	133	6978	11268	1.40838769322274	0.00855722373090533	1	0.0413746881267996
SRF	3	92	149	7002	11252	0.992222739811636	1	1	1
STAT1	1	80	185	5123	13107	1.10636187622329	0.449673446209871	1	0.665565273002396
STAT1	2	65	184	5138	13108	0.901234620136409	0.523146591085902	1	0.727484992829145
STAT1	3	78	163	5125	13129	1.22587101601077	0.14920181736894	1	0.328993287472193
STAT2	1	37	228	1667	16563	1.61239067975879	0.00999510666384761	1	0.0466341532831294
STAT2	2	26	223	1678	16568	1.15118895546161	0.507103958298545	1	0.71388345252304
STAT2	3	19	222	1685	16569	0.841583126152859	0.574415620907434	1	0.767084220089859
STAT3	1	156	109	10195	8035	1.1279679281533	0.350367820181575	1	0.571669380560484
STAT3	2	135	114	10216	8030	0.930815439146025	0.607285931367638	1	0.790541291169469
STAT3	3	179	62	10172	8082	2.29389659152893	4.1716436750109e-09	0.000249080500547551	2.60159648714966e-07
SUZ12	1	26	239	1712	16518	1.04961287295194	0.831732995587864	1	0.938008701278164
SUZ12	2	7	242	1731	16515	0.275971468267041	6.7855478895861e-05	1	0.00090813199369229
SUZ12	3	36	205	1702	16552	1.70781003697229	0.00517096366329678	1	0.0282069466998246
TAF1	1	192	73	11311	6919	1.6088690485562	0.000437211217589301	1	0.00404112363797697
TAF1	2	187	62	11316	6930	1.84709916874765	1.70528424671151e-05	0.975490800488852	0.000297603244436165
TAF1	3	146	95	11357	6897	0.933309852954125	0.63983691886284	1	0.813027269686248
TAF7_(SQ-8)	1	44	221	4823	13407	0.553445359387475	0.000186392735056162	1	0.00204489444281466
TAF7_(SQ-8)	2	102	147	4765	13481	1.96309827183759	4.49744715275638e-07	0.0264274492143118	1.42115876218228e-05
TAF7_(SQ-8)	3	47	194	4820	13434	0.675234204560038	0.015006512265358	1	0.06322260392015
TAL1_(SC-12984)	1	128	137	7651	10579	1.29186108967198	0.0387954086792169	1	0.127600704572328
TAL1_(SC-12984)	2	106	143	7673	10573	1.02141648264416	0.897211757915081	1	0.975328009141653
TAL1_(SC-12984)	3	105	136	7674	10580	1.06442303270018	0.646044283390596	1	0.817756381425884
TBP	1	198	67	11376	6854	1.78051199697714	2.96580821577836e-05	1	0.000467442188398522
TBP	2	189	60	11385	6861	1.89830039525692	8.769657315667e-06	0.504921789606843	0.000171382546188301
TBP	3	144	97	11430	6824	0.886305706632032	0.383822845018848	1	0.604160057995946
TCF12	1	174	91	7998	10232	2.44617198255608	1.51381596484025e-12	9.13027822874099e-08	2.49615088985072e-10
TCF12	2	115	134	8057	10189	1.08530359250045	0.521453973838618	1	0.726363240675143
TCF12	3	104	137	8068	10186	0.958408274194891	0.794060550463367	1	0.9138315133066
TCF4	1	101	164	8193	10037	0.754463953464141	0.0292972804492382	1	0.103819860358231
TCF4	2	120	129	8174	10072	1.14623223948879	0.304790807355404	1	0.52483629473952
TCF4	3	106	135	8188	10066	0.965275289945539	0.794729902605665	1	0.914255038013759
TFIIIC-110	1	29	236	1850	16380	1.08799816765918	0.681550604781073	1	0.84333339925103
TFIIIC-110	2	40	209	1839	16407	1.7075017366938	0.00404618607800353	1	0.0233808752702842
TFIIIC-110	3	21	220	1858	16396	0.842342694979939	0.519922094008008	1	0.725111417509158
THAP1_(SC-98174)	1	18	247	1909	16321	0.623040657613733	0.0537706422389926	1	0.161596878364721
THAP1_(SC-98174)	2	34	215	1893	16353	1.36611506283861	0.0947625760052483	1	0.241937235103018
THAP1_(SC-98174)	3	7	234	1920	16334	0.254491631054131	1.67652904656219e-05	0.959376981604745	0.000294277646934896
TR4	1	31	234	2414	15816	0.867971023729102	0.522564453538133	1	0.726977127233974
TR4	2	32	217	2413	15833	0.967600611892953	0.925130701697978	1	0.994313135056738
TR4	3	27	214	2418	15836	0.826302729528536	0.389672124179293	1	0.609397847990492
USF-1	1	192	73	12395	5835	1.23814839169572	0.12724102885332	1	0.295608010674966
USF-1	2	161	88	12426	5820	0.856909266494008	0.245470466143768	1	0.456948427327786
USF-1	3	181	60	12406	5848	1.42201085496265	0.017997025955438	1	0.0724561793375783
USF1_(SC-8983)	1	117	148	8512	9718	0.902546166937614	0.420727159264675	1	0.63961827990631
USF1_(SC-8983)	2	124	125	8505	9741	1.13616366843034	0.337558338468802	1	0.559416497775377
USF1_(SC-8983)	3	138	103	8491	9763	1.54051634340415	0.00111444252811142	1	0.0084891253584987
USF2	1	133	132	7668	10562	1.38784756801189	0.00845900471592663	1	0.0410207309328241
USF2	2	109	140	7692	10554	1.06825830176064	0.606003425871886	1	0.789755944111279
USF2	3	120	121	7681	10573	1.36513733038807	0.0179727502118346	1	0.0723776534944335
WHIP	1	29	236	792	17438	2.70556197568909	7.33731337873866e-06	0.423238247625782	0.00014850839753898
WHIP	2	15	234	806	17440	1.38703314881975	0.213994987871636	1	0.41741026275518
WHIP	3	6	235	815	17439	0.54632032371753	0.156992675643356	1	0.340298476746404
YY1	1	157	108	9532	8698	1.32651225501624	0.0256749119816912	1	0.0943585281962946
YY1	2	169	80	9520	8726	1.93631039915966	7.27524212893223e-07	0.0426445592629492	2.13782901880682e-05
YY1	3	89	152	9600	8654	0.527827576754386	1.34018700116759e-06	0.0783071264782225	3.61151085175389e-05
YY1_(C-20)	1	202	63	11632	6598	1.81873212375276	1.92486150088134e-05	1	0.000329436155658211
YY1_(C-20)	2	183	66	11651	6595	1.56949071870538	0.00140507688344696	1	0.0101994272828376
YY1_(C-20)	3	148	93	11686	6568	0.89442932357255	0.41784872998531	1	0.636881734049589
ZBTB33	1	29	236	2392	15838	0.813626636811972	0.358298900219184	1	0.58011572830194
ZBTB33	2	41	208	2380	15866	1.31404734970911	0.129202128141077	1	0.298654723081046
ZBTB33	3	24	217	2397	15857	0.731651892054008	0.177456040999731	1	0.369350091509354
ZBTB7A_(SC-34508)	1	119	146	7813	10417	1.08672321683741	0.531997532308682	1	0.733873107676885
ZBTB7A_(SC-34508)	2	127	122	7805	10441	1.39255731403787	0.00987228856072419	1	0.0462052040003659
ZBTB7A_(SC-34508)	3	69	172	7863	10391	0.530138949273755	5.39243011192929e-06	0.31192511982455	0.000115378229616315
ZEB1_(SC-25388)	1	114	151	4611	13619	2.22986207758298	5.90854298701342e-10	3.54110798297688e-05	4.78678756277669e-08
ZEB1_(SC-25388)	2	70	179	4655	13591	1.14176502709287	0.342465587594163	1	0.563654438950141
ZEB1_(SC-25388)	3	33	208	4692	13562	0.458581300413142	9.77865110735451e-06	0.56239956113728	0.000187300678407283
Znf143_(16618-1-AP)	1	142	123	9175	9055	1.13937218936222	0.293749142993098	1	0.51267539107286
Znf143_(16618-1-AP)	2	126	123	9191	9055	1.00923225530808	0.949221480840302	1	1
Znf143_(16618-1-AP)	3	114	127	9203	9051	0.882812092256804	0.364058445767289	1	0.585799010611203
ZNF263	1	144	121	9532	8698	1.08595665578842	0.535802542548666	1	0.736810458275236
ZNF263	2	134	115	9542	8704	1.0628853672095	0.655104850759829	1	0.824691140286843
ZNF263	3	127	114	9549	8705	1.01556973909273	0.948268471502013	1	1
ZNF274	1	5	260	608	17622	0.557376012145749	0.227279038805767	1	0.434245428091787
ZNF274	2	3	246	610	17636	0.352578968412635	0.0712261485518221	1	0.197893896251125
ZNF274	3	11	230	602	17652	1.40236891521017	0.273209234779604	1	0.489368490906112
ZZZ3	1	13	252	507	17723	1.80331705331705	0.0566915424506574	1	0.167966849366649
ZZZ3	2	4	245	516	17730	0.560987185571903	0.332469011059937	1	0.554586957223508
ZZZ3	3	3	238	517	17737	0.432448027566926	0.168716975365496	1	0.357235569209185
AP-2alpha	5	90	188	5346	12871	1.15257181746543	0.288456163345849	1	0.506951660782173
AP-2alpha	6	156	133	5280	12926	2.87146274777854	2.11706638751061e-18	1.28251881755393e-13	1.26107941302902e-15
AP-2alpha	7	96	212	5340	12847	1.08942124231503	0.488255127209872	1	0.698643432121046
AP-2gamma	5	114	164	7003	11214	1.11310831943105	0.385173293949258	1	0.605372068376801
AP-2gamma	6	179	110	6938	11268	2.64285227600304	6.6723924326071e-16	4.03733121312191e-11	2.34035128792254e-13
AP-2gamma	7	126	182	6991	11196	1.10872220327234	0.376393019288032	1	0.598049971468913
ATF3	5	44	234	3577	14640	0.769589184461983	0.127341994593321	1	0.295763309803365
ATF3	6	70	219	3551	14655	1.31913449038087	0.0517137742245329	1	0.157046584749284
ATF3	7	92	216	3529	14658	1.76911936022166	1.24149978444806e-05	0.712285671331386	0.000227733394559578
BAF155	5	42	236	2261	15956	1.25591646114289	0.17053859110084	1	0.359715020439342
BAF155	6	83	206	2220	15986	2.90133385812997	9.74968696598205e-14	5.88929841180146e-09	2.14351813440504e-11
BAF155	7	33	275	2270	15917	0.84142731277533	0.384808293529777	1	0.604912936674947
BAF170	5	13	265	876	17341	0.971107952097872	1	1	1
BAF170	6	24	265	865	17341	1.81561348020504	0.00821165613312031	1	0.0400913489991692
BAF170	7	12	296	877	17310	0.800178742025948	0.589517329642242	1	0.778441510541476
BATF	5	161	117	7046	11171	2.18167184630426	1.58776233560886e-10	9.53451282533122e-06	1.52686875633511e-08
BATF	6	148	141	7059	11147	1.65751482690474	2.50274340280777e-05	1	0.000407695220623827
BATF	7	121	187	7086	11101	1.01368896415467	0.906335374063289	1	0.981973904548806
BCL11A	5	130	148	4879	13338	2.40127296798746	1.74246084569435e-12	1.05082586221289e-07	2.82707283734581e-10
BCL11A	6	116	173	4893	13313	1.82436865688745	1.31477074227967e-06	0.0768325726373395	3.55613117521801e-05
BCL11A	7	73	235	4936	13251	0.833927894065313	0.195889355086855	1	0.393947107237277
BCL3	5	67	211	4296	13921	1.02896003777348	0.831083661870523	1	0.937634376543965
BCL3	6	76	213	4287	13919	1.15847999903628	0.294682244091822	1	0.513502838868969
BCL3	7	93	215	4270	13917	1.40981536953325	0.0081508607347787	1	0.0398946757825604
BCLAF1_(M33-P5B11)	5	51	227	3132	15085	1.08210120343646	0.630802963620122	1	0.807534258068967
BCLAF1_(M33-P5B11)	6	48	241	3135	15071	0.957477813734638	0.875132548606551	1	0.96178514207606
BCLAF1_(M33-P5B11)	7	92	216	3091	15096	2.08016104101513	3.05268934780539e-08	0.00181366379531814	1.4597099261216e-06
BDP1	5	6	272	256	17961	1.54765050551471	0.295775056724855	1	0.514819300156738
BDP1	6	2	287	260	17946	0.480997051728759	0.447792974833177	1	0.664094185963369
BDP1	7	2	306	260	17927	0.450653594771242	0.333832161662307	1	0.555852579910238
BHLHE40	5	32	246	2344	15873	0.880879047698327	0.587555461453086	1	0.777258892543563
BHLHE40	6	40	249	2336	15870	1.09135170820267	0.595105456945835	1	0.782148175777541
BHLHE40	7	50	258	2326	15861	1.32151212781699	0.0851774599224308	1	0.224730977335326
BRCA1_(C-1863)	5	43	235	3278	14939	0.833898459101943	0.306141117557258	1	0.52660854443175
BRCA1_(C-1863)	6	75	214	3246	14960	1.61521585157289	0.000641760273662114	1	0.0054886558711511
BRCA1_(C-1863)	7	94	214	3227	14960	2.03632319593152	7.41628802441502e-08	0.00439326069990297	3.11859794821234e-06
BRF1	5	3	275	99	18118	1.9964738292011	0.198277580249666	1	0.397117984274012
BRF1	6	1	288	101	18105	0.622421617161716	1	1	1
BRF1	7	1	307	101	18086	0.583287644725385	1	1	1
BRF2	5	7	271	402	17815	1.1446916707973	0.678475400554755	1	0.841180297604613
BRF2	6	8	281	401	17805	1.26409953763279	0.540463518178814	1	0.740668645446733
BRF2	7	9	299	400	17787	1.33848662207358	0.331521502145335	1	0.55390226415265
Brg1	5	23	255	1154	17063	1.33363577666769	0.213566544741416	1	0.416869690517152
Brg1	6	38	251	1139	17067	2.26852379769771	2.43323778426347e-05	1	0.000398082687379638
Brg1	7	22	286	1155	17032	1.13433233433233	0.555473241865406	1	0.752368667776625
c-Fos	5	165	113	10293	7924	1.12410788670709	0.360754934207696	1	0.582686596830923
c-Fos	6	246	43	10212	7994	4.47837018008909	1.59676908413291e-25	9.68408514144929e-21	2.93611963712682e-22
c-Fos	7	189	119	10269	7918	1.22462236428314	0.0926901183498354	1	0.238172194853611
c-Jun	5	168	110	10018	8199	1.24996097932812	0.0779697192444237	1	0.211289860832066
c-Jun	6	238	51	9948	8258	3.87387749631417	1.02634448299527e-22	6.22252133150375e-18	1.17506760807836e-19
c-Jun	7	166	142	10020	8167	0.952828146523854	0.686253414894411	1	0.846588982720987
c-Myc	5	153	125	11123	7094	0.780639755461656	0.0472602728971871	1	0.147282351430435
c-Myc	6	199	90	11077	7129	1.42303973197717	0.00614541879664215	1	0.0321690832108563
c-Myc	7	244	64	11032	7155	2.4726647480058	6.93621376898457e-12	4.17858326084937e-07	9.59367369833577e-10
CCNT2	5	100	178	7946	10271	0.726179803561682	0.0104787769017948	1	0.0482363967835614
CCNT2	6	138	151	7908	10298	1.19011345707423	0.151253868294633	1	0.331985991757156
CCNT2	7	181	127	7865	10322	1.87042363506215	7.79785879872275e-08	0.00461789198060361	3.23870001304926e-06
CEBPB	5	223	55	13767	4450	1.3105779961304	0.0782890376428248	1	0.211909126780561
CEBPB	6	257	32	13733	4473	2.6158728063788	1.5250788264543e-08	0.000907604911199482	7.91632020438382e-07
CEBPB	7	248	60	13742	4445	1.33697181390385	0.0446338479705913	1	0.141444636246892
CHD2_(N-1250)	5	64	214	5613	12604	0.671551854756398	0.00478692460349585	1	0.0266082459525292
CHD2_(N-1250)	6	88	201	5589	12617	0.988345087943713	0.948854573270344	1	1
CHD2_(N-1250)	7	137	171	5540	12647	1.82895159076995	3.68592691658536e-07	0.0216883625698799	1.21555459401304e-05
CtBP2	5	24	254	1422	16795	1.11598391973155	0.573849235820176	1	0.766648428656281
CtBP2	6	51	238	1395	16811	2.58233486943164	4.74980724935999e-08	0.0028179181468278	2.12864330791111e-06
CtBP2	7	19	289	1427	16760	0.772157331542205	0.33450749050346	1	0.556307272129538
CTCF	5	245	33	16142	2075	0.954361481247865	0.775545671357418	1	0.9026240738433
CTCF	6	277	12	16110	2096	3.00326919097869	2.15361367910373e-05	1	0.000359904373583074
CTCF	7	266	42	16121	2066	0.811653536794657	0.206032664139385	1	0.407485481567677
CTCFL_(SC-98982)	5	98	180	6918	11299	0.889227779383894	0.383369933705749	1	0.603979841553246
CTCFL_(SC-98982)	6	120	169	6896	11310	1.16455470283777	0.221668157401811	1	0.427213714185863
CTCFL_(SC-98982)	7	134	174	6882	11305	1.26506094526117	0.0441194189131542	1	0.140312701239528
CTCF_(C-20)	5	208	70	12899	5318	1.2250606359297	0.162334088949034	1	0.348441192692869
CTCF_(C-20)	6	233	56	12874	5332	1.72323509176857	0.000187387071590541	1	0.00205357549288677
CTCF_(C-20)	7	221	87	12886	5301	1.04499135656446	0.752309052656304	1	0.888549387168806
CTCF_(SC-5916)	5	211	67	13248	4969	1.1812078646622	0.249092223057537	1	0.461005884900247
CTCF_(SC-5916)	6	236	53	13223	4983	1.678019574241	0.000507995328063466	1	0.00456195893249832
CTCF_(SC-5916)	7	209	99	13250	4937	0.786607966457023	0.0529051574128502	1	0.159683891355539
E2F1	5	39	239	3045	15172	0.813059340025146	0.25653837770474	1	0.470138285135564
E2F1	6	67	222	3017	15189	1.51941251825243	0.00406773475621116	1	0.0234740984314687
E2F1	7	85	223	2999	15188	1.93035944716998	1.36968897924914e-06	0.0800131211007973	3.67105685781087e-05
E2F4	5	41	237	4005	14212	0.613886650126161	0.00335447540556902	1	0.0202335554284223
E2F4	6	58	231	3988	14218	0.895157333472278	0.518534313390399	1	0.723976305912523
E2F4	7	113	195	3933	14254	2.10018058896777	2.28802684017878e-09	0.000136787396613248	1.54779786691247e-07
E2F6	5	76	202	6752	11465	0.638857280277791	0.000871138123378206	1	0.00697010151078463
E2F6	6	112	177	6716	11490	1.08256528805483	0.539085273778181	1	0.739621565559359
E2F6	7	183	125	6645	11542	2.54288758465011	7.86961076373508e-16	4.76158668870555e-11	2.72873132081968e-13
E2F6_(H-50)	5	132	146	9875	8342	0.763755158661349	0.028876251327133	1	0.102630523664876
E2F6_(H-50)	6	168	121	9839	8367	1.1807085817194	0.171566978393268	1	0.361160605641833
E2F6_(H-50)	7	216	92	9791	8396	2.01331302482759	8.67223793056241e-09	0.000516891397375311	4.88155285367836e-07
EBF	4	94	156	7123	11122	0.940856092758381	0.695404776302749	1	0.852713136785903
EBF	5	154	124	7063	11154	1.96128392851434	2.79080970860541e-08	0.00165843866933877	1.34829883055873e-06
EBF	6	137	152	7080	11126	1.41638975617009	0.00351300461224649	1	0.0209523412493726
EBF	7	108	200	7109	11078	0.841485440990294	0.157708278074177	1	0.341386212669131
EBF1_(C-8)	4	112	138	8315	9930	0.969227953671991	0.847975390015613	1	0.947277057136612
EBF1_(C-8)	5	173	105	8254	9963	1.98876042784451	2.54001603536325e-08	0.00150996333254239	1.24901274737311e-06
EBF1_(C-8)	6	162	127	8265	9941	1.5342583991883	0.000342576935932096	1	0.00332016746084645
EBF1_(C-8)	7	145	163	8282	9905	1.06389716481748	0.603903840810214	1	0.788452031335151
eGFP-FOS	4	65	185	3990	14255	1.25526654474023	0.123591718461133	1	0.289871114572571
eGFP-FOS	5	77	201	3978	14239	1.37122707228063	0.0232964869277439	1	0.0877214289032268
eGFP-FOS	6	107	182	3948	14258	2.12321442488616	4.14366725235629e-09	0.000247418371638194	2.58731955276275e-07
eGFP-FOS	7	67	241	3988	14199	0.989829446846764	1	1	1
eGFP-GATA2	4	59	191	3775	14470	1.18405048368642	0.271234027698534	1	0.487139075378767
eGFP-GATA2	5	64	214	3770	14447	1.14604724955998	0.333227122335214	1	0.555363283344799
eGFP-GATA2	6	91	198	3743	14463	1.77588468170889	1.42866244802612e-05	0.81868072921689	0.000256710800551451
eGFP-GATA2	7	66	242	3768	14419	1.0436450492183	0.776744124116294	1	0.903447130761562
eGFP-HDAC8	4	3	247	175	18070	1.25413533834586	0.520757919598591	1	0.725843357327265
eGFP-HDAC8	5	2	276	176	18041	0.742794795783926	1	1	1
eGFP-HDAC8	6	2	287	176	18030	0.713889768767818	1	1	1
eGFP-HDAC8	7	2	306	176	18011	0.668857694592989	1	1	1
eGFP-JunB	4	71	179	4487	13758	1.21619875170107	0.183196891693609	1	0.377120717439638
eGFP-JunB	5	74	204	4484	13733	1.11096753598853	0.440840523473466	1	0.657964457014215
eGFP-JunB	6	110	179	4448	13758	1.90077267794703	4.0175606437246e-07	0.023623658341165	1.29673180777239e-05
eGFP-JunB	7	81	227	4477	13710	1.09272158531269	0.505016222736759	1	0.712265516903514
eGFP-JunD	4	115	135	7508	10737	1.21821168531344	0.136650674628007	1	0.309890098567963
eGFP-JunD	5	123	155	7500	10717	1.13392774193548	0.325996335684676	1	0.548311883034565
eGFP-JunD	6	161	128	7462	10744	1.81103424015009	6.67272230790389e-07	0.0391315127024716	1.98773092608546e-05
eGFP-JunD	7	139	169	7484	10703	1.17625055740214	0.161635304453	1	0.347382481249191
eGFP-NR4A1	4	1	249	76	18169	0.960103572183471	1	1	1
Egr-1	4	169	81	11158	7087	1.3251888143147	0.0425505792798864	1	0.136691680380301
Egr-1	5	170	108	11157	7060	0.996052967909202	1	1	1
Egr-1	6	189	100	11138	7068	1.19936433830131	0.161527100555783	1	0.34723720061377
Egr-1	7	213	95	11114	7073	1.4268859570196	0.00383091739670688	1	0.0224317347903284
ELF1_(SC-631)	4	171	79	12036	6209	1.11662796420864	0.459769588090411	1	0.673965904223364
ELF1_(SC-631)	5	184	94	12023	6194	1.00843595873866	1	1	1
ELF1_(SC-631)	6	191	98	12016	6190	1.00400995950977	1	1	1
ELF1_(SC-631)	7	239	69	11968	6219	1.79989755289468	8.73305297258047e-06	0.502849190161184	0.000170836350301812
ELK4	4	36	214	3409	14836	0.73211372864024	0.0861242314701731	1	0.226528754469445
ELK4	5	38	240	3407	14810	0.688264357694942	0.0357031401145354	1	0.119859836356847
ELK4	6	64	225	3381	14825	1.24723125965362	0.127568798864361	1	0.296188051084348
ELK4	7	106	202	3339	14848	2.33349049190633	3.74784495278838e-11	2.25387899770788e-06	4.18819947946959e-09
ERalpha_a	4	134	116	5452	12793	2.71058706706808	1.07898998049956e-14	6.52476031107889e-10	3.10909665250154e-12
ERalpha_a	5	91	187	5495	12722	1.12664600292926	0.357216920572484	1	0.578950927893652
ERalpha_a	6	153	136	5433	12773	2.64487852015461	5.30884761482128e-16	3.21248986868065e-11	1.9061590134163e-13
ERalpha_a	7	86	222	5500	12687	0.893597051597052	0.415948489406426	1	0.635106170886035
ERRA	4	7	243	453	17792	1.13140562686798	0.680913875723848	1	0.842930616052775
ERRA	5	4	274	456	17761	0.568606735817646	0.332145262753461	1	0.554260499515442
ERRA	6	6	283	454	17752	0.829003284506779	0.84839061979556	1	0.947277057136612
ERRA	7	13	295	447	17740	1.74890986994274	0.0615269888858266	1	0.178072006371838
ETS1	4	43	207	5729	12516	0.45382126531428	5.97383579440926e-07	0.035060442277388	1.82053346469552e-05
ETS1	5	45	233	5727	12490	0.421203380418483	1.02012201172336e-08	0.000607727487264075	5.59118938831794e-07
ETS1	6	76	213	5696	12510	0.783648520335496	0.0731727220257609	1	0.201777812884489
ETS1	7	171	137	5601	12586	2.80477287032946	6.42837970816452e-19	3.8948909813798e-14	4.22386357679829e-16
FOSL1_(SC-183)	4	75	175	4288	13957	1.39495602345416	0.0198315353995108	1	0.0778784343801655
FOSL1_(SC-183)	5	73	205	4290	13927	1.15603047359145	0.286316384846745	1	0.504746486337256
FOSL1_(SC-183)	6	109	180	4254	13952	1.98606279057619	5.83115941525056e-08	0.00345665298976638	2.52378568700003e-06
FOSL1_(SC-183)	7	75	233	4288	13899	1.04335985042598	0.735449094216074	1	0.877673236120741
FOSL2	4	121	129	7260	10985	1.41925064599483	0.00628128706343644	1	0.032722226906707
FOSL2	5	117	161	7264	10953	1.09576452923633	0.459533201067652	1	0.673734575223437
FOSL2	6	167	122	7214	10992	2.08572584273748	6.82560698995909e-10	4.08956242803399e-05	5.40702130745062e-08
FOSL2	7	132	176	7249	10938	1.131673334253	0.291335768036818	1	0.510136042144459
FOXA1_(C-20)	4	202	48	12235	6010	2.06719111837624	1.78124945677922e-06	0.103859312076426	4.55291562920654e-05
FOXA1_(C-20)	5	195	83	12242	5975	1.14667951334828	0.334112111277312	1	0.556011353897223
FOXA1_(C-20)	6	236	53	12201	6005	2.19156178042938	4.29389510600558e-08	0.00254773972219735	1.93432483320281e-06
FOXA1_(C-20)	7	209	99	12228	5959	1.02879547850107	0.854388459884837	1	0.95074258192861
FOXA1_(SC-101058)	4	151	99	9251	8994	1.48287981970827	0.00269133228854959	1	0.0170970976266618
FOXA1_(SC-101058)	5	145	133	9257	8960	1.05524695394097	0.672554053388832	1	0.836659558810003
FOXA1_(SC-101058)	6	180	109	9222	8984	1.60875767759188	8.65569085485081e-05	1	0.0011022609046639
FOXA1_(SC-101058)	7	160	148	9242	8945	1.04633956614048	0.730306384184764	1	0.874287122779637
FOXA2_(SC-6554)	4	146	104	8912	9333	1.47016339248723	0.00273426208636929	1	0.0172792151011132
FOXA2_(SC-6554)	5	141	137	8917	9300	1.07340280887242	0.586573059901533	1	0.776602203553047
FOXA2_(SC-6554)	6	176	113	8882	9324	1.63502998009298	5.1256601834003e-05	1	0.000728225380306087
FOXA2_(SC-6554)	7	153	155	8905	9282	1.02888627266306	0.818352367658958	1	0.929870608701133
GABP	4	111	139	8687	9558	0.878628695984159	0.338971257530887	1	0.560625143966154
GABP	5	93	185	8705	9512	0.549305928559231	2.04396030910723e-06	0.119089303449824	5.13146510370818e-05
GABP	6	137	152	8661	9545	0.99331015015891	1	1	1
GABP	7	188	120	8610	9577	1.74262098335269	2.10128578729374e-06	0.122385188109349	5.22948468604639e-05
GATA-1	4	95	155	7602	10643	0.858080640917925	0.272125858749824	1	0.488119575185176
GATA-1	5	108	170	7589	10628	0.889696387185787	0.35831960427979	1	0.580133770583464
GATA-1	6	123	166	7574	10632	1.04012776747338	0.763756631825216	1	0.895913813790211
GATA-1	7	155	153	7542	10645	1.42987938567984	0.00197695432606236	1	0.0133751352999737
GATA-2	4	153	97	10452	7793	1.17604779433522	0.221763053846213	1	0.427328742692544
GATA-2	5	166	112	10439	7778	1.10433060090594	0.427837814327841	1	0.645592185945176
GATA-2	6	228	61	10377	7829	2.81993753524898	1.00281070605367e-14	6.06429718271839e-10	2.92550738669889e-12
GATA-2	7	176	132	10429	7758	0.991849650014383	0.953720355865792	1	1
GATA2_(CG2-96)	4	70	180	5085	13160	1.0064459739976	0.943514278647697	1	1
GATA2_(CG2-96)	5	70	208	5085	13132	0.869109749640723	0.345425199378839	1	0.566623222332504
GATA2_(CG2-96)	6	119	170	5036	13170	1.83061953931692	1.14589484806942e-06	0.0670084930305553	3.1548502441403e-05
GATA2_(CG2-96)	7	81	227	5074	13113	0.922169512362411	0.56448992976215	1	0.759529223867294
GATA3_(SC-268)	4	145	105	7391	10854	2.02798770705685	3.89172695998687e-08	0.00231001237163941	1.78361021096679e-06
GATA3_(SC-268)	5	123	155	7413	10804	1.15654887011919	0.24275642752867	1	0.453789471132735
GATA3_(SC-268)	6	165	124	7371	10835	1.95598159307837	2.14893544434219e-08	0.00127801488745919	1.0785558541165e-06
GATA3_(SC-268)	7	125	183	7411	10776	0.993206819282812	1	1	1
GCN5	5	1	277	80	18137	0.818456678700361	1	1	1
GCN5	6	2	287	79	18127	1.59899439862391	0.361916639242867	1	0.583850396835421
GCN5	7	4	304	77	18110	3.09466848940533	0.0462770445411834	1	0.145108184216848
GR	4	147	103	6816	11429	2.39308850676877	1.03595133308133e-11	6.23880971321567e-07	1.37039041960571e-09
GR	5	104	174	6859	11358	0.98974918430856	0.950363976910676	1	1
GR	6	190	99	6773	11433	3.23964583081666	3.0191446945477e-22	1.83035647106954e-17	3.2714589297349e-19
GR	7	109	199	6854	11333	0.905678817196575	0.440855101788551	1	0.657970031643488
GRp20	4	2	248	368	17877	0.391764551192146	0.250261065958188	1	0.462475377096567
GRp20	5	1	277	369	17848	0.17461575337775	0.0482829223244567	1	0.149464734549946
GRp20	6	1	288	369	17837	0.167842893706715	0.0333332241459429	1	0.114158485222701
GRp20	7	17	291	353	17834	2.95141302337354	0.000167836448109827	1	0.00187937177916669
GTF2B	4	10	240	1386	16859	0.506824194324194	0.0295550273198144	1	0.104455650169861
GTF2B	5	14	264	1382	16835	0.645995044511687	0.13540544052538	1	0.308192127947489
GTF2B	6	22	267	1374	16832	1.00939328023377	0.910787556406585	1	0.985530670187089
GTF2B	7	43	265	1353	16834	2.01888744787962	0.000112616148805001	1	0.00136072240332287
GTF2F1_(RAP-74)	4	79	171	5043	13202	1.20943279608235	0.176223446899584	1	0.367452622173352
GTF2F1_(RAP-74)	5	71	207	5051	13166	0.894055512994509	0.457691632334984	1	0.672021530594977
GTF2F1_(RAP-74)	6	119	170	5003	13203	1.84731161303218	7.72165572388192e-07	0.0452519912042376	2.25589826348173e-05
GTF2F1_(RAP-74)	7	128	180	4994	13193	1.87859208828372	1.55765012344157e-07	0.00920181810423108	5.88531815008932e-06
HA-E2F1	4	152	98	8841	9404	1.64979028598205	0.000123570169662468	1	0.00146564462375265
HA-E2F1	5	117	161	8876	9341	0.764779193806174	0.0294701343614642	1	0.104295331450697
HA-E2F1	6	182	107	8811	9395	1.81367385924773	9.84272247941989e-07	0.0575986276773173	2.76251803908973e-05
HA-E2F1	7	200	108	8793	9394	1.97842559948781	6.9523035547231e-09	0.000414635384003686	4.0525050883823e-07
HDAC2_(SC-6296)	4	126	124	7913	10332	1.32675915092763	0.0288307136166334	1	0.102498693593702
HDAC2_(SC-6296)	5	116	162	7923	10294	0.930330978881612	0.58349283512941	1	0.774535585843252
HDAC2_(SC-6296)	6	171	118	7868	10338	1.90408477161297	8.13800242870496e-08	0.00481883675813336	3.36614851652227e-06
HEY1	4	133	117	10081	8164	0.920587684202405	0.522586686493362	1	0.726977127233974
HEY1	5	135	143	10079	8138	0.762250944808738	0.0285240850018292	1	0.101694231196938
HEY1	6	178	111	10036	8170	1.30544454378651	0.0316918009453336	1	0.109995909246859
HMGN3	4	77	173	6246	11999	0.855042487307484	0.28280575652441	1	0.500485689042848
HMGN3	5	72	206	6251	11966	0.669059552413361	0.00331320941283861	1	0.0200644258653739
HMGN3	6	99	190	6224	11982	1.00309328913543	1	1	1
HNF4A	4	64	186	3831	14414	1.29461130618076	0.0853836379294006	1	0.22509793411635
HNF4A	5	70	208	3825	14392	1.26626445449975	0.102565941111077	1	0.255310387111629
HNF4A	6	72	217	3823	14383	1.24829705240293	0.109652568167559	1	0.267067425399674
HNF4A_(H-171)	4	119	131	7630	10615	1.26377897611878	0.0707120638207338	1	0.196853146425752
HNF4A_(H-171)	5	120	158	7629	10588	1.0540724849052	0.668591444747016	1	0.833678465955305
HNF4A_(H-171)	6	150	139	7599	10607	1.50630383967599	0.000597056165123063	1	0.00517636349473746
HNF4G_(SC-6558)	4	109	141	6120	12125	1.53157303110369	0.00117497614161674	1	0.00885244006373281
HNF4G_(SC-6558)	5	97	181	6132	12085	1.05617933997182	0.655127248740211	1	0.824700576573947
HNF4G_(SC-6558)	6	123	166	6106	12100	1.46833649698697	0.00166515688202217	1	0.0116595568429616
HSF1	4	6	244	603	17642	0.719435608841041	0.590003648339402	1	0.77877245006956
HSF1	5	9	269	600	17617	0.982360594795539	1	1	1
HSF1	6	8	281	601	17605	0.833960007342448	0.740380982758316	1	0.880650406371368
Ini1	4	74	176	3950	14295	1.52161967779056	0.00330100097715656	1	0.020018462851675
Ini1	5	53	225	3971	14246	0.845057780016229	0.305115755751178	1	0.525172294178858
Ini1	6	100	189	3924	14282	1.92574254755702	4.01720559799136e-07	0.0236219723573088	1.29673180777239e-05
IRF1	4	67	183	6876	11369	0.605354968735794	0.000366394942390962	1	0.00350565201896619
IRF1	5	72	206	6871	11346	0.577149211615443	4.58732792966401e-05	1	0.000665135146408631
IRF1	6	97	192	6846	11360	0.838324082189113	0.177902735975468	1	0.370064036851374
IRF3	4	8	242	1269	16976	0.442230167568659	0.016441444538067	1	0.0677026909995864
IRF3	5	11	267	1266	16951	0.55162385880209	0.05528700875806	1	0.164872011570625
IRF3	6	18	271	1259	16947	0.894067510968994	0.726428957971994	1	0.872560068697245
IRF4_(M-17)	4	81	169	5666	12579	1.06406427209327	0.679783991788884	1	0.842131388696274
IRF4_(M-17)	5	134	144	5613	12604	2.08956390917909	1.94057937509161e-09	0.000116054408947979	1.34269505679087e-07
IRF4_(M-17)	6	111	178	5636	12570	1.39080828701526	0.00849600274006529	1	0.0411606743526676
JunD	4	189	61	11668	6577	1.7464790909142	0.000110042498100675	1	0.00133655030106087
JunD	5	174	104	11683	6534	0.935708689153866	0.614412024093915	1	0.795424205516683
JunD	6	243	46	11614	6592	2.99836029978811	4.637594552884e-14	2.80277664398098e-09	1.14860913252654e-11
KAP1	4	97	153	6947	11298	1.03106151054059	0.844113861863373	1	0.945274914598756
KAP1	5	101	177	6943	11274	0.926571574345091	0.57566592111861	1	0.768043976462199
KAP1	6	150	139	6894	11312	1.77069832384745	1.67825576370925e-06	0.0979094412547975	4.35013070234417e-05
MafF_(M8194)	4	113	137	8175	10070	1.01601375030693	0.898334466911518	1	0.975988615373361
MafF_(M8194)	5	137	141	8151	10066	1.19990672510269	0.144648764565799	1	0.322043185978818
MafF_(M8194)	6	158	131	8130	10076	1.49480108541543	0.000815774497925261	1	0.00663199310478361
MafK_(ab50322)	4	160	90	11393	6852	1.06919453465578	0.645593294323702	1	0.817346514627099
MafK_(ab50322)	5	182	96	11371	6846	1.141401371911	0.318233811467284	1	0.539819626518919
MafK_(ab50322)	6	215	74	11338	6868	1.75995098997392	1.6844457662276e-05	0.96382302297777	0.000295240234242319
MafK_(SC-477)	4	126	124	8874	9371	1.07303867041811	0.610475451261719	1	0.79268191475914
MafK_(SC-477)	5	143	135	8857	9360	1.1194159045576	0.364791702067121	1	0.586518714319144
MafK_(SC-477)	6	167	122	8833	9373	1.4525364087355	0.00199506166497453	1	0.0134706066352125
Max	4	149	101	10678	7567	1.04543903538134	0.74703283652686	1	0.885264183584608
Max	5	176	102	10651	7566	1.22571202924884	0.110783586424867	1	0.268883165643811
Max	6	198	91	10629	7577	1.55106028603065	0.000470814505742493	1	0.00429093184266363
MEF2A	4	63	187	5708	12537	0.739960614429884	0.0392921857075493	1	0.128780913294485
MEF2A	5	114	164	5657	12560	1.54335013387256	0.000526036616630441	1	0.00468927602425961
MEF2A	6	95	194	5676	12530	1.08101211104088	0.564725021005423	1	0.759727619434853
MEF2C_(SC-13268)	4	36	214	3104	15141	0.820581221697659	0.308772703092812	1	0.529695087817153
MEF2C_(SC-13268)	5	68	210	3072	15145	1.59638516865079	0.00125442560599479	1	0.00933054005537676
MEF2C_(SC-13268)	6	60	229	3080	15126	1.28673509896217	0.096701507360646	1	0.245004069588476
Mxi1_(bHLH)	4	80	170	6217	12028	0.910444795579483	0.545401070653992	1	0.744392293287844
Mxi1_(bHLH)	5	71	207	6226	11991	0.6605934905981	0.00265587934821439	1	0.0169044279043322
Mxi1_(bHLH)	6	145	144	6152	12054	1.97296949501517	1.36683800407038e-08	0.000813692332203139	7.21215044234702e-07
NANOG_(SC-33759)	4	66	184	4647	13598	1.04961124989474	0.715500884015841	1	0.865644512439629
NANOG_(SC-33759)	5	74	204	4639	13578	1.06172729924045	0.677380966798632	1	0.840345348766829
NANOG_(SC-33759)	6	111	178	4602	13604	1.84341444120534	1.13615576046386e-06	0.0664446611834473	3.13514922896529e-05
NELFe	4	3	247	368	17877	0.590025963738778	0.495696743249249	1	0.70493516089818
NELFe	5	5	273	366	17851	0.893282491643147	1	1	1
NELFe	6	6	283	365	17841	1.03631347112639	0.832085165119665	1	0.938283799514258
NF-E2	4	18	232	1310	16935	1.00299420900237	1	1	1
NF-E2	5	18	260	1310	16907	0.89349970640047	0.726118752916707	1	0.872560068697245
NF-E2	6	32	257	1296	16910	1.62463371283086	0.0151442208365777	1	0.0636128561791179
NF-E2_(H-230)	4	2	248	585	17660	0.243451888613179	0.0270271402215914	1	0.098016188659226
NF-E2_(H-230)	5	12	266	575	17642	1.38413860738804	0.296295188954587	1	0.515325519956557
NF-E2_(H-230)	6	8	281	579	17627	0.866729359123289	0.865336790321878	1	0.95631953005503
NF-YA	4	51	199	4642	13603	0.751011628586708	0.0787046247839119	1	0.212701938800507
NF-YA	5	57	221	4636	13581	0.755563385505526	0.0609109182536512	1	0.176811831210848
NF-YA	6	80	209	4613	13593	1.12791289853825	0.375774448833131	1	0.597505202955673
NF-YB	4	58	192	5073	13172	0.784356725146199	0.117497062993061	1	0.280108759127193
NF-YB	5	69	209	5062	13155	0.857968841863288	0.311228811327233	1	0.532462057949038
NF-YB	6	89	200	5042	13164	1.16183657278858	0.260162955509779	1	0.474232016372412
NFKB	4	124	126	9938	8307	0.822614495586925	0.125518761464198	1	0.292794740931303
NFKB	5	182	96	9880	8337	1.59975328947368	0.000203573128219278	1	0.00219527588774583
NFKB	6	164	125	9898	8308	1.10124227116589	0.439342658766883	1	0.656681836933135
Nrf1	4	49	201	4510	13735	0.742424242424242	0.0647007656081851	1	0.184696346521719
Nrf1	5	44	234	4515	13702	0.570641072966654	0.000430613409529789	1	0.00399271729899169
Nrf1	6	38	251	4521	13685	0.458268672710177	1.7093624180407e-06	0.0997071098443139	4.41191456940491e-05
NRSF	4	138	112	9633	8612	1.10154824932153	0.483049499084598	1	0.694271385026964
NRSF	5	149	129	9622	8595	1.03175619824723	0.808955936113799	1	0.923285380618594
NRSF	6	175	114	9596	8610	1.37735569645247	0.00887568346599234	1	0.0424606319213648
Oct-2	4	65	185	7249	10996	0.532964472266445	8.32803938968535e-06	0.479695068845876	0.000164019938385624
Oct-2	5	122	156	7192	11025	1.19884807906221	0.138376139527969	1	0.312434014755616
Oct-2	6	93	196	7221	10985	0.72182113393758	0.0107584315087166	1	0.0492213467728271
p300	4	185	65	11278	6967	1.75821545009344	5.93376130286408e-05	1	0.000818691759567513
p300	5	182	96	11281	6936	1.16563247939012	0.237334583939705	1	0.446737058456473
p300	6	248	41	11215	6991	3.77057729739134	2.34052204536847e-19	1.41823933339103e-14	1.6514288106158e-16
p300_(F-4)	4	22	228	1533	16712	1.05189915427839	0.81811826039021	1	0.929773866246099
p300_(F-4)	5	25	253	1530	16687	1.07772094344984	0.664244386493211	1	0.831178713884644
p300_(F-4)	6	38	251	1517	16689	1.66553824254728	0.0053222575841845	1	0.0288451341084591
p300_(N-15)	4	119	131	5041	13204	2.37938371006601	3.10628835674503e-11	1.86846350946571e-06	3.55640712240167e-09
p300_(N-15)	5	96	182	5064	13153	1.3700328107911	0.0151563470202229	1	0.063646168663469
p300_(N-15)	6	166	123	4994	13212	3.57045039413149	3.42901969550686e-26	2.07966615512795e-21	6.50227859760488e-23
PAX5-C20	4	94	156	9002	9243	0.618695845367696	0.000267698373643158	1	0.00272229551075362
PAX5-C20	5	152	126	8944	9273	1.25072408211943	0.0697167381141705	1	0.194940863037089
PAX5-C20	6	122	167	8974	9232	0.751541712652253	0.0176553485699281	1	0.071455115802257
PAX5-N19	4	66	184	5902	12343	0.750149175666318	0.0481457442759124	1	0.149169454310052
PAX5-N19	5	122	156	5846	12371	1.65493609480951	4.4089173228056e-05	1	0.000645591465125105
PAX5-N19	6	93	196	5875	12331	0.995903603994789	1	1	1
Pbx3	4	60	190	4162	14083	1.06853992260806	0.649306083809377	1	0.82019887098597
Pbx3	5	73	205	4149	14068	1.20741877266929	0.171569143345937	1	0.361160605641833
Pbx3	6	70	219	4152	14054	1.08192343899843	0.572159233499907	1	0.765266758260765
PGC1A	4	6	244	297	17948	1.48600761715516	0.309454217467463	1	0.530547902577505
PGC1A	5	2	276	301	17916	0.431315903510039	0.336126911917458	1	0.557897672670241
PGC1A	6	5	284	298	17908	1.05799224879478	0.813870194736046	1	0.926629454679212
Pol2	4	224	26	14063	4182	2.56200941915228	6.03327978555342e-07	0.0354056990935417	1.83324695737297e-05
Pol2	5	233	45	14054	4163	1.53373337760701	0.00757530631136307	1	0.0377211215307329
Pol2	6	263	26	14024	4182	3.01643885207776	1.09296927687646e-09	6.54349776373167e-05	8.16765710848073e-08
Pol2(b)	4	97	153	6388	11857	1.17676628154915	0.229627061301568	1	0.436833094828275
Pol2(b)	5	83	195	6402	11815	0.785527759754564	0.0759851237667739	1	0.207459046576731
Pol2(b)	6	163	126	6322	11884	2.4317851995802	9.63119164833974e-14	5.81791393901259e-09	2.13292229642794e-11
Pol2(phosphoS2)	4	64	186	6128	12117	0.680367219742272	0.00836293660873599	1	0.0406653572736677
Pol2(phosphoS2)	5	59	219	6133	12084	0.530818009019251	6.75249424439087e-06	0.389753967786241	0.000138379382218723
Pol2(phosphoS2)	6	99	190	6093	12113	1.03586255150431	0.801648079357925	1	0.918939232482589
Pol2-4H8	4	206	44	13106	5139	1.83578999209245	0.000158560970164945	1	0.00179337924876214
Pol2-4H8	5	198	80	13114	5103	0.963087158761629	0.787913652592116	1	0.910054066531323
Pol2-4H8	6	239	50	13073	5133	1.87682551824371	2.21010446812539e-05	1	0.000368027275317917
Pol3	4	1	249	78	18167	0.935382555864484	1	1	1
Pol3	5	3	275	76	18141	2.60397129186603	0.116089759214575	1	0.277576112740974
Pol3	6	1	288	78	18128	0.806980056980057	1	1	1
POU2F2	4	66	184	7220	11025	0.54773124171986	1.57071982171091e-05	0.899174269136625	0.000277470971707184
POU2F2	5	121	157	7165	11052	1.18880438792609	0.155523385612903	1	0.338152466640065
POU2F2	6	92	197	7194	11012	0.714854030925376	0.00896628452366386	1	0.0428269950327395
POU5F1_(SC-9081)	4	20	230	1419	16826	1.03109967215124	0.905123963216693	1	0.981011718786642
POU5F1_(SC-9081)	5	22	256	1417	16800	1.01887791107975	0.910070864385607	1	0.98483858587315
POU5F1_(SC-9081)	6	48	241	1391	16815	2.4076532301607	6.00303108819693e-07	0.0352299885473013	1.82619556869174e-05
PRDM1_(Val90)	4	39	211	1739	16506	1.75438300052599	0.00234163982503932	1	0.0153032530515225
PRDM1_(Val90)	5	38	240	1740	16477	1.4993438697318	0.0304994469050933	1	0.106866060642168
PRDM1_(Val90)	6	83	206	1695	16511	3.924773033193	1.66826739887398e-20	1.01107013976157e-15	1.34973954351565e-17
PU.1	4	187	63	12610	5635	1.32641642435457	0.0536285101867825	1	0.161305541693961
PU.1	5	236	42	12561	5656	2.53015948836345	1.69315371092723e-09	0.000101279375526534	1.18912693494288e-07
PU.1	6	227	62	12570	5636	1.64160956706957	0.000398462324914193	1	0.00375154288220221
Rad21	4	212	38	14305	3940	1.53659927518902	0.0130873511724714	1	0.0570653722141264
Rad21	5	223	55	14294	3923	1.11277331874785	0.508785581062065	1	0.715499989776035
Rad21	6	266	23	14251	3955	3.20962983528234	5.21798072131678e-10	3.12786636358613e-05	4.29616106064454e-08
RFX5_(N-494)	4	110	140	7078	11167	1.23962580228475	0.10232607554732	1	0.2549430518151
RFX5_(N-494)	5	105	173	7083	11134	0.954063258196169	0.756658746772607	1	0.891310014057845
RFX5_(N-494)	6	157	132	7031	11175	1.89041064894429	9.7167699891591e-08	0.00575009297648468	3.92030321105169e-06
RPC155	4	24	226	1359	16886	1.31950223680869	0.224073422644276	1	0.430087153984142
RPC155	5	22	256	1361	16856	1.06433688464364	0.730699507354632	1	0.874574101097563
RPC155	6	34	255	1349	16857	1.66612305411416	0.00898612402925954	1	0.042911623994292
RXRA	4	106	144	6600	11645	1.29878998316498	0.0467595427855521	1	0.146178348008028
RXRA	5	117	161	6589	11628	1.28246494015529	0.0442741410364595	1	0.140627872596962
RXRA	6	137	152	6569	11637	1.59668318497568	9.6831187803175e-05	1	0.00120800092020902
SETDB1	4	75	175	6575	11670	0.760673546985334	0.0540984066412283	1	0.162236399870996
SETDB1	5	101	177	6549	11668	1.01664548777447	0.899884593788408	1	0.976938771613885
SETDB1	6	134	155	6516	11690	1.55098120754866	0.000257678717039046	1	0.00264165307483178
Sin3Ak-20	4	93	157	8823	9422	0.632572221849235	0.000444224414031695	1	0.0040928541517527
Sin3Ak-20	5	108	170	8808	9409	0.678642410642731	0.0016429896237598	1	0.0115362890962444
Sin3Ak-20	6	149	140	8767	9439	1.14586436148544	0.259940723390384	1	0.474025293902989
SIRT6	4	17	233	1082	17163	1.15733461321825	0.502473927415698	1	0.710355036759666
SIRT6	5	23	255	1076	17141	1.43685035352431	0.0970280599636684	1	0.245562484232423
SIRT6	6	27	262	1072	17134	1.64712458698872	0.022772947016167	1	0.0863879985584531
SIX5	4	26	224	3578	14667	0.475802024275333	0.000142011208427608	1	0.00163763590410248
SIX5	5	37	241	3567	14650	0.630549516254928	0.0075051435754777	1	0.0374485743080328
SIX5	6	32	257	3572	14634	0.510115424333663	0.000166601527601966	1	0.00187002972528437
SMC3_(ab9263)	4	193	57	12115	6130	1.71324514339915	0.000254661044487515	1	0.00261868025410988
SMC3_(ab9263)	5	201	77	12107	6110	1.31737676711659	0.0405122876322737	1	0.131769168821096
SMC3_(ab9263)	6	233	56	12075	6131	2.11257468204673	1.06988241080932e-07	0.00632921036586575	4.26267003860205e-06
SP1	4	164	86	11207	7038	1.19758207598656	0.190797257339421	1	0.387171105753806
SP1	5	186	92	11185	7032	1.27106567413656	0.0626101048169139	1	0.180415504954952
SP1	6	205	84	11166	7040	1.53868461230095	0.000787273542755641	1	0.00646088160324754
SP2_(SC-643)	4	15	235	2319	15926	0.438358426687952	0.000742454374136114	1	0.00617067955383911
SP2_(SC-643)	5	17	261	2317	15900	0.446971162670715	0.000500470312866543	1	0.00450973248956665
SP2_(SC-643)	6	27	262	2307	15899	0.710206573422408	0.107237117608053	1	0.262986583434865
SPT20	4	1	249	124	18121	0.586895970980697	1	1	1
SPT20	5	1	277	124	18093	0.526755560731338	1	1	1
SPT20	6	2	287	123	18083	1.02450355514008	0.722869186465761	1	0.870522144848878
SREBP1	4	12	238	1304	16941	0.655036861370315	0.172778747350785	1	0.362788137625717
SREBP1	5	21	257	1295	16922	1.06774634556736	0.724660159043801	1	0.871758657655039
SREBP1	6	18	271	1298	16908	0.865208467184826	0.644595709913463	1	0.816645809202208
SREBP2	4	1	249	165	18080	0.440063283436777	0.730406293260704	1	0.874354978793835
SREBP2	5	3	275	163	18054	1.20829894032348	0.741051462536048	1	0.881135789522219
SREBP2	6	2	287	164	18042	0.766635506076315	1	1	1
SRF	4	93	157	7001	11244	0.95135817722127	0.743529867010413	1	0.882731142284547
SRF	5	123	155	6971	11246	1.28019583435523	0.0465906433896647	1	0.14581804419666
SRF	6	137	152	6957	11249	1.45736687017241	0.00182623980725601	1	0.0125485484661187
STAT1	4	99	151	5104	13141	1.68801381593971	9.01551488810864e-05	1	0.00113852537650454
STAT1	5	88	190	5115	13102	1.18637238256933	0.201483069761783	1	0.401443306841706
STAT1	6	140	149	5063	13143	2.43909293240737	2.49059788617498e-13	1.50387281563018e-08	5.05449764993639e-11
STAT2	4	23	227	1681	16564	0.998388309874288	1	1	1
STAT2	5	29	249	1675	16542	1.15019600791225	0.464331544855581	1	0.678244623317044
STAT2	6	43	246	1661	16545	1.74112714938107	0.00192170441260448	1	0.0130803666246653
STAT3	4	188	62	10163	8082	2.41136570672236	2.96093162241032e-10	1.77661819207864e-05	2.64608734680204e-08
STAT3	5	177	101	10174	8043	1.38540971258518	0.0104478851716493	1	0.0481453274768894
STAT3	6	238	51	10113	8093	3.73453310919938	1.2550149076903e-21	7.60727286296475e-17	1.15385309997951e-18
SUZ12	4	24	226	1714	16531	1.02421495027932	0.912946426113382	1	0.987303317350918
SUZ12	5	34	244	1704	16513	1.3503473023936	0.119024560212585	1	0.282644320185482
SUZ12	6	37	252	1701	16505	1.42466382986665	0.0528478461025138	1	0.159574407917025
TAF1	4	177	73	11326	6919	1.48121185585838	0.00467880777211322	1	0.0261523632656439
TAF1	5	164	114	11339	6878	0.872622512273275	0.289391133422184	1	0.507891634988174
TAF1	6	223	66	11280	6926	2.07459972061036	5.81107579855002e-08	0.00344480573338045	2.51688850432559e-06
TAF7_(SQ-8)	4	66	184	4801	13444	1.00443748132183	1	1	1
TAF7_(SQ-8)	5	58	220	4809	13408	0.7350460311159	0.039348295813346	1	0.128936958092334
TAF7_(SQ-8)	6	97	192	4770	13436	1.42305642907058	0.00572309797194391	1	0.0304816628576807
TAL1_(SC-12984)	4	101	149	7678	10567	0.932907758766877	0.606480766261624	1	0.790066389573513
TAL1_(SC-12984)	5	103	175	7676	10541	0.808250576937393	0.0982375841725562	1	0.247676155444747
TAL1_(SC-12984)	6	149	140	7630	10576	1.47521437932971	0.00115293014787913	1	0.00871447451087512
TBP	4	179	71	11395	6850	1.51555228695561	0.00299945766632881	1	0.0185721521625339
TBP	5	187	91	11387	6830	1.23257001187975	0.104926505170248	1	0.259271911623188
TBP	6	227	62	11347	6859	2.21316562285896	6.04835548439976e-09	0.000360814646421868	3.57713655744032e-07
TCF12	4	122	128	8050	10195	1.20709433229814	0.140814219123642	1	0.316162466381358
TCF12	5	139	139	8033	10184	1.26777044690651	0.0515455180808779	1	0.156678957929553
TCF12	6	164	125	8008	10198	1.6708011988012	1.61640802608918e-05	0.92513496965188	0.000284547835866235
TCF4	4	133	117	8161	10084	1.40460832581896	0.00855797005465285	1	0.0413749998339842
TCF4	5	117	161	8177	10040	0.892277004808974	0.362616410991666	1	0.584579272555109
TCF4	6	181	108	8113	10093	2.08494026505243	1.19021393187369e-09	7.12509668176865e-05	8.83992428226382e-08
TFIIIC-110	4	30	220	1849	16396	1.20920399233001	0.341833471148797	1	0.563150122763561
TFIIIC-110	5	30	248	1849	16368	1.07084910762574	0.689423977893113	1	0.848960914393208
TFIIIC-110	6	41	248	1838	16368	1.47225244831338	0.0301211765518115	1	0.105919853567682
THAP1_(SC-98174)	4	11	239	1916	16329	0.392246311615028	0.000782862248843699	1	0.00643512344348898
THAP1_(SC-98174)	5	13	265	1914	16303	0.417852565998304	0.000722538504010085	1	0.00603657392583395
THAP1_(SC-98174)	6	11	278	1916	16290	0.3364135414007	5.70289939041578e-05	1	0.000793697098647774
TR4	4	21	229	2424	15821	0.598528903108651	0.0235633905281922	1	0.0884994618793501
TR4	5	27	251	2418	15799	0.702851126511324	0.0895980872855597	1	0.232561037577541
TR4	6	34	255	2411	15795	0.873496474491912	0.539695221147178	1	0.74013329462234
USF-1	4	185	65	12402	5843	1.34091895848064	0.0474034387810031	1	0.147608183159607
USF-1	5	183	95	12404	5813	0.90274699163258	0.436838597351958	1	0.654454388250668
USF-1	6	234	55	12353	5853	2.01585481627577	8.42991754750266e-07	0.0493782420344968	2.42890501796041e-05
USF1_(SC-8983)	4	108	142	8521	9724	0.867940184234146	0.278481442837463	1	0.49584997425514
USF1_(SC-8983)	5	118	160	8511	9706	0.84104981788274	0.16377968977976	1	0.350581499422431
USF1_(SC-8983)	6	173	116	8456	9750	1.71960126251917	7.43643803366977e-06	0.428941182220106	0.000150414353294361
USF2	4	121	129	7680	10565	1.29033934916021	0.0458317774292288	1	0.144194133582496
USF2	5	124	154	7677	10540	1.10547782294558	0.426547839508154	1	0.644527190132845
USF2	6	151	138	7650	10556	1.50985696694137	0.000599374868927173	1	0.00519127420018568
WHIP	4	6	244	815	17430	0.525897616413557	0.123031529397967	1	0.288981698686563
WHIP	5	12	266	809	17408	0.970733384759798	1	1	1
WHIP	6	9	280	812	17394	0.68853800140746	0.315020425527006	1	0.536558676836544
YY1	4	108	142	9581	8664	0.687769661492596	0.00403446409079572	1	0.0233264679399223
YY1	5	141	137	9548	8669	0.934447998434342	0.586489682364115	1	0.776583473970899
YY1	6	147	142	9542	8664	0.939957076350368	0.634981865525043	1	0.809927891872693
YY1_(C-20)	4	155	95	11679	6566	0.917282932478898	0.507864641636224	1	0.714536076757775
YY1_(C-20)	5	175	103	11659	6558	0.955676559714275	0.706260697519558	1	0.859866480674408
YY1_(C-20)	6	201	88	11633	6573	1.29058106640201	0.048166348602323	1	0.149222228407273
ZBTB33	4	23	227	2398	15847	0.669575968226091	0.0723039835709003	1	0.200070008782247
ZBTB33	5	28	250	2393	15824	0.74061345591308	0.151192942450218	1	0.331917953076418
ZBTB33	6	30	259	2391	15815	0.766145245442611	0.187244684825086	1	0.382610704309881
ZBTB7A_(SC-34508)	4	119	131	7813	10432	1.21290118348456	0.138936039449327	1	0.313348406384879
ZBTB7A_(SC-34508)	5	98	180	7834	10383	0.72159390690154	0.0102333597146621	1	0.0474087851187735
ZBTB7A_(SC-34508)	6	135	154	7797	10409	1.17029276994648	0.188029430533752	1	0.383465276762388
ZEB1_(SC-25388)	4	81	169	4644	13601	1.40370854547957	0.0157488608173149	1	0.0655401463819126
ZEB1_(SC-25388)	5	77	201	4648	13569	1.11834652041	0.406126227815904	1	0.625678642774361
ZEB1_(SC-25388)	6	67	222	4658	13548	0.877803952514129	0.377260306679416	1	0.598691199866804
Znf143_(16618-1-AP)	4	125	125	9192	9053	0.984878154917319	0.949243479749862	1	1
Znf143_(16618-1-AP)	5	148	130	9169	9048	1.12343767041117	0.364702362584505	1	0.586446347297746
Znf143_(16618-1-AP)	6	151	138	9166	9040	1.07916148842445	0.553341055677375	1	0.750636812467933
ZNF263	4	145	105	9531	8714	1.26257675455031	0.0742726036400857	1	0.203976537174945
ZNF263	5	130	148	9546	8671	0.79786496112706	0.0693584781040869	1	0.194189657701102
ZNF263	6	179	110	9497	8709	1.49225209874889	0.00106457478584261	1	0.008193607052883
ZNF274	4	8	242	605	17640	0.963868588211188	1	1	1
ZNF274	5	7	271	606	17611	0.750654585753778	0.610680214146061	1	0.792812909593132
ZNF274	6	10	279	603	17603	1.04632155827791	0.867651094710828	1	0.957765711311037
ZZZ3	4	11	239	509	17736	1.60373527550123	0.122827635351038	1	0.288737493243752
ZZZ3	5	7	271	513	17704	0.891420844033002	1	1	1
ZZZ3	6	11	278	509	17697	1.37571907110854	0.280287345107378	1	0.497641304150433
AP-2alpha	8	75	182	5361	12877	0.989825786971842	1	1	1
AP-2alpha	9	62	168	5374	12891	0.885261045244298	0.466415306661794	1	0.679880868843991
AP-2alpha	10	120	155	5316	12904	1.87926891429404	4.66468780651201e-07	0.027405040863258	1.46583768047203e-05
AP-2gamma	8	98	159	7019	11219	0.985162465580845	0.948562871503208	1	1
AP-2gamma	9	93	137	7024	11241	1.08638266298655	0.540109899407075	1	0.740351240083611
AP-2gamma	10	144	131	6973	11247	1.77299792109806	3.31588406574632e-06	0.192569967118218	7.71978602406285e-05
ATF3	8	41	216	3580	14658	0.777180322780881	0.154090565604823	1	0.335988196518044
ATF3	9	60	170	3561	14704	1.45735665791169	0.0151176716753511	1	0.0635409238249154
ATF3	10	55	220	3566	14654	1.02734155916994	0.878265783708608	1	0.96339650304491
BAF155	8	28	229	2275	15963	0.85793752099429	0.505578948641116	1	0.712774577810527
BAF155	9	33	197	2270	15995	1.18033721684295	0.366212647219693	1	0.587862316692441
BAF155	10	48	227	2255	15965	1.49705500258847	0.0162716251595404	1	0.0671492256991914
BAF170	8	15	242	874	17364	1.23144278230611	0.460214648652636	1	0.674406512757002
BAF170	9	11	219	878	17387	0.994669287816852	1	1	1
BAF170	10	18	257	871	17349	1.3950689533476	0.198078289077491	1	0.396836720193547
BATF	8	188	69	7019	11219	4.35499503418258	5.82660503959626e-29	3.53424381886791e-24	1.47315997417792e-25
BATF	9	98	132	7109	11156	1.16507031206708	0.276336623152892	1	0.493388564332193
BATF	10	177	98	7030	11190	2.87489476587221	1.36727891271827e-17	8.28010436753059e-13	6.80053151014302e-15
BCL11A	8	176	81	4833	13405	6.02667361478314	5.31888579498419e-44	3.22739352268051e-39	1.07583330013214e-39
BCL11A	9	57	173	4952	13313	0.885776284703092	0.455993097592925	1	0.670535833319731
BCL11A	10	129	146	4880	13340	2.41530990343589	2.04873578466964e-12	1.23536719079795e-07	3.25437925166895e-10
BCL3	8	111	146	4252	13986	2.50075065400327	3.69678992000077e-12	2.22827709217967e-07	5.53879536655918e-10
BCL3	9	39	191	4324	13941	0.658323687103758	0.0154349295181298	1	0.0645223153406201
BCL3	10	82	193	4281	13939	1.38338459006116	0.0179653567742359	1	0.0723526812942612
BCLAF1_(M33-P5B11)	8	85	172	3098	15140	2.41509901361719	5.61650240841993e-10	3.36636304853466e-05	4.58077105030809e-08
BCLAF1_(M33-P5B11)	9	50	180	3133	15132	1.34163208852006	0.0781054245100278	1	0.211534756417478
BCLAF1_(M33-P5B11)	10	79	196	3104	15116	1.96284583420997	1.68622049854962e-06	0.0983724176648862	4.36890947275794e-05
BDP1	8	4	253	258	17980	1.10181695621534	0.786879902340163	1	0.909344718404836
BDP1	9	2	228	260	18005	0.607456140350877	0.775614340522626	1	0.902669368091313
BDP1	10	8	267	254	17966	2.11931935474358	0.0618873766996822	1	0.178867636015085
BHLHE40	8	27	230	2349	15889	0.794052973513243	0.301351531402244	1	0.52124215002739
BHLHE40	9	23	207	2353	15912	0.751381215469613	0.233253831435434	1	0.44156244123985
BHLHE40	10	57	218	2319	15901	1.79284213774523	0.000248992607407655	1	0.00257566849940275
BRCA1_(C-1863)	8	37	220	3284	14954	0.765831580112944	0.141175831288926	1	0.316716557328158
BRCA1_(C-1863)	9	58	172	3263	15002	1.55035671268415	0.00551126269283873	1	0.0296274624945951
BRCA1_(C-1863)	10	62	213	3259	14961	1.33625193937482	0.0479891176440764	1	0.148834536337584
BRF2	8	7	250	402	17836	1.24230845771144	0.518742536129178	1	0.72399882908937
BRF2	9	3	227	406	17859	0.581335040472212	0.496326539790209	1	0.70554969860071
BRF2	10	11	264	398	17822	1.86578726968174	0.0578287011008564	1	0.170474425903613
Brg1	8	21	236	1156	17082	1.3148862236819	0.244703583144719	1	0.455954474765754
Brg1	9	8	222	1169	17096	0.527007760540695	0.0762603221703288	1	0.207948427146702
Brg1	10	34	241	1143	17077	2.10778943088545	0.000238209511305202	1	0.00248755026251762
c-Fos	8	161	96	10297	7941	1.29335910944935	0.0494599984302174	1	0.151998385871018
c-Fos	9	158	72	10300	7965	1.69696601941748	0.000168191131478048	1	0.00188195424268633
c-Fos	10	216	59	10242	7978	2.85174704357928	1.73807226365225e-14	1.05082110988152e-09	4.73933021051345e-12
c-Jun	8	165	92	10021	8217	1.47061280007636	0.00297367807071586	1	0.0184596199827149
c-Jun	9	151	79	10035	8230	1.56758938651429	0.00131760631462139	1	0.0096982473521623
c-Jun	10	198	77	9988	8232	2.11934321185423	7.09584862582829e-09	0.000423175124498522	4.12429209401591e-07
c-Myc	8	155	102	11121	7117	0.97248889664669	0.846929548572997	1	0.946752987850748
c-Myc	9	164	66	11112	7153	1.59954294565526	0.00107470855206974	1	0.00825484999235336
c-Myc	10	194	81	11082	7138	1.54267737026565	0.000942882435208867	1	0.00743619783837718
CCNT2	8	101	156	7945	10293	0.838773781284795	0.183435152712188	1	0.37738074475591
CCNT2	9	123	107	7923	10342	1.50050073074841	0.00253366573233556	1	0.016286317440479
CCNT2	10	166	109	7880	10340	1.99837004610441	1.84820367235461e-08	0.00109947788264703	9.40847305691928e-07
CEBPB	8	200	57	13790	4448	1.13176341869903	0.464249750084478	1	0.678174121551461
CEBPB	9	199	31	13791	4474	2.08253161832986	5.26800024507281e-05	1	0.000745083725323414
CEBPB	10	251	24	13739	4481	3.41100456122474	2.3521218289665e-11	1.41524818327086e-06	2.78763188636108e-09
CHD2_(N-1250)	8	83	174	5594	12644	1.07817900131093	0.586069523267676	1	0.776364776865881
CHD2_(N-1250)	9	92	138	5585	12680	1.51357803640704	0.00249177840192538	1	0.0160818291060944
CHD2_(N-1250)	10	126	149	5551	12669	1.92999145205108	1.50872797114689e-07	0.00891431921752139	5.73619130884669e-06
CtBP2	8	26	231	1420	16818	1.33305286263033	0.160822699039323	1	0.346127593732925
CtBP2	9	14	216	1432	16833	0.761890906269398	0.386793536820167	1	0.606899692660195
CtBP2	10	15	260	1431	16789	0.676866634413804	0.173028416165935	1	0.3631238947551
CTCF	8	242	15	16145	2093	2.09148756064829	0.00293760661559217	1	0.0182823856397256
CTCF	9	210	20	16177	2088	1.35525746430117	0.211170532002513	1	0.4139606200067
CTCF	10	259	16	16128	2092	2.09971788194444	0.0021069424952128	1	0.0140694696389912
CTCFL_(SC-98982)	8	91	166	6925	11313	0.895553042494889	0.437366457726654	1	0.654884090555974
CTCFL_(SC-98982)	9	76	154	6940	11325	0.805325798121187	0.132595850565928	1	0.304047020224117
CTCFL_(SC-98982)	10	98	177	6918	11302	0.904539537405899	0.452782343696333	1	0.668178521255222
CTCF_(C-20)	8	212	45	12895	5343	1.95203308776011	2.19542929992278e-05	1	0.000366085875018725
CTCF_(C-20)	9	178	52	12929	5336	1.41275724816602	0.028427198783971	1	0.101492258308505
CTCF_(C-20)	10	218	57	12889	5331	1.58187111817094	0.00164496975426856	1	0.0115461844637381
CTCF_(SC-5916)	8	206	51	13253	4985	1.51931564144559	0.00720186267631296	1	0.0362904025243872
CTCF_(SC-5916)	9	171	59	13288	4977	1.08555571995633	0.654742472821699	1	0.824480149425444
CTCF_(SC-5916)	10	204	71	13255	4965	1.07624547739094	0.633166266913632	1	0.809023564462396
E2F1	8	37	220	3047	15191	0.838480472595996	0.354450658696177	1	0.575959777459873
E2F1	9	86	144	2998	15267	3.04129141649989	3.49394641087728e-14	2.11184602912655e-09	8.90809530302661e-12
E2F1	10	85	190	2999	15221	2.27055509731314	4.11790397894283e-09	0.000245888282390634	2.57868331725749e-07
E2F4	8	43	214	4003	14235	0.714540029557271	0.0479045152336472	1	0.148664961099458
E2F4	9	89	141	3957	14308	2.28235804400855	6.93361993862462e-09	0.000413534960379449	4.04715956928365e-07
E2F4	10	83	192	3963	14257	1.55518099714021	0.0011819511998769	1	0.00889442474958279
E2F6	8	83	174	6745	11493	0.81279364024437	0.134290069318283	1	0.306584950759376
E2F6	9	122	108	6706	11559	1.94712032342513	6.05898449279332e-07	0.035555938699059	1.83854200588357e-05
E2F6	10	130	145	6698	11522	1.54226171476818	0.000410967826876717	1	0.00384838390970358
E2F6_(H-50)	8	130	127	9877	8361	0.866508447606345	0.257203946150518	1	0.470991266882912
E2F6_(H-50)	9	159	71	9848	8417	1.9140270134209	3.72564289953742e-06	0.216161801031161	8.49575389492411e-05
E2F6_(H-50)	10	181	94	9826	8394	1.64491297512895	8.93518034610629e-05	1	0.0011300265598202
EBF	8	200	57	7017	11221	5.61093484745068	4.91598661032244e-37	2.98267655608093e-32	3.72877584392957e-33
EBF	9	81	149	7136	11129	0.847812960845096	0.24792534663085	1	0.459699017098331
EBF	10	135	140	7082	11138	1.51655101464477	0.000742094390124147	1	0.00616853254694976
EBF1_(C-8)	8	206	51	8221	10017	4.92164256530979	3.75716142559447e-30	2.27909412076561e-25	1.08564073954797e-26
EBF1_(C-8)	9	105	125	8322	9943	1.0036193222783	1	1	1
EBF1_(C-8)	10	167	108	8260	9960	1.86454129674469	4.70691583387374e-07	0.0276507770660913	1.47528746280712e-05
eGFP-FOS	8	70	187	3985	14253	1.33885761444991	0.0404761680068291	1	0.131687101587453
eGFP-FOS	9	46	184	4009	14256	0.888999750561237	0.521523837254527	1	0.726391996809195
eGFP-FOS	10	94	181	3961	14259	1.8695345921073	3.04824628273381e-06	0.177127494997096	7.18879068932327e-05
eGFP-GATA2	8	66	191	3768	14470	1.32699169640177	0.052626811010422	1	0.159049451743819
eGFP-GATA2	9	45	185	3789	14476	0.929318867561148	0.74332262988338	1	0.882613713325637
eGFP-GATA2	10	89	186	3745	14475	1.84945518756191	5.77587884264699e-06	0.333932435287636	0.000122289018901542
eGFP-HDAC8	8	4	253	174	18064	1.64136113761301	0.31725831790894	1	0.538948340725489
eGFP-HDAC8	9	1	229	177	18088	0.446253669849259	0.729564355341102	1	0.873933296788102
eGFP-HDAC8	10	2	273	176	18044	0.751082251082251	1	1	1
eGFP-JunB	8	72	185	4486	13752	1.19307394777747	0.215242243531927	1	0.418927393191049
eGFP-JunB	9	60	170	4498	13767	1.08024481468888	0.590791240057445	1	0.779122956397632
eGFP-JunB	10	102	173	4456	13764	1.82118284368157	3.92538179772074e-06	0.227636815831623	8.85472741582506e-05
eGFP-JunD	8	117	140	7506	10732	1.1948955121617	0.160769353842954	1	0.346086433630994
eGFP-JunD	9	111	119	7512	10753	1.3352115606626	0.0309725046872567	1	0.108161348090627
eGFP-JunD	10	151	124	7472	10748	1.75164485045244	4.42283200363055e-06	0.256210235138314	9.7520874266098e-05
eGFP-NR4A1	9	1	229	76	18189	1.04510457366123	0.619229189166443	1	0.798886490594458
eGFP-NR4A1	10	1	274	76	18144	0.871302343449866	1	1	1
Egr-1	8	183	74	11144	7094	1.57423458993811	0.00097201440885485	1	0.00761376178050187
Egr-1	9	155	75	11172	7093	1.31210765007757	0.0565612269531115	1	0.167684446575848
Egr-1	10	207	68	11120	7100	1.94363626745662	9.69142237391503e-07	0.0567200185855751	2.72888867586619e-05
ELF1_(SC-631)	8	196	61	12011	6227	1.66581180366085	0.000418691431586414	1	0.0039038408218598
ELF1_(SC-631)	9	184	46	12023	6242	2.07668635116028	3.22752131414206e-06	0.187486713138512	7.55870294643536e-05
ELF1_(SC-631)	10	213	62	11994	6226	1.78333521599509	3.73165674131016e-05	1	0.000564680626091522
ELK4	8	38	219	3407	14831	0.755331824219007	0.124918960910473	1	0.291925003750166
ELK4	9	73	157	3372	14893	2.0536093418259	1.43388834309016e-06	0.0837276081297204	3.80115092436482e-05
ELK4	10	67	208	3378	14842	1.41528612743089	0.0188996057460906	1	0.075142712401571
ERalpha_a	8	83	174	5503	12735	1.10389630734333	0.452626200714911	1	0.66804557826918
ERalpha_a	9	72	158	5514	12751	1.05378713791821	0.718121021791223	1	0.86776293616161
ERalpha_a	10	103	172	5483	12737	1.39109785425565	0.00976737083970792	1	0.0458379012028984
ERRA	8	7	250	453	17785	1.099293598234	0.688150202890778	1	0.847994685662898
ERRA	9	6	224	454	17811	1.05083779106356	0.83017446437105	1	0.937034719085478
ERRA	10	7	268	453	17767	1.02442258904155	0.845411406796587	1	0.946119845897658
ETS1	8	63	194	5709	12529	0.712681008283177	0.0209819606921654	1	0.0813120251516354
ETS1	9	99	131	5673	12592	1.67743550203657	0.000140656507889512	1	0.00162572131404487
ETS1	10	94	181	5678	12542	1.14715126133823	0.294236425127877	1	0.513067718553862
FOSL1_(SC-183)	8	68	189	4295	13943	1.16799280571108	0.268009258654232	1	0.483741476222459
FOSL1_(SC-183)	9	52	178	4311	13954	0.945592539596903	0.755258076385287	1	0.890455244623918
FOSL1_(SC-183)	10	79	196	4284	13936	1.31117208788277	0.0452400303167963	1	0.142902917210994
FOSL2	8	101	156	7280	10958	0.974533319244858	0.897960679573687	1	0.975809737332075
FOSL2	9	92	138	7289	10976	1.00388713586683	1	1	1
FOSL2	10	142	133	7239	10981	1.61957109931896	8.68020991089191e-05	1	0.00110445614886333
FOXA1_(C-20)	8	180	77	12257	5981	1.14069988101154	0.349558984852824	1	0.570915920675837
FOXA1_(C-20)	9	167	63	12270	5995	1.29515142106829	0.0895709205811008	1	0.232520361961976
FOXA1_(C-20)	10	237	38	12200	6020	3.07752372735116	7.18373088178915e-13	4.33530974985093e-08	1.31297828285231e-10
FOXA1_(SC-101058)	8	132	125	9270	8968	1.02159741100324	0.900058767848331	1	0.977005170444835
FOXA1_(SC-101058)	9	124	106	9278	8987	1.13312075227664	0.353656450871906	1	0.575239195810519
FOXA1_(SC-101058)	10	198	77	9204	9016	2.51890482398957	8.35677548054236e-13	5.04314686699771e-08	1.52279019867661e-10
FOXA2_(SC-6554)	8	123	134	8935	9303	0.955715824904576	0.753515696582449	1	0.889230293638985
FOXA2_(SC-6554)	9	121	109	8937	9328	1.1586590332121	0.288360925568484	1	0.506798962042971
FOXA2_(SC-6554)	10	196	79	8862	9358	2.61987321774951	4.96982799755638e-14	3.0033167572033e-09	1.20627665156688e-11
GABP	8	111	146	8687	9551	0.835890032500146	0.16657728636023	1	0.354377835488435
GABP	9	142	88	8656	9609	1.79129295496555	1.8860148862037e-05	1	0.000324294086978861
GABP	10	152	123	8646	9574	1.36841135239944	0.0105670994533228	1	0.0485325155031509
GATA-1	8	115	142	7582	10656	1.13820352874302	0.308575833870146	1	0.529475783260956
GATA-1	9	114	116	7583	10682	1.3843897647642	0.0152905851592539	1	0.064072419547236
GATA-1	10	164	111	7533	10687	2.0960841367054	1.56812641221773e-09	9.38178669901622e-05	1.11552064118841e-07
GATA-2	8	177	80	10428	7810	1.65704113924051	0.000168188360365255	1	0.00188195424268633
GATA-2	9	141	89	10464	7801	1.18108635707659	0.227912909485403	1	0.434980038610249
GATA-2	10	195	80	10410	7810	1.82871037463977	3.59968201455501e-06	0.208918344760743	8.26431577289086e-05
GATA2_(CG2-96)	8	88	169	5067	13171	1.35351730596983	0.0248303186483929	1	0.0919787397341117
GATA2_(CG2-96)	9	69	161	5086	13179	1.11052749845514	0.460160631279368	1	0.674359926243348
GATA2_(CG2-96)	10	118	157	5037	13183	1.9670919273807	9.38231477991261e-08	0.00555329829508247	3.81364430132573e-06
GATA3_(SC-268)	8	123	134	7413	10825	1.34039937906582	0.0212834263071165	1	0.0821812477452006
GATA3_(SC-268)	9	104	126	7432	10833	1.20311138448921	0.176873251068872	1	0.368412734292355
GATA3_(SC-268)	10	175	100	7361	10859	2.5816125526423	1.63651003788513e-14	9.8943396890535e-10	4.49336783252804e-12
GCN5	8	1	256	80	18158	0.88662109375	1	1	1
GCN5	9	1	229	80	18185	0.992631004366812	1	1	1
GCN5	10	1	274	80	18140	0.827554744525547	1	1	1
GR	8	104	153	6859	11379	1.12767824727208	0.364209512562304	1	0.58598970296438
GR	9	80	150	6883	11382	0.881941014092692	0.374476047533927	1	0.5962716519469
GR	10	141	134	6822	11398	1.75805011879914	4.14894569104122e-06	0.240493636981204	9.26944125671507e-05
GRp20	8	2	255	368	17870	0.380861040068201	0.25414125737168	1	0.467330695632334
GRp20	9	9	221	361	17904	2.01972900815984	0.0516873526323626	1	0.156999977861128
GRp20	10	7	268	363	17857	1.28488754574236	0.509342056830084	1	0.716116592331831
GTF2B	8	20	237	1376	16862	1.03412324600137	0.812767148041915	1	0.92589476482528
GTF2B	9	24	206	1372	16893	1.43448724843613	0.101575149992812	1	0.253580773767407
GTF2B	10	36	239	1360	16860	1.867339404381	0.00115252517534451	1	0.00871358430599363
GTF2F1_(RAP-74)	8	64	193	5058	13180	0.864090539380492	0.326692770634091	1	0.549049538538496
GTF2F1_(RAP-74)	9	81	149	5041	13224	1.42608329816312	0.0116699293049424	1	0.0522638488284679
GTF2F1_(RAP-74)	10	105	170	5017	13203	1.62543235352742	0.000137744655273469	1	0.0015990712994058
HA-E2F1	8	113	144	8880	9358	0.8269629004004	0.148233359709261	1	0.327560097128841
HA-E2F1	9	153	77	8840	9425	2.11850649350649	4.01738622951436e-08	0.00238423837949218	1.82876966546835e-06
HA-E2F1	10	174	101	8819	9401	1.83646469874337	9.97491863410837e-07	0.0583682363874852	2.79445088974006e-05
HDAC2_(SC-6296)	7	164	144	7875	10312	1.49132980599647	0.000605092156760385	1	0.00523406872020245
HDAC2_(SC-6296)	8	101	156	7938	10300	0.840084371830404	0.183576395478036	1	0.37757192919071
HDAC2_(SC-6296)	9	98	132	7941	10324	0.965216959927954	0.840934110708489	1	0.943283825750353
HDAC2_(SC-6296)	10	163	112	7876	10344	1.91140354059348	1.51297797427132e-07	0.00893912776538726	5.74515040543078e-06
HEY1	7	233	75	9981	8206	2.55418361553619	9.68516374428886e-14	5.85042001137513e-09	2.1370754036489e-11
HEY1	8	116	141	10098	8140	0.663174647321498	0.00123766719262021	1	0.00923196905481241
HEY1	9	176	54	10038	8227	2.67124187347339	1.97839306436571e-11	1.1906958657885e-06	2.42034054729257e-09
HEY1	10	189	86	10025	8195	1.7965029287247	5.43253405409542e-06	0.314223202222933	0.000116072593803701
HMGN3	7	140	168	6183	12004	1.61787697449997	4.56472235219491e-05	1	0.000662966377049276
HMGN3	8	79	178	6244	11994	0.852527190147485	0.260410286747964	1	0.474511161822962
HMGN3	9	100	130	6223	12042	1.48852272586806	0.00326602022284424	1	0.0198519590425912
HMGN3	10	129	146	6194	12026	1.71548471565501	1.20529329694456e-05	0.691705770183515	0.000222166455828056
HNF4A	7	72	236	3823	14364	1.14628231444823	0.323749997482133	1	0.545835065633514
HNF4A	8	44	213	3851	14387	0.771737845057012	0.123760232542722	1	0.290129947758052
HNF4A	9	38	192	3857	14408	0.739326765188834	0.103147685039534	1	0.256201454285671
HNF4A	10	76	199	3819	14401	1.44013600340008	0.00896455469648812	1	0.0428221033600645
HNF4A_(H-171)	7	130	178	7619	10568	1.01302037632117	0.907445061393475	1	0.982719987245789
HNF4A_(H-171)	8	102	155	7647	10591	0.911411179589719	0.484371184188261	1	0.695474672553265
HNF4A_(H-171)	9	90	140	7659	10606	0.890213194561021	0.419933738520561	1	0.63886023299974
HNF4A_(H-171)	10	157	118	7592	10628	1.86257166330303	3.7138123666428e-07	0.0218520719653262	1.22327002431436e-05
HNF4G_(SC-6558)	7	99	209	6130	12057	0.931681978191809	0.584787995179428	1	0.775442787674643
HNF4G_(SC-6558)	8	81	176	6148	12090	0.905033787780209	0.506362926693234	1	0.713448867851149
HNF4G_(SC-6558)	9	67	163	6162	12103	0.80734384302762	0.160136490553677	1	0.345213949367527
HNF4G_(SC-6558)	10	135	140	6094	12126	1.91876084204604	1.10411424156571e-07	0.00653083573886118	4.3760713375707e-06
HSF1	7	21	287	588	17599	2.19001991040319	0.00175081122013166	1	0.0121291499985831
HSF1	8	5	252	604	17634	0.579273099968464	0.289243394671293	1	0.507773691679024
HSF1	9	6	224	603	17662	0.78455934612651	0.710042847216345	1	0.862128999187974
HSF1	10	15	260	594	17626	1.71192696192696	0.0577282645817406	1	0.170244512773135
Ini1	7	88	220	3936	14251	1.44827235772358	0.00427316881513592	1	0.0243882509125703
Ini1	8	42	215	3982	14256	0.699370422716176	0.0330673602868847	1	0.113497797574051
Ini1	9	54	176	3970	14295	1.1047773070758	0.520346341542088	1	0.725553012656232
Ini1	10	89	186	3935	14285	1.73705100353869	4.5568874282823e-05	1	0.000661986902437563
IRF1	7	184	124	6759	11428	2.5089033021682	2.56519806804923e-15	1.5517909192857e-10	8.32386196626883e-13
IRF1	8	83	174	6860	11378	0.791171542508629	0.0914866467453618	1	0.235999223079903
IRF1	9	115	115	6828	11437	1.67501464557704	0.000116572425981725	1	0.00139742775185434
IRF1	10	128	147	6815	11405	1.45720973642575	0.00209545682237748	1	0.0140143634940886
IRF3	7	36	272	1241	16946	1.80729487604873	0.00199902601718483	1	0.0134928697133232
IRF3	8	14	243	1263	16975	0.774333760169953	0.455745734439337	1	0.670382503984795
IRF3	9	18	212	1259	17006	1.14686708528781	0.59925097957283	1	0.785029132998259
IRF3	10	21	254	1256	16964	1.11666833843222	0.630742535319539	1	0.807490970994338
IRF4_(M-17)	7	116	192	5631	12556	1.34717042562008	0.0129759513486466	1	0.0567072904455079
IRF4_(M-17)	8	178	79	5569	12669	5.12575718659578	1.4476695634777e-36	8.78330077553193e-32	9.76050990131413e-33
IRF4_(M-17)	9	68	162	5679	12586	0.930271587546929	0.667261636883174	1	0.832665175245338
IRF4_(M-17)	10	142	133	5605	12615	2.40296995834814	9.82124461614304e-13	5.92604078893455e-08	1.74255299212737e-10
JunD	7	199	109	11658	6529	1.02246675512032	0.904671819031599	1	0.980626759178946
JunD	8	182	75	11675	6563	1.36412962169879	0.0258194013056728	1	0.094700270262828
JunD	9	166	64	11691	6574	1.45849905910529	0.0103853609503171	1	0.0479518872671772
JunD	10	213	62	11644	6576	1.94020456333596	1.77513490072253e-06	0.10350634092623	4.54111238515358e-05
KAP1	7	119	189	6925	11262	1.02395507420778	0.859182156054455	1	0.953128452611278
KAP1	8	99	158	6945	11293	1.01886157968122	0.897158540915206	1	0.975287630784047
KAP1	9	107	123	6937	11328	1.4205620620427	0.00930875340092334	1	0.0441431038111932
KAP1	10	159	116	6885	11335	2.25661107354819	2.88096699045865e-11	1.73298807377059e-06	3.3109294882771e-09
MafF_(M8194)	7	133	175	8155	10032	0.93492581238504	0.603163150599758	1	0.787959697267828
MafF_(M8194)	8	121	136	8167	10071	1.09712598765477	0.487344901178491	1	0.698016252324924
MafF_(M8194)	9	126	104	8162	10103	1.49965364823855	0.00261256716991115	1	0.0166955723405352
MafF_(M8194)	10	184	91	8104	10116	2.5239794756083	1.48247859605357e-13	8.95328123300591e-09	3.12410772508551e-11
MafK_(ab50322)	7	197	111	11356	6831	1.06758422741163	0.635064506211757	1	0.810016274371072
MafK_(ab50322)	8	177	80	11376	6862	1.33457937763713	0.0324159922894303	1	0.111831395310855
MafK_(ab50322)	9	170	60	11383	6882	1.71299305982606	0.00026607666674182	1	0.00270852745141648
MafK_(ab50322)	10	225	50	11328	6892	2.73781779661017	2.56875539582363e-12	1.54875400324999e-07	4.00699427811255e-10
MafK_(SC-477)	7	152	156	8848	9339	1.02842884963138	0.818351544219204	1	0.929870608701133
MafK_(SC-477)	8	137	120	8863	9375	1.20761875211554	0.148246837121506	1	0.327566266235081
MafK_(SC-477)	9	134	96	8866	9399	1.47974706744868	0.00346432683538561	1	0.0207292527730203
MafK_(SC-477)	10	187	88	8813	9407	2.26822591626007	7.44861716943184e-11	4.47691686351531e-06	7.83331178234184e-09
Max	7	238	70	10589	7598	2.43962602700916	4.79616614752765e-12	2.89031360548459e-07	6.96247277109995e-10
Max	8	169	88	10658	7580	1.3658327504734	0.0182888228154534	1	0.0733643018702025
Max	9	164	66	10663	7602	1.77152941778282	6.54668983358443e-05	1	0.000881218143526849
Max	10	182	93	10645	7575	1.39259685752814	0.00955657507430224	1	0.0450857545878293
MEF2A	7	121	187	5650	12537	1.43578344612181	0.00235858083337918	1	0.0153874513460325
MEF2A	8	176	81	5595	12643	4.90995708249208	5.6541124425689e-35	3.43029347778213e-30	2.85909619179234e-31
MEF2A	9	79	151	5692	12573	1.15564426428635	0.316093732118107	1	0.537683949337863
MEF2A	10	164	111	5607	12613	3.32359968315025	1.61515708954844e-22	9.79221288680532e-18	1.81495800358887e-19
MEF2C_(SC-13268)	7	67	241	3073	15114	1.36733401476925	0.0265244870810207	1	0.0967076774665829
MEF2C_(SC-13268)	8	112	145	3028	15210	3.8799252949483	8.10226549296124e-24	4.91313277227677e-19	1.17058445264973e-20
MEF2C_(SC-13268)	9	35	195	3105	15160	0.876336760394731	0.536176387244386	1	0.737174196850331
MEF2C_(SC-13268)	10	104	171	3036	15184	3.04173697308709	9.51210631119401e-17	5.75834379760752e-12	4.00829590946703e-14
Mxi1_(bHLH)	7	194	114	6103	12084	3.36949041455022	2.45283650352676e-25	1.48757175429388e-20	4.37759173629424e-22
Mxi1_(bHLH)	8	72	185	6225	12013	0.751056984695539	0.0399895998671494	1	0.130489987409316
Mxi1_(bHLH)	9	107	123	6190	12075	1.69697387603924	8.31779933130185e-05	1	0.00106943591964159
Mxi1_(bHLH)	10	129	146	6168	12052	1.7264404882469	1.15663124547618e-05	0.66418392640224	0.000215436635277591
NANOG_(SC-33759)	7	77	231	4636	13551	0.974331320103538	0.895143264198316	1	0.97414285942927
NANOG_(SC-33759)	8	70	187	4643	13595	1.09606664509048	0.516796549262351	1	0.722296264262932
NANOG_(SC-33759)	9	73	157	4640	13625	1.36534290577641	0.032779447642139	1	0.112797235134547
NANOG_(SC-33759)	10	95	180	4618	13602	1.554532986863	0.000784087849502438	1	0.00644170737988193
NELFe	7	13	295	358	17829	2.1946501278288	0.0114851064755999	1	0.0516731861006452
NELFe	8	7	250	364	17874	1.37492307692308	0.366699247315218	1	0.588301590391613
NELFe	9	5	225	366	17899	1.08676381299332	0.810390553791764	1	0.924315309939366
NELFe	10	3	272	368	17852	0.535046355498721	0.384140321210451	1	0.604424599793859
NF-E2	7	22	286	1306	16881	0.994286723995759	1	1	1
NF-E2	8	22	235	1306	16932	1.21372389299795	0.392901680109398	1	0.61264997941766
NF-E2	9	19	211	1309	16956	1.16641986393868	0.519218033259613	1	0.724445855557445
NF-E2	10	29	246	1299	16921	1.53560587568924	0.0339817862610349	1	0.115783333615088
NF-E2_(H-230)	7	16	292	571	17616	1.69047333445289	0.0482665987851759	1	0.149441416355742
NF-E2_(H-230)	8	15	242	572	17666	1.91433566433566	0.0284611619625622	1	0.101575865272535
NF-E2_(H-230)	9	7	223	580	17685	0.957128498531004	1	1	1
NF-E2_(H-230)	10	11	264	576	17644	1.27633101851852	0.386048233601405	1	0.606200523120183
NF-YA	7	86	222	4607	13580	1.14189726952913	0.3218185888499	1	0.543802616859145
NF-YA	8	66	191	4627	13611	1.01648530082364	0.885477332211557	1	0.967877733879693
NF-YA	9	61	169	4632	13633	1.06234606697939	0.703071133049725	1	0.857948685867702
NF-YA	10	82	193	4611	13609	1.25397141100972	0.09371579880639	1	0.240030631909155
NF-YB	7	93	215	5038	13149	1.12896128954827	0.336001388439539	1	0.557811393683107
NF-YB	8	71	186	5060	13178	0.994132772323516	1	1	1
NF-YB	9	66	164	5065	13200	1.04880456504466	0.766948260253142	1	0.898095687530842
NF-YB	10	84	191	5047	13173	1.14788215901417	0.30873928672794	1	0.529671628026745
NFKB	7	222	86	9840	8347	2.18972631877482	2.0898107376085e-10	1.25451338578638e-05	1.94792189797363e-08
NFKB	8	217	40	9845	8393	4.62488826815642	1.18648945690636e-24	7.19499071562587e-20	1.79990450612695e-21
NFKB	9	157	73	9905	8360	1.81521716581497	1.84015406907674e-05	1	0.000317468720077752
NFKB	10	209	66	9853	8367	2.68907946818228	1.04908726256335e-13	6.33680179206142e-09	2.28987824073181e-11
Nrf1	7	119	189	4440	13747	1.94944110777444	4.93196824786821e-08	0.00292559424495295	2.19729686696508e-06
Nrf1	8	60	197	4499	13739	0.9300882429598	0.662350672403782	1	0.830049298755384
Nrf1	9	76	154	4483	13782	1.51717744668893	0.00425697218887842	1	0.0243329187612942
Nrf1	10	88	187	4471	13749	1.44712986961727	0.00584670857434486	1	0.0309850022961787
NRSF	7	192	116	9579	8608	1.48739160015983	0.00081801912184887	1	0.00664223207731693
NRSF	8	149	108	9622	8616	1.23538649853345	0.101897771784249	1	0.254178935783452
NRSF	9	146	84	9625	8640	1.56022263450835	0.00110590273471963	1	0.00844315273563002
NRSF	10	172	103	9599	8621	1.49976383057701	0.00122425492937055	1	0.00915437943489892
Oct-2	7	173	135	7141	11046	1.98224960712007	3.12003911785644e-09	0.000186422337291922	2.03355503406583e-07
Oct-2	8	183	74	7131	11107	3.85181753061433	5.53291313824959e-25	3.3553245144287e-20	8.83518866392066e-22
Oct-2	9	109	121	7205	11060	1.38280922912807	0.0173599734104189	1	0.070551415614776
Oct-2	10	166	109	7148	11072	2.35897383241864	2.65861167298639e-12	1.60285039152676e-07	4.11542235502077e-10
p300	7	195	113	11268	6919	1.05962613211192	0.678708249231468	1	0.841400219898369
p300	8	180	77	11283	6955	1.44096796582838	0.00786251857370746	1	0.038823144849261
p300	9	160	70	11303	6962	1.4078689602002	0.0167586824226863	1	0.0686916723754001
p300_(F-4)	7	23	285	1532	16655	0.877341853327837	0.60563239582466	1	0.789434906741716
p300_(F-4)	8	20	237	1535	16703	0.91826440715238	0.820870472214251	1	0.931342568297107
p300_(F-4)	9	20	210	1535	16730	1.03800217155266	0.811522988421604	1	0.925015777917215
p300_(N-15)	7	71	237	5089	13098	0.771049993657206	0.0629396535330119	1	0.18109811638215
p300_(N-15)	8	95	162	5065	13173	1.52515447332821	0.00156845097995842	1	0.01111036394502
p300_(N-15)	9	75	155	5085	13180	1.2541630982967	0.120033938210683	1	0.284240365682898
PAX5-C20	7	192	116	8904	9283	1.7256250580909	3.7951632044572e-06	0.220153622327358	8.61865655862511e-05
PAX5-C20	8	184	73	8912	9326	2.63763803152898	3.22734772775148e-13	1.94857573758451e-08	6.44195592499868e-11
PAX5-C20	9	135	95	8961	9304	1.47544623191726	0.00423135113307773	1	0.0242156358346842
PAX5-N19	7	121	187	5847	12340	1.36560729987223	0.00971979511406254	1	0.0456647733723587
PAX5-N19	8	162	95	5806	12432	3.6513661004043	4.07101996933465e-24	2.46866650940453e-19	6.02510955461528e-21
PAX5-N19	9	92	138	5876	12389	1.40560471976401	0.0129429117152636	1	0.0565873537633976
Pbx3	7	71	237	4151	14036	1.01297943558921	0.945419068771129	1	1
Pbx3	8	110	147	4112	14126	2.57064109690569	1.09916113040374e-12	6.63200851251707e-08	1.9388691102587e-10
Pbx3	9	44	186	4178	14087	0.797608569207884	0.205633158851967	1	0.406894282891064
PGC1A	7	19	289	284	17903	4.14441493250158	8.50845625792932e-07	0.0498348791483178	2.4468868518064e-05
PGC1A	8	5	252	298	17940	1.19447107702141	0.617239813518794	1	0.797564702987253
PGC1A	9	3	227	300	17965	0.791409691629956	1	1	1
Pol2	7	278	30	14009	4178	2.76366145573084	3.67442230680053e-09	0.000219454872273662	2.3322588449441e-07
Pol2	8	230	27	14057	4181	2.53367901585871	4.16681093134667e-07	0.0244941813788283	1.33285233165058e-05
Pol2	9	202	28	14085	4180	2.14098077995842	4.96771556102594e-05	1	0.000710304259202307
Pol2(b)	7	174	134	6311	11876	2.44352315431242	1.22889778909906e-14	7.43065337156637e-10	3.46834966709446e-12
Pol2(b)	8	80	177	6405	11833	0.835011489082064	0.188625857172742	1	0.384190957748456
Pol2(b)	9	109	121	6376	11889	1.6797248462727	0.000121571625098052	1	0.00144561360198898
Pol2(phosphoS2)	7	201	107	5991	12196	3.82410999677086	1.94425073058935e-30	1.17942137819011e-25	6.20932285958745e-27
Pol2(phosphoS2)	8	53	204	6139	12099	0.512032521104223	7.12904238123226e-06	0.411308023846714	0.00014482433602048
Pol2(phosphoS2)	9	128	102	6064	12201	2.52491075585907	4.11363230139249e-12	2.47920391540323e-07	6.04144886451273e-10
Pol2-4H8	7	286	22	13026	5161	5.15069860279441	3.29996070129263e-20	1.99984218419736e-15	2.53470399182831e-17
Pol2-4H8	8	228	29	13084	5154	3.09699659494618	1.00869189784776e-10	6.06112874497743e-06	1.03284853181692e-08
Pol2-4H8	9	198	32	13114	5151	2.43036544913833	3.9938838501053e-07	0.0234860339805442	1.291838337017e-05
Pol3	7	1	307	78	18109	0.756243213897937	1	1	1
POU2F2	7	173	135	7113	11074	1.99509713565667	2.13831357765265e-09	0.000127862598689318	1.46613410047416e-07
POU2F2	8	183	74	7103	11135	3.87674983162805	4.48134673386455e-25	2.71766791328482e-20	7.34940864353787e-22
POU2F2	9	108	122	7178	11087	1.36733370179373	0.0208001556548761	1	0.0807985049060803
POU5F1_(SC-9081)	7	18	290	1421	16766	0.732335169501808	0.237237961293722	1	0.446569037452012
POU5F1_(SC-9081)	8	18	239	1421	16817	0.891310556829859	0.725432945091112	1	0.872255996277269
POU5F1_(SC-9081)	9	26	204	1413	16852	1.52003108391269	0.0614675136575578	1	0.177975413710422
PRDM1_(Val90)	7	30	278	1748	16439	1.01487002617586	0.922300003563911	1	0.993185239285031
PRDM1_(Val90)	8	35	222	1743	16495	1.49200405224502	0.0328215315286162	1	0.112883893507705
PRDM1_(Val90)	9	30	200	1748	16517	1.41736270022883	0.0899332909983605	1	0.233161807211302
PU.1	7	235	73	12562	5625	1.44148039423092	0.00611538958921874	1	0.0320505994363269
PU.1	8	234	23	12563	5675	4.59579372138336	3.13290543934744e-17	1.89700557257927e-12	1.46234386199694e-14
PU.1	9	175	55	12622	5643	1.42251624148312	0.0215578575152578	1	0.0830295648382
Rad21	7	237	71	14280	3907	0.913282636998461	0.52899455019188	1	0.731424819523857
Rad21	8	215	42	14302	3936	1.40879397486865	0.0464862490214187	1	0.145566394396723
Rad21	9	187	43	14330	3935	1.1941852350736	0.332532552109146	1	0.55463364339378
RFX5_(N-494)	7	143	165	7045	11142	1.37067423704755	0.00665335551827357	1	0.0341042078770772
RFX5_(N-494)	8	94	163	7094	11144	0.905920669156169	0.47865884958898	1	0.690380998622788
RFX5_(N-494)	9	101	129	7087	11178	1.23490439422329	0.117722635378533	1	0.280452652615498
RPC155	7	25	283	1358	16829	1.09474284048981	0.661531324906165	1	0.829460084622505
RPC155	8	24	233	1359	16879	1.27932997944083	0.233820687660787	1	0.442304362094162
RPC155	9	22	208	1361	16904	1.31368337760696	0.254143797382521	1	0.467330695632334
RXRA	7	121	187	6585	11602	1.1400419849033	0.282016795723773	1	0.499593257176214
RXRA	8	111	146	6595	11643	1.34220922866015	0.0221050115658039	1	0.0845839388203417
RXRA	9	71	159	6635	11630	0.782708431085391	0.0974570780957879	1	0.246332132246945
SETDB1	7	103	205	6547	11640	0.893293148602786	0.369562026190142	1	0.591360261438014
SETDB1	8	106	151	6544	11694	1.25443660033355	0.0773800965078705	1	0.210123702501458
SETDB1	9	113	117	6537	11728	1.73275856433268	4.13709512494502e-05	1	0.00061419930645858
Sin3Ak-20	7	220	88	8696	9491	2.72855335786569	9.65650101910245e-17	5.84565945692386e-12	4.0410791850975e-14
Sin3Ak-20	8	114	143	8802	9436	0.854624584685934	0.232356119731224	1	0.440627215404429
Sin3Ak-20	9	154	76	8762	9503	2.19768077463689	1.14135044926558e-08	0.000679754087069101	6.16166772788571e-07
SIRT6	7	15	293	1084	17103	0.807730816216012	0.542047972530377	1	0.741884988680348
SIRT6	8	18	239	1081	17157	1.19533672138381	0.426273505513664	1	0.644257050351669
SIRT6	9	11	219	1088	17177	0.792988685200107	0.573477819418933	1	0.766264096441134
SIX5	7	117	191	3487	14700	2.58236651617001	3.57996320214071e-14	2.16380135863789e-09	9.0892120127991e-12
SIX5	8	33	224	3571	14667	0.605086360363244	0.00545110557293204	1	0.0294046658516771
SIX5	9	71	159	3533	14732	1.86199837293301	3.48385124746611e-05	1	0.000533030997721239
SMC3_(ab9263)	7	209	99	12099	6088	1.06227328245677	0.669987791569426	1	0.83473347553451
SMC3_(ab9263)	8	197	60	12111	6127	1.66105056009688	0.000510071078578747	1	0.00457585940984009
SMC3_(ab9263)	9	165	65	12143	6122	1.27978765860673	0.105563988612781	1	0.260433518825157
SP1	7	223	85	11148	7039	1.65653242997953	5.62978916558594e-05	1	0.000786046034440301
SP1	8	193	64	11178	7060	1.9046620594024	4.03211316886735e-06	0.233785953644098	9.06180100321743e-05
SP1	9	147	83	11224	7041	1.11103036522426	0.454382948932968	1	0.669527047098512
SP2_(SC-643)	7	68	240	2266	15921	1.99071050308914	3.45695682493621e-06	0.200686714558022	7.98204490628346e-05
SP2_(SC-643)	8	17	240	2317	15921	0.486723133362106	0.00234390736893836	1	0.0153131243698514
SP2_(SC-643)	9	33	197	2301	15964	1.16217843930139	0.423817948680379	1	0.642177269856054
SPT20	7	5	303	120	18067	2.48446094609461	0.0581155252296163	1	0.171079891245302
SPT20	8	1	256	124	18114	0.57062752016129	1	1	1
SREBP1	7	30	278	1286	16901	1.41823399756089	0.0737128472520674	1	0.202870807839961
SREBP1	8	12	245	1304	16934	0.636058595217228	0.141892512349061	1	0.3176783990459
SREBP1	9	14	216	1302	16963	0.844434488251693	0.697620013564288	1	0.854018731066383
SREBP2	7	6	302	160	18027	2.23845198675497	0.0596109676233874	1	0.174213433289368
SREBP2	8	1	256	165	18073	0.427864583333333	0.732521427206988	1	0.875729460033494
SRF	7	147	161	6947	11240	1.477272016072	0.000744035246293969	1	0.00618212498221526
SRF	8	151	106	6943	11295	2.31744882180777	3.63200516804111e-11	2.18436054816328e-06	4.08886964001363e-09
SRF	9	110	120	6984	11281	1.48065817105766	0.00331205384532724	1	0.0200594298167938
STAT1	7	101	207	5102	13085	1.25136585633748	0.07338440670253	1	0.202177788817685
STAT1	8	80	177	5123	13115	1.15707273390966	0.294688684211175	1	0.513502838868969
STAT1	9	63	167	5140	13125	0.963297141126308	0.882688122103741	1	0.966203937029945
STAT2	7	42	266	1662	16525	1.56992209766293	0.00955068769985159	1	0.0450614827483862
STAT2	8	33	224	1671	16567	1.46060688638112	0.0498883380372339	1	0.152977752524655
STAT2	9	17	213	1687	16578	0.784307504779716	0.420811569302862	1	0.639709049187443
STAT3	7	171	137	10180	8007	0.981742503549252	0.907876926069769	1	0.983064863290094
STAT3	8	169	88	10182	8056	1.51946393814396	0.00151554021313371	1	0.0108217204204464
STAT3	9	150	80	10201	8064	1.48220762670326	0.00490103494234285	1	0.0270636245090915
SUZ12	7	19	289	1719	16468	0.62982622471019	0.0488360091414534	1	0.150692551980849
SUZ12	8	35	222	1703	16535	1.5307512444917	0.0235706524537868	1	0.0885111350281694
SUZ12	9	12	218	1726	16539	0.527464466816206	0.0297976668245468	1	0.105068419019902
TAF1	7	238	70	11265	6922	2.08919662671993	1.41270918352269e-08	0.000840886887308208	7.40269371814823e-07
TAF1	8	191	66	11312	6926	1.77187272298658	4.1378489861613e-05	1	0.00061419930645858
TAF1	9	180	50	11323	6942	2.20711825487945	2.19752686216356e-07	0.0129627714545304	7.87631010018222e-06
TAF7_(SQ-8)	7	132	176	4735	13452	2.13072861668427	2.36188055994626e-10	1.41755347446855e-05	2.16167288653905e-08
TAF7_(SQ-8)	8	61	196	4806	13432	0.869822585713436	0.391904439203337	1	0.611676561830816
TAF7_(SQ-8)	9	97	133	4770	13495	2.06335808073643	1.52400234558297e-07	0.00900395825793876	5.77977889562343e-06
TAL1_(SC-12984)	7	137	171	7642	10545	1.10551339090988	0.383450052679283	1	0.603993325048013
TAL1_(SC-12984)	8	119	138	7660	10578	1.19081053468044	0.181405996085215	1	0.37490943232352
TAL1_(SC-12984)	9	111	119	7668	10597	1.28907102747202	0.0597744168307975	1	0.174556601053602
TBP	7	238	70	11336	6851	2.05481651376147	3.6524504178379e-08	0.00216875200910379	1.69979780795579e-06
TBP	8	207	50	11367	6871	2.50250197941409	4.36414701120477e-10	2.61665526497815e-05	3.66274468381612e-08
TBP	9	184	46	11390	6875	2.414398595259	1.29123157589896e-08	0.000768799280290239	6.86695285061776e-07
TCF12	7	157	151	8015	10172	1.31954902438722	0.0175663310759409	1	0.0711945611600381
TCF12	8	182	75	7990	10248	3.11245056320401	4.24215008402014e-18	2.56963999189436e-13	2.40573520652656e-15
TCF12	9	118	112	8054	10211	1.33573601404803	0.0323472150256303	1	0.111663377928285
TCF4	7	160	148	8134	10053	1.33613328105583	0.0128830286850092	1	0.0563661533352338
TCF4	8	113	144	8181	10057	0.964668303250078	0.80076239405061	1	0.91875625524214
TCF4	9	118	112	8176	10089	1.30008343234554	0.0528638128457061	1	0.159598794142865
TFIIIC-110	7	33	275	1846	16341	1.06225352112676	0.70412505569153	1	0.858714095718148
TFIIIC-110	8	30	227	1849	16389	1.1714154335121	0.40547878902934	1	0.625113133086899
TFIIIC-110	9	36	194	1843	16422	1.65348965995603	0.0081435026116856	1	0.0398762305827738
THAP1_(SC-98174)	7	60	248	1867	16320	2.11482972510669	1.80601592945635e-06	0.105278086575799	4.58915605525173e-05
THAP1_(SC-98174)	8	13	244	1914	16324	0.4543998492557	0.00276326925428125	1	0.0174298522193125
THAP1_(SC-98174)	9	37	193	1890	16375	1.66097815061546	0.00864160017693998	1	0.0416598314718931
TR4	7	56	252	2389	15798	1.46951304590484	0.0135347334831203	1	0.0584421566751398
TR4	8	21	236	2424	15814	0.58051896291324	0.0154897708663195	1	0.064707855262352
TR4	9	38	192	2407	15858	1.30393124221022	0.141406419497119	1	0.317046317435898
USF-1	7	242	66	12345	5842	1.73516943431889	4.44021809482014e-05	1	0.000649106076531189
USF-1	8	192	65	12395	5843	1.3924423619946	0.0218663870399333	1	0.0839142654681984
USF-1	9	163	67	12424	5841	1.14376964181027	0.393255523948363	1	0.613091444252265
USF1_(SC-8983)	7	197	111	8432	9755	2.05324097816982	1.0234010554115e-09	6.12761381927638e-05	7.70471166778785e-08
USF1_(SC-8983)	8	122	135	8507	9731	1.03372995659348	0.801444840644405	1	0.918939232482589
USF1_(SC-8983)	9	125	105	8504	9761	1.36644380235631	0.0198648222878281	1	0.0779839177347097
USF2	7	169	139	7632	10555	1.68148028746814	6.81893909921569e-06	0.393561889050333	0.000139552520924252
USF2	8	148	109	7653	10585	1.87799471814735	6.00706386801039e-07	0.035252454309419	1.82619556869174e-05
USF2	9	95	135	7706	10559	0.964236621776201	0.840333152285335	1	0.94292347499305
WHIP	7	22	286	799	17388	1.6740155964186	0.0253241933170243	1	0.0933863294121566
WHIP	8	45	212	776	17462	4.77649046878039	2.12509387294621e-15	1.28561804031627e-10	7.00819001143349e-13
WHIP	9	10	220	811	17454	0.978253559018047	1	1	1
XRCC4	7	2	306	17	18170	6.98577470203768	0.0392289613617186	1	0.128647793702366
YY1	7	212	96	9477	8710	2.02960676726109	4.58308254739007e-09	0.000273591695748997	2.82233314581401e-07
YY1	8	170	87	9519	8719	1.78980212593567	9.49168968131042e-06	0.546018940607063	0.000182553321667802
YY1	9	151	79	9538	8727	1.74886994327819	4.71427145074565e-05	1	0.000681586827808544
YY1_(C-20)	7	239	69	11595	6592	1.96922461580766	2.2640872995141e-07	0.0133524548488844	8.05303735841239e-06
YY1_(C-20)	8	205	52	11629	6609	2.24049458581663	4.16799597568559e-08	0.00247333049193159	1.8872088430688e-06
YY1_(C-20)	9	172	58	11662	6603	1.67906965741962	0.000523728668439868	1	0.00467557092848775
ZBTB33	7	64	244	2357	15830	1.76161694846881	0.000158683265113676	1	0.00179442797746885
ZBTB33	8	34	223	2387	15851	1.01246099481309	0.925825898926211	1	0.994566662037001
ZBTB33	9	42	188	2379	15886	1.49180327868852	0.0233862583473101	1	0.0879721131061171
ZBTB7A_(SC-34508)	7	159	149	7773	10414	1.42968302772374	0.00205237305880863	1	0.0137885293632094
ZBTB7A_(SC-34508)	8	89	168	7843	10395	0.702138849929874	0.00758537090346536	1	0.0377650399099342
ZBTB7A_(SC-34508)	9	119	111	7813	10452	1.43418626613302	0.0072298913994161	1	0.0363893339512748
ZEB1_(SC-25388)	7	114	194	4611	13576	1.7301343492813	8.88918678928834e-06	0.511714926712173	0.000173160787921033
ZEB1_(SC-25388)	8	126	131	4599	13639	2.85245215936422	4.24661213341996e-16	2.56983733253909e-11	1.55231580877062e-13
ZEB1_(SC-25388)	9	66	164	4659	13606	1.17527052282757	0.28668219144645	1	0.50514074977456
Znf143_(16618-1-AP)	7	180	128	9137	9050	1.39286007442268	0.00479676132930012	1	0.0266423320331287
Znf143_(16618-1-AP)	8	149	108	9168	9070	1.36488227974921	0.0142997918047203	1	0.0609176752815521
Znf143_(16618-1-AP)	9	121	109	9196	9069	1.09476098503139	0.507574860007803	1	0.714293988851168
ZNF263	7	169	139	9507	8680	1.11006429945977	0.388330853353738	1	0.608231820509436
ZNF263	8	128	129	9548	8690	0.903082913585539	0.450549378646502	1	0.666358006636194
ZNF263	9	118	112	9558	8707	0.959766313932981	0.790582738850978	1	0.911731200818697
ZNF274	7	7	301	606	17581	0.674687236165477	0.419271757316782	1	0.638173135854671
ZNF274	8	8	249	605	17633	0.9364001460387	1	1	1
ZNF274	9	10	220	603	17662	1.33137343585105	0.351693180972469	1	0.57321359713697
ZZZ3	7	15	293	505	17682	1.79251850099686	0.0355685561173719	1	0.119540057993482
ZZZ3	8	9	248	511	17727	1.25894040780254	0.446261184691929	1	0.66263222941091
ZZZ3	9	9	221	511	17754	1.41489936332805	0.309950248608802	1	0.531013533974019
AP-2alpha	11	25	114	5411	12945	0.524637920804599	0.00265077009587194	1	0.0168834606295276
AP-2alpha	12	134	216	5302	12843	1.5027190997108	0.000362914098171736	1	0.00348032604671265
AP-2alpha	13	107	181	5329	12878	1.42859097878905	0.00411125017090214	1	0.0236689431091406
AP-2gamma	11	33	106	7084	11272	0.495370912926286	0.000301542922815242	1	0.00299225258486164
AP-2gamma	12	162	188	6955	11190	1.38640500481821	0.00272139202958353	1	0.0172271167970064
AP-2gamma	13	137	151	6980	11227	1.4593246551168	0.0018042313711786	1	0.0124261931855682
ATF3	11	14	125	3607	14749	0.457967285833102	0.0035406651148351	1	0.0210820880353443
ATF3	12	59	291	3562	14583	0.830064773062741	0.220654441507671	1	0.425859389487172
ATF3	13	73	215	3548	14659	1.402830287617	0.0163724987855819	1	0.0674828981326663
BAF155	11	21	118	2282	16074	1.25356140168452	0.365198311081314	1	0.586815463607212
BAF155	12	43	307	2260	15885	0.984484448416016	1	1	1
BAF155	13	36	252	2267	15940	1.00447413195538	0.928543156141288	1	0.995911542337847
BAF170	11	4	135	885	17471	0.584925716677129	0.421886436959691	1	0.640610304657276
BAF170	12	18	332	871	17274	1.07524933257715	0.705516504864106	1	0.859488820032678
BAF170	13	18	270	871	17336	1.32690394182931	0.263956690228807	1	0.478931075653621
BATF	11	35	104	7172	11184	0.52479728860097	0.000842604843119565	1	0.00679187857073528
BATF	12	168	182	7039	11106	1.45641317057711	0.000584643052851154	1	0.0050899753267588
BATF	13	146	142	7061	11146	1.62299558575073	5.4395208140816e-05	1	0.000762991500227627
BCL11A	11	22	117	4987	13369	0.504076410633459	0.00207877935543995	1	0.013927385589941
BCL11A	12	118	232	4891	13254	1.37829863436713	0.0061870211200453	1	0.0323236999244792
BCL11A	13	96	192	4913	13294	1.35294117647059	0.0191603091640017	1	0.0759222264785446
BCL3	11	19	120	4344	14012	0.510719766728054	0.00478580741057619	1	0.0266060573562927
BCL3	12	79	271	4284	13861	0.943198066434446	0.702989932045576	1	0.857884101772294
BCL3	13	86	202	4277	13930	1.38662475085479	0.0141779894327424	1	0.0605475683565914
BCLAF1_(M33-P5B11)	11	14	125	3169	15187	0.536744714420953	0.0237141208269928	1	0.0889105305134093
BCLAF1_(M33-P5B11)	12	50	300	3133	15012	0.798595595276093	0.152897155721837	1	0.334323066167024
BCLAF1_(M33-P5B11)	13	73	215	3110	15097	1.64821805129739	0.000497835232700342	1	0.0044913235088101
BDP1	11	1	138	261	18095	0.502387695041368	1	1	1
BDP1	12	5	345	257	17888	1.00874076580387	0.82124552626054	1	0.931494765908319
BDP1	13	8	280	254	17953	2.01946006749156	0.0691838485254539	1	0.193834884501087
BHLHE40	11	16	123	2360	15996	0.881686647374948	0.704247826700894	1	0.858780131512836
BHLHE40	12	52	298	2324	15821	1.18791368734766	0.258653891262322	1	0.472680695284466
BHLHE40	13	46	242	2330	15877	1.29525414109885	0.110423664547003	1	0.268417576601855
BRCA1_(C-1863)	11	11	128	3310	15046	0.39063916163142	0.00116931569050196	1	0.00881855283366379
BRCA1_(C-1863)	12	47	303	3274	14871	0.704557963432263	0.0244422063047989	1	0.0908572089301148
BRCA1_(C-1863)	13	82	206	3239	14968	1.83949858670272	9.08047426394016e-06	0.522572213415492	0.000175926940720271
BRF1	11	1	138	101	18255	1.30972879896685	0.537726003365411	1	0.738478630542787
BRF1	12	2	348	100	18045	1.03706896551724	0.719674497216431	1	0.868636839938995
BRF1	13	1	287	101	18106	0.624624831821161	1	1	1
BRF2	11	1	138	408	17948	0.318769536800227	0.37887801436683	1	0.600175374922446
BRF2	12	4	346	405	17740	0.506386926425462	0.200201917359709	1	0.399679300720091
BRF2	13	16	272	393	17814	2.66636731028289	0.000720453336553827	1	0.00602641125097533
Brg1	11	5	134	1172	17184	0.54709388212521	0.221661380047419	1	0.427213714185863
Brg1	12	26	324	1151	16994	1.18480977357317	0.377509938496741	1	0.598912727782648
Brg1	13	24	264	1153	17054	1.34463455018529	0.179034224711327	1	0.371564291520737
c-Fos	11	58	81	10400	7956	0.547777777777778	0.000544792538529188	1	0.00481726454340653
c-Fos	12	219	131	10239	7906	1.29083902367016	0.0222110263160168	1	0.0848504833074728
c-Fos	13	200	88	10258	7949	1.7611531576242	6.46737815572159e-06	0.373491088492922	0.0001338930421321
c-Jun	11	65	74	10121	8235	0.714696763753181	0.0493386740601983	1	0.151797862877765
c-Jun	12	219	131	9967	8178	1.37168840379359	0.00473069644092734	1	0.0263792188968453
c-Jun	13	198	90	9988	8219	1.81035242290749	2.11241275245592e-06	0.123026918703033	5.25117598603134e-05
c-Myc	11	62	77	11214	7142	0.512814455029543	0.000108126916644584	1	0.00131707744109518
c-Myc	12	225	125	11051	7094	1.15547914215908	0.20374294076411	1	0.404541625435199
c-Myc	13	201	87	11075	7132	1.48779948626138	0.00187258514626832	1	0.0128083392424918
CCNT2	11	37	102	8009	10347	0.468638223175398	4.68142659628163e-05	1	0.000677322283887385
CCNT2	12	154	196	7892	10253	1.02077148649627	0.870355483795856	1	0.959287855660214
CCNT2	13	161	127	7885	10322	1.65952695989095	2.52239957851753e-05	1	0.000410566540838101
CEBPB	11	87	52	13903	4453	0.535870786050603	0.000669040828197914	1	0.00568155820510737
CEBPB	12	300	50	13690	4455	1.95252008765522	3.90741230209979e-06	0.226610376460277	8.82731863333639e-05
CEBPB	13	249	39	13741	4466	2.07508131196363	6.07166583178668e-06	0.350820851760634	0.000127000580031994
CHD2_(N-1250)	11	25	114	5652	12704	0.492916651146621	0.000833053235334357	1	0.00673187778933131
CHD2_(N-1250)	12	102	248	5575	12570	0.927339794589903	0.558676799879799	1	0.754854335709335
CHD2_(N-1250)	13	128	160	5549	12658	1.82490538835826	8.28440669630052e-07	0.0485292259862588	2.39152140024508e-05
CtBP2	11	1	138	1445	16911	0.0848051752670378	0.000337593203147554	1	0.00328024908999097
CtBP2	12	32	318	1414	16731	1.1906807931467	0.364540289059501	1	0.58627894885053
CtBP2	13	20	268	1426	16781	0.878200163278977	0.658408714673152	1	0.827134296848305
CTCF	11	116	23	16271	2085	0.646281861834739	0.0604609138442016	1	0.175934793653966
CTCF	12	328	22	16059	2086	1.93663139898896	0.0015895343245798	1	0.0112376724706399
CTCF	13	261	27	16126	2081	1.24744718673777	0.304550461513656	1	0.524564683346673
CTCFL_(SC-98982)	11	35	104	6981	11375	0.548363414983527	0.00155132634246314	1	0.0110176126475495
CTCFL_(SC-98982)	12	137	213	6879	11266	1.05338080720598	0.656508026580849	1	0.825857890269418
CTCFL_(SC-98982)	13	114	174	6902	11305	1.0731272294887	0.58188932923014	1	0.77318511173681
CTCF_(C-20)	11	82	57	13025	5331	0.588802909384786	0.00263547667047725	1	0.0168089893172756
CTCF_(C-20)	12	263	87	12844	5301	1.24765354009386	0.0848135746540898	1	0.224150161585809
CTCF_(C-20)	13	219	69	12888	5319	1.30990405635171	0.0577861538114842	1	0.170373830877064
CTCF_(SC-5916)	11	91	48	13368	4988	0.707392030720128	0.055870251122606	1	0.166170318504055
CTCF_(SC-5916)	12	274	76	13185	4960	1.35624613296609	0.0210673351831197	1	0.0815492408083506
CTCF_(SC-5916)	13	210	78	13249	4958	1.00750709777806	1	1	1
E2F1	11	11	128	3073	15283	0.427394341848357	0.00401424598814095	1	0.0232228474173317
E2F1	12	77	273	3007	15138	1.41991762809854	0.00900880160054202	1	0.0430018536007959
E2F1	13	97	191	2987	15220	2.58772306521979	1.27936201271171e-12	7.71775134168341e-08	2.17868460124846e-10
E2F4	11	7	132	4039	14317	0.187975946641458	7.29810743015425e-08	0.00432339884162338	3.07320720931131e-06
E2F4	12	61	289	3985	14160	0.750009768465656	0.0429366301165596	1	0.137463530548243
E2F4	13	107	181	3939	14268	2.14132369463041	3.65460937177199e-09	0.000218282508557198	2.32698527470225e-07
E2F6	11	30	109	6798	11558	0.467946589795704	0.000130850272949644	1	0.00153667400088725
E2F6	12	138	212	6690	11455	1.11458245198409	0.341869447832462	1	0.563150122763561
E2F6	13	142	146	6686	11521	1.67594318940825	1.54250571433989e-05	0.883177071802449	0.000273282472251517
E2F6_(H-50)	11	54	85	9953	8403	0.536358532159975	0.000313067730438099	1	0.0030850045163372
E2F6_(H-50)	12	203	147	9804	8341	1.17488002953119	0.14397990375227	1	0.321036986833532
E2F6_(H-50)	13	202	86	9805	8402	2.01274148215789	2.37723868006368e-08	0.00141348234677906	1.1804487979236e-06
EBF	11	40	99	7177	11179	0.629339233212718	0.0142637007663501	1	0.0607899654600632
EBF	12	163	187	7054	11091	1.37050696764001	0.00397241054912012	1	0.0230357293693243
EBF	13	125	163	7092	11115	1.20188564666314	0.128228086859609	1	0.297025511934689
EBF1_(C-8)	11	40	99	8387	9969	0.480252627623559	5.30653912613451e-05	1	0.000749187515527785
EBF1_(C-8)	12	168	182	8259	9886	1.10492050630082	0.357592605903974	1	0.579265846025071
EBF1_(C-8)	13	149	139	8278	9929	1.28573526778963	0.0367979906973465	1	0.122639758088372
eGFP-FOS	11	22	117	4033	14323	0.667794117335402	0.0988440167312973	1	0.248651308767361
eGFP-FOS	12	95	255	3960	14185	1.33449693008517	0.0188799761054503	1	0.0750969697574941
eGFP-FOS	13	74	214	3981	14226	1.2356872715492	0.131364211644674	1	0.301984405311366
eGFP-GATA2	11	17	122	3817	14539	0.53076401087456	0.0114727586151148	1	0.0516367744225755
eGFP-GATA2	12	89	261	3745	14400	1.31117351871461	0.0329387123428553	1	0.113197092652459
eGFP-GATA2	13	67	221	3767	14440	1.16212836648821	0.304771502680466	1	0.524832839987816
eGFP-HDAC8	12	3	347	175	17970	0.887772745986002	1	1	1
eGFP-HDAC8	13	2	286	176	18031	0.716425619834711	1	1	1
eGFP-JunB	11	19	120	4539	13817	0.481976573400896	0.00205316075712836	1	0.013791159736323
eGFP-JunB	12	96	254	4462	13683	1.15901558921002	0.234015207846846	1	0.442534368366573
eGFP-JunB	13	90	198	4468	13739	1.39771709937332	0.0106503615017389	1	0.0488334567982406
eGFP-JunD	11	43	96	7580	10776	0.636774406332454	0.015165007173318	1	0.0636649118082841
eGFP-JunD	12	161	189	7462	10683	1.21955686589833	0.0704130455978372	1	0.196249246418283
eGFP-JunD	13	145	143	7478	10729	1.4548082300155	0.00168057080066907	1	0.0117444473320971
eGFP-NR4A1	12	1	349	76	18069	0.681232091690544	1	1	1
Egr-1	11	57	82	11270	7086	0.437057155842188	1.7215857038319e-06	0.100414929347403	4.43780036144944e-05
Egr-1	12	231	119	11096	7049	1.23317888799355	0.0676267051124529	1	0.190740376788307
Egr-1	13	205	83	11122	7085	1.57337676546864	0.000490731856134827	1	0.00444110500078469
ELF1_(SC-631)	11	60	79	12147	6209	0.388219000784691	3.90858940821821e-08	0.00231994324324792	1.78755034776728e-06
ELF1_(SC-631)	12	230	120	11977	6168	0.987058528846957	0.909378837413275	1	0.984252066463997
ELF1_(SC-631)	13	224	64	11983	6224	1.81790870399733	1.37613048972195e-05	0.788811758013518	0.000248522613441452
ELK4	11	15	124	3430	14926	0.526403649017211	0.0157671144209424	1	0.0656026126620121
ELK4	12	41	309	3404	14741	0.574596229830506	0.00050911919289458	1	0.00457002257763951
ELK4	13	92	196	3353	14854	2.07941715308253	4.36274358387494e-08	0.00258854665062052	1.96388190407664e-06
ERalpha_a	11	28	111	5558	12798	0.580842807543059	0.00920806511376315	1	0.0437613871478029
ERalpha_a	12	143	207	5443	12702	1.61212779610562	2.13447360009438e-05	1	0.000357394751803882
ERalpha_a	13	99	189	5487	12720	1.214298732068	0.120974643213023	1	0.285843282978321
ERRA	11	6	133	454	17902	1.77887449902289	0.163243829605986	1	0.349701178439992
ERRA	12	11	339	449	17696	1.27885632444436	0.385520884221091	1	0.605654556751736
ERRA	13	5	283	455	17752	0.689317749388421	0.565059309933651	1	0.759941464278329
ETS1	11	26	113	5746	12610	0.504945340968246	0.00121115387255276	1	0.00907542812873568
ETS1	12	80	270	5692	12453	0.648239244163348	0.000571419456756269	1	0.00499909640080311
ETS1	13	115	173	5657	12550	1.47471902936768	0.00164684288060952	1	0.0115553221548781
FOSL1_(SC-183)	11	24	115	4339	14017	0.674184594727296	0.0877866975994842	1	0.229261752112619
FOSL1_(SC-183)	12	101	249	4262	13883	1.32127100612681	0.0219898475275159	1	0.0842442040513711
FOSL1_(SC-183)	13	65	223	4298	13909	0.94327427294372	0.726747369149063	1	0.872560068697245
FOSL2	11	43	96	7338	11018	0.67254644771509	0.029922845536249	1	0.105385926991484
FOSL2	12	160	190	7221	10924	1.27394514537278	0.0274313850680192	1	0.098979392634085
FOSL2	13	127	161	7254	10953	1.1910592913398	0.145921775926436	1	0.324035161162127
FOXA1_(C-20)	11	73	66	12364	5992	0.536033253923904	0.000362678283844242	1	0.00347886788866086
FOXA1_(C-20)	12	273	77	12164	5981	1.74328869092105	8.85268237735322e-06	0.509648924464225	0.000172605511959637
FOXA1_(C-20)	13	236	52	12201	6006	2.23407917383821	2.73911705328149e-08	0.00162774770008306	1.32437946448702e-06
FOXA1_(SC-101058)	11	48	91	9354	9002	0.507623229881087	0.00011527269441757	1	0.00138514385965772
FOXA1_(SC-101058)	12	211	139	9191	8954	1.47884269018253	0.000358961631895546	1	0.0034503075912279
FOXA1_(SC-101058)	13	181	107	9221	8986	1.64847812844918	3.90552827192503e-05	1	0.000586167339946601
FOXA2_(SC-6554)	11	50	89	9008	9348	0.583002374917676	0.00211303709890826	1	0.0140993062636632
FOXA2_(SC-6554)	12	208	142	8850	9295	1.53844195114188	7.85485492116348e-05	1	0.00102215868886168
FOXA2_(SC-6554)	13	171	117	8887	9320	1.53274878604011	0.000438372920275	1	0.00404902331781402
GABP	11	43	96	8755	9601	0.491199076718066	7.7752002659836e-05	1	0.00101418562368849
GABP	12	165	185	8633	9512	0.982703078382448	0.91396916710354	1	0.988127588993387
GABP	13	179	109	8619	9588	1.82682807665165	6.78155066798982e-07	0.0397676912721591	2.01717889477266e-05
GATA-1	11	33	106	7664	10692	0.434321700082719	1.27728196285036e-05	0.732636161071341	0.000233309661365925
GATA-1	12	152	198	7545	10600	1.07851209242859	0.511320202664456	1	0.717683889195022
GATA-1	13	164	124	7533	10674	1.87405095001349	1.78178311577969e-07	0.0105200038721864	6.59661985756629e-06
GATA-2	11	53	86	10552	7804	0.455784861681683	6.00025630114342e-06	0.346736958437704	0.000125810488028121
GATA-2	12	236	114	10369	7776	1.55248184111547	0.000103343751329919	1	0.00127069885120557
GATA-2	13	189	99	10416	7791	1.42796920821114	0.0046895919097347	1	0.0262078133249863
GATA2_(CG2-96)	11	23	116	5132	13224	0.51091192517537	0.00226384543142171	1	0.0149007637247716
GATA2_(CG2-96)	12	106	244	5049	13096	1.12680647685469	0.306757648124726	1	0.527324992988908
GATA2_(CG2-96)	13	100	188	5055	13152	1.38392575288844	0.0116706518066206	1	0.0522638488284679
GATA3_(SC-268)	11	45	94	7491	10865	0.694343850918975	0.04625191498893	1	0.145064671604294
GATA3_(SC-268)	12	174	176	7362	10783	1.44803937912129	0.000648321170373117	1	0.00553462698624659
GATA3_(SC-268)	13	147	141	7389	10818	1.52636898437298	0.000437365663714235	1	0.00404193549713369
GCN5	12	2	348	79	18066	1.31427324312527	0.667220285682217	1	0.832656815028541
GCN5	13	3	285	78	18129	2.44655870445344	0.132382087190962	1	0.303668583931788
GR	11	38	101	6925	11431	0.621050148336133	0.0135744566807096	1	0.0585488649316582
GR	12	161	189	6802	11343	1.42054624456859	0.0014647556794252	1	0.0105422102511589
GR	13	123	165	6840	11367	1.23882775119617	0.0757049250848239	1	0.206898835929699
GRp20	11	2	137	368	17988	0.713582989527134	1	1	1
GRp20	12	5	345	365	17780	0.705975779233671	0.563990080524232	1	0.759125994547943
GRp20	13	5	283	365	17842	0.863642964325476	1	1	1
GTF2B	11	5	134	1391	16965	0.45508439112847	0.0768180411969487	1	0.209065246673432
GTF2B	12	22	328	1374	16771	0.818692974047644	0.414254885291121	1	0.633317035082645
GTF2B	13	45	243	1351	16856	2.31049702552293	2.75724618755206e-06	0.160300778851902	6.57837605490302e-05
GTF2F1_(RAP-74)	11	23	116	5099	13257	0.515501687281482	0.00300663185204591	1	0.0186032854881356
GTF2F1_(RAP-74)	12	78	272	5044	13101	0.744826409945421	0.0219182663053081	1	0.0840548820960689
GTF2F1_(RAP-74)	13	115	173	5007	13200	1.75245985100628	7.60020211194536e-06	0.438311255998001	0.000153216034602274
HA-E2F1	11	37	102	8956	9400	0.380728441443572	1.33446025412213e-07	0.00788866179224294	5.1708204482842e-06
HA-E2F1	12	195	155	8798	9347	1.33656842830849	0.00808893246662737	1	0.0396924164705603
HA-E2F1	13	186	102	8807	9400	1.94631275923563	5.03743627979299e-08	0.00298790495499641	2.23607632375888e-06
HDAC2_(SC-6296)	11	40	99	7999	10357	0.523146201355978	0.000402772069766728	1	0.00378389985964469
HDAC2_(SC-6296)	12	183	167	7856	10289	1.43517979316316	0.000879630571559695	1	0.00702500435407243
HDAC2_(SC-6296)	13	134	154	7905	10302	1.13397570171764	0.308559723112797	1	0.529475783260956
HEY1	11	49	90	10165	8191	0.438715636443133	2.83912481107802e-06	0.16502412964391	6.74014450454673e-05
HEY1	12	190	160	10024	8121	0.962059806464485	0.744831958690345	1	0.883570598477677
HEY1	13	217	71	9997	8210	2.51000652308369	1.39382861158375e-12	8.40729541935086e-08	2.32572868067592e-10
HMGN3	11	32	107	6291	12065	0.573553377692802	0.00522558893557922	1	0.0284384517139863
HMGN3	12	113	237	6210	11935	0.91634902192598	0.460235641741113	1	0.674420989177491
HMGN3	13	139	149	6184	12023	1.81372691596412	8.71439616847691e-07	0.0510341182814513	2.49664570114815e-05
HNF4A	11	23	116	3872	14484	0.741691008834426	0.210739217848186	1	0.413371771101599
HNF4A	12	103	247	3792	14353	1.57839111532483	0.000198055283032777	1	0.00214645375503284
HNF4A	13	55	233	3840	14367	0.883164565450644	0.466256048652952	1	0.67976302905411
HNF4A_(H-171)	11	44	95	7705	10651	0.640245910037911	0.0154401991682431	1	0.0645300148446169
HNF4A_(H-171)	12	190	160	7559	10586	1.66303413149888	2.99712383704415e-06	0.174174854665984	7.0847477378979e-05
HNF4A_(H-171)	13	138	150	7611	10596	1.28081986598345	0.0405929314091079	1	0.131967804870328
HNF4G_(SC-6558)	11	40	99	6189	12167	0.794305961538148	0.241928457047354	1	0.45274383264868
HNF4G_(SC-6558)	12	148	202	6081	12064	1.4535389404752	0.000737046365148753	1	0.00613497578014079
HNF4G_(SC-6558)	13	104	184	6125	12082	1.11493167701863	0.379556122525548	1	0.600821596572579
HSF1	11	6	133	603	17753	1.32817117420417	0.468173457858208	1	0.681379738153553
HSF1	12	12	338	597	17548	1.04356100026761	0.879143467701675	1	0.964010727170075
HSF1	13	12	276	597	17610	1.28249945379069	0.401870280710262	1	0.621543289711067
Ini1	11	25	114	3999	14357	0.787313056334259	0.30352365896661	1	0.523515978115855
Ini1	12	90	260	3934	14211	1.2504301748074	0.0771665845052678	1	0.20967527976803
Ini1	13	78	210	3946	14261	1.34235754109044	0.030677878506398	1	0.107348691988249
IRF1	11	29	110	6914	11442	0.436292634180977	3.01240318751641e-05	1	0.000473188261502707
IRF1	12	114	236	6829	11316	0.800439799360156	0.0579841326922984	1	0.170786623712279
IRF1	13	139	149	6804	11403	1.56344767586378	0.000221149360767479	1	0.00234235350172292
IRF3	11	3	136	1274	17082	0.295768307322929	0.0267369430795732	1	0.0972952147567318
IRF3	12	22	328	1255	16890	0.902681955106404	0.749244915167624	1	0.886708042290707
IRF3	13	32	256	1245	16962	1.70301204819277	0.00691676508542985	1	0.0351213181623684
IRF4_(M-17)	11	27	112	5720	12636	0.532548701298701	0.00232857314316636	1	0.0152391952466927
IRF4_(M-17)	12	119	231	5628	12517	1.14572699274192	0.243535590574589	1	0.454744246697505
IRF4_(M-17)	13	122	166	5625	12582	1.64391325301205	4.91344098355754e-05	1	0.000704674069681568
JunD	11	75	64	11782	6574	0.653870841113563	0.0162192874775152	1	0.0670107145186644
JunD	12	251	99	11606	6539	1.42845741579155	0.00281600539296757	1	0.0176914439247183
JunD	13	212	76	11645	6562	1.57187860161352	0.000638733827650138	1	0.00546739577681061
KAP1	11	34	105	7010	11346	0.524100264927654	0.000807456308607713	1	0.00658412828380433
KAP1	12	156	194	6888	11257	1.31417256366967	0.0123853704655065	1	0.0547015270286726
KAP1	13	129	159	6915	11292	1.32486391355953	0.0200419824229498	1	0.0784677989968362
MafF_(M8194)	11	47	92	8241	10115	0.627041093577711	0.00999621673951326	1	0.0466341532831294
MafF_(M8194)	12	186	164	8102	10043	1.40585432082413	0.00163480731403748	1	0.0114934663209123
MafF_(M8194)	13	163	125	8125	10082	1.61808344615385	5.92490208785139e-05	1	0.000817841352799868
MafK_(ab50322)	11	68	71	11485	6871	0.572980065854421	0.0011103721378767	1	0.0084708802271006
MafK_(ab50322)	12	247	103	11306	6839	1.45058556415616	0.00146665879139777	1	0.010550901655248
MafK_(ab50322)	13	216	72	11337	6870	1.81794125430008	6.74520554722492e-06	0.389346754596917	0.000138323444611561
MafK_(SC-477)	11	49	90	8951	9405	0.57205898782259	0.00156016341844445	1	0.0110597350155094
MafK_(SC-477)	12	208	142	8792	9353	1.55825398249369	4.90708131689443e-05	1	0.00070392835534079
MafK_(SC-477)	13	171	117	8829	9378	1.55241903865757	0.000277257429911805	1	0.00279933125574847
Max	11	62	77	10765	7591	0.567787623430912	0.000975563183529521	1	0.00763440469132981
Max	12	217	133	10610	7535	1.15871322982291	0.189074822461245	1	0.384859958637695
Max	13	188	100	10639	7568	1.33732869630604	0.0218281927118268	1	0.0837994896718745
MEF2A	11	23	116	5748	12608	0.434909893696158	0.000100855363264665	1	0.0012476867365749
MEF2A	12	128	222	5643	12502	1.27739861073194	0.0311015235799906	1	0.108480798461449
MEF2A	13	125	163	5646	12561	1.7061049790394	1.1878575731141e-05	0.681877761270418	0.000219954829223569
MEF2C_(SC-13268)	11	12	127	3128	15228	0.459995569607507	0.00630320185504622	1	0.0328279365345639
MEF2C_(SC-13268)	12	68	282	3072	15073	1.18314587027187	0.221653736285965	1	0.427213058407152
MEF2C_(SC-13268)	13	67	221	3073	15134	1.49304775353281	0.00554187438584604	1	0.0297435819682591
Mxi1_(bHLH)	11	30	109	6267	12089	0.53091554275124	0.00158495395517492	1	0.0112092081585098
Mxi1_(bHLH)	12	109	241	6188	11957	0.873939521547527	0.255234698800009	1	0.468727619730893
Mxi1_(bHLH)	13	130	158	6167	12040	1.60634491874883	9.55293495886005e-05	1	0.00119438083722517
NANOG_(SC-33759)	11	23	116	4690	13666	0.577747959708845	0.0143671040375314	1	0.0611571990878572
NANOG_(SC-33759)	12	100	250	4613	13532	1.17337957944938	0.193278073114172	1	0.390309175394059
NANOG_(SC-33759)	13	79	209	4634	13573	1.10713511325691	0.453547453396661	1	0.668738384412436
NELFe	12	4	346	367	17778	0.56001638027437	0.333360230327545	1	0.55546307428606
NELFe	13	8	280	363	17844	1.40448642266824	0.292221492110117	1	0.511200165515665
NF-E2	11	5	134	1323	17033	0.480392820478108	0.13427893015391	1	0.30657105432084
NF-E2	12	31	319	1297	16848	1.26234884940652	0.210142454646385	1	0.412716304322872
NF-E2	13	30	258	1298	16909	1.51476332103057	0.0378485961943838	1	0.125301807535678
NF-E2_(H-230)	12	9	341	578	17567	0.802154258287755	0.643714675835926	1	0.81588734265742
NF-E2_(H-230)	13	17	271	570	17637	1.94101767333463	0.0156664136377366	1	0.0652776199641458
NF-YA	11	23	116	4670	13686	0.581071402200399	0.0144606009273208	1	0.0614628715720983
NF-YA	12	84	266	4609	13536	0.927430313688322	0.577219966158239	1	0.769474451250729
NF-YA	13	98	190	4595	13612	1.5279491438062	0.00101309957359658	1	0.00788139514433854
NF-YB	11	22	117	5109	13247	0.487549205106457	0.0011613989235977	1	0.00876647427340572
NF-YB	12	103	247	5028	13117	1.08787631369593	0.470081422281898	1	0.683026464056981
NF-YB	13	105	183	5026	13181	1.50474907530024	0.00113192058334866	1	0.0085972570829536
NFKB	11	43	96	10019	8337	0.372719957081545	2.62501724590937e-08	0.00156028400079607	1.28249634848455e-06
NFKB	12	179	171	9883	8262	0.875091198602598	0.233275095888349	1	0.44157545213989
NFKB	13	191	97	9871	8336	1.66286957420832	3.69360709910887e-05	1	0.000560180151896841
Nrf1	11	23	116	4536	13820	0.604094447485252	0.029193275832909	1	0.103502657174462
Nrf1	12	72	278	4487	13658	0.788349396257454	0.0794186961445619	1	0.213882125054471
Nrf1	13	116	172	4443	13764	2.08928599469246	4.61624291307496e-09	0.000275562004453097	2.83803059742035e-07
NRSF	11	53	86	9718	8638	0.547789525072151	0.000598953656797002	1	0.00518910735214764
NRSF	12	212	138	9559	8586	1.37986054571835	0.0034810821179894	1	0.020812826128018
NRSF	13	167	121	9604	8603	1.23631424234393	0.0843917336366644	1	0.223356322112479
Oct-2	11	38	101	7276	11080	0.572940196713459	0.00297925060351645	1	0.0184904292340573
Oct-2	12	130	220	7184	10961	0.901580532496457	0.37733855192826	1	0.59876839254725
Oct-2	13	155	133	7159	11048	1.79850380245907	1.00170014413074e-06	0.0586134822336659	2.80494530437716e-05
p300	10	221	54	11242	6978	2.54030520468877	4.39399866150267e-11	2.64219927513479e-06	4.85660908524558e-09
p300	11	63	76	11400	6956	0.505803324099723	7.01975430841679e-05	1	0.000933301252048052
p300	12	253	97	11210	6935	1.61357679538703	4.72013401290264e-05	1	0.000682109387718344
p300	13	198	90	11265	6942	1.35573901464714	0.0170157220722591	1	0.0694594023104393
p300_(F-4)	10	41	234	1514	16706	1.93336833429304	0.000389141960448868	1	0.00367691282467102
p300_(F-4)	11	3	136	1552	16804	0.238837932080049	0.00497259822429647	1	0.0273560526065557
p300_(F-4)	12	37	313	1518	16627	1.29479052225267	0.144203518268224	1	0.321299459811846
p300_(F-4)	13	29	259	1526	16681	1.22395593496511	0.28551318163913	1	0.503722921844541
p300_(N-15)	10	118	157	5042	13178	1.9643958898122	9.48187309994812e-08	0.00561178956504881	3.84282655324769e-06
p300_(N-15)	11	32	107	5128	13228	0.771458148045548	0.217665593752672	1	0.422194995170443
p300_(N-15)	12	114	236	5046	13099	1.25396017654528	0.0540395249733685	1	0.162107888836464
p300_(N-15)	13	109	179	5051	13156	1.58606128107825	0.000254775223822898	1	0.00261896672566042
PAX5-C20	10	183	92	8913	9307	2.07706013200064	5.71030674306778e-09	0.000340694031211653	3.40374669125101e-07
PAX5-C20	11	53	86	9043	9313	0.634679528557358	0.010396031232252	1	0.0479914617824678
PAX5-C20	12	170	180	8926	9219	0.975446261856748	0.829247595901588	1	0.936319460361891
PAX5-C20	13	176	112	8920	9287	1.63608263933376	4.9954362887472e-05	1	0.000712727660477733
PAX5-N19	10	140	135	5828	12392	2.20503825720023	1.17393640498513e-10	7.0519533783862e-06	1.16777805007374e-08
PAX5-N19	11	34	105	5934	12422	0.677850000802478	0.0553738498443869	1	0.165074193493363
PAX5-N19	12	113	237	5855	12290	1.00081793843482	1	1	1
PAX5-N19	13	117	171	5851	12356	1.44489920751289	0.00277623058088919	1	0.0174988752101752
Pbx3	10	85	190	4137	14083	1.52291261147793	0.00180898965627054	1	0.0124497552843934
Pbx3	11	15	124	4207	14149	0.406839215746413	0.000348753995727453	1	0.00336927120852442
Pbx3	12	81	269	4141	14004	1.01830906637676	0.89769607287609	1	0.975641841961
Pbx3	13	82	206	4140	14067	1.35253271422541	0.0235504271918952	1	0.0884635336142257
PGC1A	10	7	268	296	17924	1.58163574021783	0.224698429039937	1	0.430946005693713
PGC1A	11	8	131	295	18061	3.73885366800362	0.00209007829104092	1	0.0139814740051111
PGC1A	12	9	341	294	17851	1.60251960021545	0.194200145241226	1	0.391588236906842
PGC1A	13	5	283	298	17909	1.06179002537529	0.813381692343405	1	0.926351371835545
Pol2	10	232	43	14055	4165	1.59883514101578	0.00370542863209281	1	0.0218742493817873
Pol2	11	75	64	14212	4144	0.341700675485505	1.31648971425742e-09	7.87932258880207e-05	9.62465010375182e-08
Pol2	12	284	66	14003	4142	1.27280950618807	0.0822684689798119	1	0.219498337848788
Pol2	13	247	41	14040	4167	1.7880081300813	0.000373070063944024	1	0.00355327130436719
Pol2(b)	10	142	133	6343	11877	1.99916550006579	1.57114888015625e-08	0.00093494356411458	8.12072521702566e-07
Pol2(b)	11	24	115	6461	11895	0.38421835359986	4.18871431172037e-06	0.242769504078689	9.33423372879882e-05
Pol2(b)	12	106	244	6379	11766	0.801294719610196	0.0619544654303178	1	0.179001855171492
Pol2(b)	13	158	130	6327	11880	2.28208775577197	5.95171373967482e-12	3.58620511384106e-07	8.47769928928329e-10
Pol2(phosphoS2)	10	128	147	6064	12156	1.74551720424317	7.82850406565969e-06	0.451305430881215	0.000156673359730947
Pol2(phosphoS2)	11	24	115	6168	12188	0.412383691422771	2.73223789552761e-05	1	0.000436405647363713
Pol2(phosphoS2)	12	81	269	6111	12034	0.592966915045633	2.76658483259841e-05	1	0.000440851805782752
Pol2(phosphoS2)	13	158	130	6034	12173	2.45191861502766	7.06350335060863e-14	4.26762745437072e-09	1.62970868180582e-11
Pol2-4H8	10	236	39	13076	5144	2.38052882164231	6.71038402125875e-08	0.00397623805179687	2.85544251339397e-06
Pol2-4H8	11	69	70	13243	5113	0.38057518257624	3.30067100447986e-08	0.00196046654982086	1.55863592647344e-06
Pol2-4H8	12	258	92	13054	5091	1.09368276257153	0.508680080640108	1	0.71543452839889
Pol2-4H8	13	248	40	13064	5143	2.44079914268218	1.34710030351132e-08	0.000801982694692431	7.1265951540599e-07
Pol3	10	1	274	78	18142	0.848867677334831	1	1	1
Pol3	12	2	348	77	18068	1.34855948649052	0.662776449959428	1	0.830249277116806
Pol3	13	1	287	78	18129	0.809836504958456	1	1	1
POU2F2	10	164	111	7122	11098	2.30230904872859	1.01722074620965e-11	6.12631366612224e-07	1.35659241494509e-09
POU2F2	11	38	101	7248	11108	0.576606998448189	0.00387323524503289	1	0.0226031847151948
POU2F2	12	131	219	7155	10990	0.918787832374461	0.472970646254798	1	0.685598977920765
POU2F2	13	155	133	7131	11076	1.81014167728956	7.2101177807018e-07	0.0422657104304739	2.12213928379018e-05
POU5F1_(SC-9081)	10	31	244	1408	16812	1.51701052533532	0.0400028861891131	1	0.130489987409316
POU5F1_(SC-9081)	11	7	132	1432	16924	0.626735229388861	0.267065161498142	1	0.482582428715936
POU5F1_(SC-9081)	12	31	319	1408	16737	1.15517018737532	0.42081849236017	1	0.639709049187443
POU5F1_(SC-9081)	13	19	269	1420	16787	0.834999214618566	0.506836499643856	1	0.713805257119921
PRDM1_(Val90)	10	44	231	1734	16486	1.81095183171308	0.000866087413571596	1	0.00694059485677819
PRDM1_(Val90)	11	10	129	1768	16588	0.727314181486548	0.387779749875827	1	0.607739945825332
PRDM1_(Val90)	12	39	311	1739	16406	1.18306155919893	0.314250201015598	1	0.535667795876916
PRDM1_(Val90)	13	33	255	1745	16462	1.22084611495028	0.268590074223604	1	0.484271455486381
PU.1	10	240	35	12557	5663	3.09245838974277	2.23538200218793e-12	1.34782357821921e-07	3.51406683660009e-10
PU.1	11	71	68	12726	5630	0.461919091068771	7.74928291629229e-06	0.446800405104664	0.000155498177037241
PU.1	12	271	79	12526	5619	1.53882355081178	0.000676091255132744	1	0.00572897882438974
PU.1	13	229	59	12568	5639	1.74148361725771	8.34045987724739e-05	1	0.00107065602993732
Rad21	10	241	34	14276	3944	1.95825161109555	0.000110488874293349	1	0.00134062485345339
Rad21	11	99	40	14418	3938	0.675998751560549	0.0481898635205332	1	0.149275660749704
Rad21	12	304	46	14213	3932	1.82828335357404	7.48127722599567e-05	1	0.000982605848643761
Rad21	13	228	60	14289	3918	1.04194835187907	0.828499709798188	1	0.935753604291374
RFX5_(N-494)	10	158	117	7030	11190	2.14954225480541	4.31887500483683e-10	2.58959745290017e-05	3.63480354082523e-08
RFX5_(N-494)	11	39	100	7149	11207	0.611376416281997	0.00865555980745124	1	0.0416967744258
RFX5_(N-494)	12	138	212	7050	11095	1.02442794058611	0.824979724981312	1	0.9332718677057
RFX5_(N-494)	13	143	145	7045	11162	1.56253248819167	0.000193380578436857	1	0.00210443570651873
RPC155	10	24	251	1359	16861	1.18631874268929	0.418032049378143	1	0.636989220939824
RPC155	11	6	133	1377	16979	0.556259930872934	0.193695346621806	1	0.390838652409474
RPC155	12	17	333	1366	16779	0.627075831321805	0.0640525277626503	1	0.183369852077638
RPC155	13	41	247	1342	16865	2.08603088025003	6.25697030578186e-05	1	0.000852431428277601
RXRA	10	140	135	6566	11654	1.84063807944405	6.87056195800438e-07	0.0402848529845629	2.0366668276097e-05
RXRA	11	36	103	6670	11686	0.612357898720543	0.0101747591542987	1	0.0471949537901579
RXRA	12	148	202	6558	11587	1.2945235054155	0.0212336662225099	1	0.0820243351703908
RXRA	13	112	176	6594	11613	1.12072958888246	0.354540679569209	1	0.575982662746904
SETDB1	10	149	126	6501	11719	2.13170012916206	7.74237650455287e-10	4.63791579752231e-05	6.03865560792118e-08
SETDB1	11	40	99	6610	11746	0.717981631748651	0.0914432392189094	1	0.235927367481756
SETDB1	12	141	209	6509	11636	1.20604154277368	0.0916872790030801	1	0.236406224607245
SETDB1	13	124	164	6526	11681	1.35335207014344	0.0131899319367843	1	0.0573787720750295
Sin3Ak-20	10	177	98	8739	9481	1.95947441798553	6.92703924142544e-08	0.00410413220975974	2.93323615610395e-06
Sin3Ak-20	11	39	100	8877	9479	0.41644812436634	1.39321156787768e-06	0.0813774876797355	3.72259259968375e-05
Sin3Ak-20	12	149	201	8767	9378	0.792956626698832	0.0351346916292863	1	0.118548325626395
Sin3Ak-20	13	184	104	8732	9475	1.91977342401071	7.36284119842395e-08	0.00436167349753436	3.09831625464886e-06
SIRT6	10	22	253	1077	17143	1.38411852569537	0.155646441908462	1	0.338347284337805
SIRT6	11	6	133	1093	17263	0.712517799530849	0.586520171862431	1	0.776583473970899
SIRT6	12	27	323	1072	17073	1.33130111824777	0.169135034410711	1	0.357887744303063
SIRT6	13	24	264	1075	17132	1.44879492600423	0.100397724680994	1	0.251460516516395
SIX5	10	56	219	3548	14672	1.0574251105517	0.701559555354998	1	0.856734231534252
SIX5	11	12	127	3592	14764	0.388369605247006	0.000545750240412653	1	0.00482320486283714
SIX5	12	44	306	3560	14585	0.589098186090916	0.00064011424747607	1	0.00547766641331941
SIX5	13	66	222	3538	14669	1.23263257604693	0.153843544286289	1	0.335654619131742
SMC3_(ab9263)	10	206	69	12102	6118	1.50928221230651	0.00299072677300471	1	0.0185407949106994
SMC3_(ab9263)	11	77	62	12231	6125	0.621932371736545	0.00660122245840609	1	0.0339172039607181
SMC3_(ab9263)	12	245	105	12063	6082	1.17643482826273	0.17038920255324	1	0.359549896054061
SMC3_(ab9263)	13	205	83	12103	6104	1.24565352212784	0.101619915951349	1	0.253642240135241
SP1	10	203	72	11168	7052	1.7803297118752	1.53796692384666e-05	0.880593721586883	0.000272557923303199
SP1	11	62	77	11309	7047	0.501742664444937	7.07723328470495e-05	1	0.000938918785468443
SP1	12	241	109	11130	7015	1.39355160447423	0.00392379330905309	1	0.0228257864052671
SP1	13	196	92	11175	7032	1.34060110884155	0.0204519998072958	1	0.079685844889348
SP2_(SC-643)	10	32	243	2302	15918	0.910598406109556	0.714186144527505	1	0.864717151827515
SP2_(SC-643)	11	6	133	2328	16028	0.310596077823425	0.00181837817291655	1	0.012501607470267
SP2_(SC-643)	12	30	320	2304	15841	0.644571940104167	0.0224660376821274	1	0.085572081019872
SP2_(SC-643)	13	47	241	2287	15920	1.35755587689394	0.0603122114957415	1	0.175687436683865
SPT20	10	3	272	122	18098	1.63614995178399	0.437437960292424	1	0.654910713273247
SPT20	12	4	346	121	18024	1.72206563798787	0.303421421653525	1	0.523414028483509
SPT20	13	6	282	119	18088	3.23404255319149	0.0135905950602173	1	0.0585965052413244
SREBP1	10	17	258	1299	16921	0.858313789378831	0.636392961204554	1	0.810913020124804
SREBP1	11	9	130	1307	17049	0.903072214701901	1	1	1
SREBP1	12	25	325	1291	16854	1.00423047131025	0.916667428077446	1	0.99009219536738
SREBP1	13	30	258	1286	16921	1.52998300119353	0.0365280066597207	1	0.121967723772181
SREBP2	10	1	274	165	18055	0.399358548993585	0.524477024920779	1	0.728292209982893
SREBP2	11	1	138	165	18191	0.798902064119455	1	1	1
SREBP2	12	6	344	160	17985	1.96057412790698	0.1372909984995	1	0.310805021226296
SREBP2	13	5	283	161	18046	1.98033492087878	0.117982913503931	1	0.280885247623138
SRF	10	139	136	6955	11265	1.65542669260371	4.48790794462129e-05	1	0.000654158669420177
SRF	11	33	106	7061	11295	0.497998573081476	0.000303698820933332	1	0.00300921692590376
SRF	12	134	216	6960	11185	0.996960142613878	1	1	1
STAT1	10	102	173	5101	13119	1.51635007529975	0.00115445882514293	1	0.0087238557297227
STAT1	11	31	108	5172	13184	0.731689152416144	0.130620555414077	1	0.300913691654728
STAT1	12	120	230	5083	13062	1.34073510166027	0.0116044099201072	1	0.0520483898734412
STAT2	10	42	233	1662	16558	1.79585069955532	0.00104374082571698	1	0.00807004098486544
STAT2	11	7	132	1697	16659	0.520584453849038	0.103580366997826	1	0.256971886324492
STAT2	12	32	318	1672	16473	0.991423670668954	1	1	1
STAT3	10	216	59	10135	8085	2.92050538074971	4.08455315859189e-15	2.47062366903747e-10	1.27758085393482e-12
STAT3	11	69	70	10282	8074	0.774037847000306	0.14482647545189	1	0.322239234817935
STAT3	12	220	130	10131	8014	1.33867869372755	0.00902616478109054	1	0.0430587797890388
SUZ12	10	11	264	1727	16493	0.397920285659139	0.00112351462688499	1	0.00854642942953254
SUZ12	11	13	126	1725	16631	0.994722797331493	1	1	1
SUZ12	12	35	315	1703	16442	1.07274743915965	0.711036212944	1	0.862668458667927
TAF1	10	209	66	11294	6926	1.94194557582197	1.19408511884699e-06	0.0698169628138647	3.27563675459473e-05
TAF1	11	54	85	11449	6907	0.383262858816336	2.92548252578811e-08	0.0017383217168233	1.40775796720716e-06
TAF1	12	220	130	11283	6862	1.02921345250513	0.823983516952509	1	0.932668684971504
TAF7_(SQ-8)	10	99	176	4768	13452	1.58698615771812	0.000409364242899546	1	0.00383514316182561
TAF7_(SQ-8)	11	21	118	4846	13510	0.496145694159782	0.0018958574765157	1	0.012930272190061
TAF7_(SQ-8)	12	80	270	4787	13358	0.826807170655092	0.141776903952229	1	0.317536726527932
TAL1_(SC-12984)	10	168	107	7611	10609	2.1885588615592	2.12161803170196e-10	1.27352243970942e-05	1.96549285746069e-08
TAL1_(SC-12984)	11	37	102	7742	10614	0.497310316531676	0.000188251557083836	1	0.00206086172595082
TAL1_(SC-12984)	12	160	190	7619	10526	1.16340727129545	0.171776606147535	1	0.361476656217269
TBP	10	210	65	11364	6856	1.94915116562424	1.13720217138067e-06	0.0665047201845129	3.13661035269905e-05
TBP	11	57	82	11517	6839	0.412775811790418	3.46774316988768e-07	0.0204111362979589	1.15553352854906e-05
TBP	12	227	123	11347	6798	1.10565809808975	0.402983752161404	1	0.622706309841198
TCF12	10	154	121	8018	10202	1.61940180049434	8.48708727279913e-05	1	0.00108633608840305
TCF12	11	34	105	8138	10218	0.406572341396623	1.79372413458396e-06	0.10457232332211	4.56898273804832e-05
TCF12	12	163	187	8009	10136	1.1031493313338	0.384710357479053	1	0.604882348918947
TCF4	10	155	120	8139	10081	1.59986382438465	0.000143330951092596	1	0.00164971967228732
TCF4	11	44	95	8250	10106	0.567354385964912	0.0019524432841778	1	0.0132460900557246
TCF4	12	179	171	8115	10030	1.29380650228982	0.0195238303551085	1	0.0769939576231874
TFIIIC-110	10	46	229	1833	16387	1.79580566851774	0.000808358267372694	1	0.00658935782699826
TFIIIC-110	11	7	132	1872	16484	0.466961279461279	0.0471532913185433	1	0.14704753397952
TFIIIC-110	12	28	322	1851	16294	0.765461677589082	0.210306825489323	1	0.412910702474993
THAP1_(SC-98174)	10	25	250	1902	16318	0.857939011566772	0.550314433461543	1	0.748119899239324
THAP1_(SC-98174)	11	9	130	1918	16438	0.593334402823454	0.161417154152044	1	0.347074622229759
THAP1_(SC-98174)	12	19	331	1908	16237	0.488487019197274	0.00137293404258707	1	0.0100208238365603
TR4	10	41	234	2404	15816	1.15273689150561	0.418942987062378	1	0.637849745942179
TR4	11	11	128	2434	15922	0.562159767871816	0.0769297274234813	1	0.209227994850968
TR4	12	32	318	2413	15732	0.656068934779379	0.0208096664215422	1	0.0808171653352773
USF-1	10	220	55	12367	5853	1.89310261178944	1.12753863187509e-05	0.647635639376414	0.000210974542652422
USF-1	11	76	63	12511	5845	0.563592927113029	0.000960162982170119	1	0.00754307221104128
USF-1	12	251	99	12336	5809	1.19389337604318	0.147955860704346	1	0.327122736088337
USF1_(SC-8983)	10	165	110	8464	9756	1.72896975425331	8.10721716492122e-06	0.467162174694255	0.000160871791225448
USF1_(SC-8983)	11	43	96	8586	9770	0.509683884618371	0.000217912305104216	1	0.00231777715577982
USF1_(SC-8983)	12	168	182	8461	9684	1.05650359568336	0.626617425531475	1	0.804500990935335
USF2	10	145	130	7656	10564	1.53904428904429	0.000436504803812011	1	0.00403633567525491
USF2	11	48	91	7753	10603	0.72137123807445	0.0704142813615502	1	0.196249246418283
USF2	12	159	191	7642	10503	1.14411607936849	0.229311550867273	1	0.436572707732262
WHIP	10	23	252	798	17422	1.99261049449019	0.00434471906839726	1	0.0246967262829364
WHIP	11	2	137	819	17537	0.312594137411656	0.0959623722055576	1	0.243864508980368
WHIP	12	6	344	815	17330	0.370880296761307	0.00832943282539901	1	0.0405349253224166
YY1	10	195	80	9494	8726	2.24032283547504	3.55241557921281e-10	2.13077438856764e-05	3.07943681923762e-08
YY1	11	41	98	9648	8708	0.377606017531391	4.97586413622063e-08	0.00295143381239927	2.21036190179991e-06
YY1	12	169	181	9520	8625	0.845921932308835	0.130271452550048	1	0.300309357127919
YY1_(C-20)	10	217	58	11617	6603	2.12656689215864	8.32468379605928e-08	0.00492912852248466	3.43613997940376e-06
YY1_(C-20)	11	64	75	11770	6586	0.47748966298499	1.70803179806576e-05	0.977045429447555	0.00029792634135597
YY1_(C-20)	12	231	119	11603	6542	1.09447353879068	0.464975288774769	1	0.678841770874406
ZBTB33	10	46	229	2375	15845	1.34014249597794	0.0861884197176565	1	0.226599363451793
ZBTB33	11	7	132	2414	15942	0.350210891014536	0.00331401946404974	1	0.020067328717547
ZBTB33	12	39	311	2382	15763	0.829853321130342	0.298783842690732	1	0.518168669423922
ZBTB7A_(SC-34508)	10	139	136	7793	10427	1.36751024675236	0.0117128891273139	1	0.0524065854774668
ZBTB7A_(SC-34508)	11	37	102	7895	10461	0.480642998174571	9.45840132979706e-05	1	0.00118434955157261
ZBTB7A_(SC-34508)	12	151	199	7781	10364	1.01068509234258	0.956530588105993	1	1
ZEB1_(SC-25388)	10	95	180	4630	13590	1.54913606911447	0.000803025748255799	1	0.00655597869535271
ZEB1_(SC-25388)	11	24	115	4701	13655	0.606198496157154	0.0245081383528242	1	0.0910409449188472
ZEB1_(SC-25388)	12	92	258	4633	13512	1.03998112629819	0.757106383978625	1	0.891515166269959
Znf143_(16618-1-AP)	10	153	122	9164	9056	1.23931850219319	0.0887288926132032	1	0.230996619348257
Znf143_(16618-1-AP)	11	52	87	9265	9091	0.586476108950382	0.00214084485040582	1	0.0142394459632385
Znf143_(16618-1-AP)	12	181	169	9136	9009	1.05611780951098	0.627442652180769	1	0.805049798793247
ZNF263	10	171	104	9505	8715	1.50757192570712	0.000996429897055894	1	0.007771640893747
ZNF263	11	54	85	9622	8734	0.576663772971255	0.00154851604230385	1	0.011004093388804
ZNF263	12	195	155	9481	8664	1.14965414700368	0.214019062040295	1	0.417430384256537
ZNF274	10	13	262	600	17620	1.45712468193384	0.174762056892106	1	0.36527148016716
ZNF274	11	2	137	611	17745	0.423978878707874	0.335279119960343	1	0.557100057482231
ZNF274	12	14	336	599	17546	1.22050639955481	0.449182735377586	1	0.6651148946489
ZZZ3	10	9	266	511	17709	1.17255712667187	0.580286616511351	1	0.771951416010628
ZZZ3	11	4	135	516	17840	1.02440424921045	0.798255777582784	1	0.916885812408399
ZZZ3	12	10	340	510	17635	1.01701268742791	0.870457781221453	1	0.959329069647876
AP-2alpha	14	85	220	5351	12839	0.927027233652164	0.612173931018239	1	0.793936781529169
AP-2alpha	15	116	233	5320	12826	1.20027751782891	0.122822680847217	1	0.288737493243752
AP-2alpha	16	67	107	5369	12952	1.51054774466781	0.00945531012025373	1	0.0447139314418144
AP-2alpha	17	74	148	5362	12911	1.20393509884371	0.207567708868659	1	0.409467118795521
AP-2gamma	14	106	199	7011	11179	0.849328657264356	0.191762278632236	1	0.388440882207373
AP-2gamma	15	152	197	6965	11181	1.23861657817733	0.0519127740002893	1	0.15742464399488
AP-2gamma	16	81	93	7036	11285	1.39694016028168	0.0342359770755279	1	0.116379502992331
AP-2gamma	17	85	137	7032	11241	0.991800777260158	1	1	1
ATF3	14	42	263	3579	14611	0.651946238992348	0.00873322849306407	1	0.0419699318162332
ATF3	15	72	277	3549	14597	1.06908032262101	0.633483913974077	1	0.809258601399877
ATF3	16	29	145	3592	14729	0.820100222717149	0.387391967840559	1	0.607461679421275
BAF155	14	28	277	2275	15915	0.707136906414885	0.095839884943483	1	0.243696120447978
BAF155	15	48	301	2255	15891	1.1237751471444	0.461041333533734	1	0.675145114724208
BAF155	16	39	135	2264	16057	2.04889085198272	0.000285617488178235	1	0.0028665678436413
BAF170	14	18	287	871	17319	1.24708273161131	0.344403284821832	1	0.5655550801848
BAF170	15	15	334	874	17272	0.887515586675619	0.799960723742348	1	0.918148947713891
BAF170	16	17	157	872	17449	2.16672266697832	0.00616766146643482	1	0.0322555678466143
BATF	14	117	188	7090	11100	0.974327041382829	0.859136511073487	1	0.953095240994902
BATF	15	182	167	7025	11121	1.72525156093507	5.34571365863172e-07	0.0313884268893879	1.65112923679007e-05
BATF	16	67	107	7140	11181	0.980558391580931	0.937847156896069	1	0.998955069496987
BCL11A	14	78	227	4931	13259	0.923941583276529	0.603265348735155	1	0.787976311085439
BCL11A	15	99	250	4910	13236	1.06750631364562	0.584470579360011	1	0.775196818983799
BCL11A	16	45	129	4964	13357	0.938641942919251	0.797116505755533	1	0.915993363682336
BCL3	14	75	230	4288	13902	1.0571970311486	0.683350476227064	1	0.844549816641375
BCL3	15	75	274	4288	13858	0.884619443839198	0.373254996480956	1	0.595056070224445
BCL3	16	37	137	4326	13995	0.873710479160128	0.530072948878131	1	0.732245947219062
BCLAF1_(M33-P5B11)	14	40	265	3143	15047	0.722636106592067	0.0559385081125908	1	0.166321387519403
BCLAF1_(M33-P5B11)	15	84	265	3099	15047	1.53908199236516	0.000960507006523619	1	0.00754384328657124
BCLAF1_(M33-P5B11)	16	14	160	3169	15152	0.4183654149574	0.000781963137382883	1	0.00642947468514815
BDP1	14	2	303	260	17930	0.455191673013455	0.455336266477736	1	0.670098737091717
BDP1	15	5	344	257	17889	1.01172970771876	0.820739710029904	1	0.931318289433754
BDP1	16	1	173	261	18060	0.399973423692778	0.524519218204885	1	0.728292209982893
BHLHE40	14	38	267	2338	15852	0.964965734662297	0.931210519303993	1	0.996605681865288
BHLHE40	15	49	300	2327	15819	1.11034379028792	0.517834377909772	1	0.723263667891932
BHLHE40	16	21	153	2355	15966	0.930535781191458	0.909219936798555	1	0.984132744063366
BRCA1_(C-1863)	14	36	269	3285	14905	0.607221062280389	0.00413418830598942	1	0.0237739335109399
BRCA1_(C-1863)	15	93	256	3228	14918	1.67888156366171	5.40150217892094e-05	1	0.000759420911391126
BRCA1_(C-1863)	16	34	140	3287	15034	1.11077404493894	0.552884619813071	1	0.750336346624109
BRF1	15	1	348	101	18045	0.513400477978832	1	1	1
BRF2	14	3	302	406	17784	0.435128698659185	0.169135577511189	1	0.357887744303063
BRF2	15	11	338	398	17748	1.4512503345128	0.264700343625353	1	0.479907282894214
BRF2	16	1	173	408	17913	0.253782726963618	0.191834727463384	1	0.388535756424505
Brg1	14	17	288	1160	17030	0.866588840996169	0.63730261705455	1	0.811557423828883
Brg1	15	20	329	1157	16989	0.892623990878832	0.739404139874501	1	0.880020876852705
Brg1	16	10	164	1167	17154	0.896294438522791	0.876115343983919	1	0.962428445353222
c-Fos	14	176	129	10282	7908	1.04932982905326	0.726820877027	1	0.872560068697245
c-Fos	15	247	102	10211	7935	1.88180854557081	4.10409915846133e-08	0.00243553660459729	1.86265323063151e-06
c-Fos	16	99	75	10359	7962	1.01456125108601	0.938932591133839	1	0.999363323411825
c-Jun	14	170	135	10016	8174	1.02767423973494	0.861811323788251	1	0.95442535193211
c-Jun	15	221	128	9965	8181	1.41746189789262	0.00191963999488634	1	0.0130704392829559
c-Jun	16	111	63	10075	8246	1.44205128205128	0.0214842110176896	1	0.0828405620228383
c-Myc	14	175	130	11101	7089	0.859641889504064	0.213858969350337	1	0.417252251058758
c-Myc	15	244	105	11032	7114	1.49851168893954	0.000474492917295356	1	0.00431667619512476
c-Myc	16	108	66	11168	7153	1.04807567074759	0.814965270998497	1	0.927510787257138
CCNT2	14	107	198	7939	10251	0.697780805917851	0.00292603548213321	1	0.0182311828829516
CCNT2	15	209	140	7837	10309	1.96374432636395	7.36973586144791e-10	4.41506135987622e-05	5.78519498153505e-08
CCNT2	16	57	117	7989	10332	0.630058638319998	0.00435968014521568	1	0.0247655299767541
CEBPB	14	240	65	13750	4440	1.19227972027972	0.226248819422208	1	0.43296108558803
CEBPB	15	300	49	13690	4456	1.99281465690732	2.05393193265752e-06	0.119655912600829	5.1416084848869e-05
CEBPB	16	133	41	13857	4464	1.04501555082665	0.859421635586993	1	0.953219851348384
CHD2_(N-1250)	14	62	243	5615	12575	0.571404490470484	5.69648362734742e-05	1	0.000793168027782106
CHD2_(N-1250)	15	155	194	5522	12624	1.82654573832132	5.6856589857841e-08	0.0033707429297221	2.47138816086948e-06
CHD2_(N-1250)	16	30	144	5647	12674	0.467578655333215	6.51895907302604e-05	1	0.000879045414558267
CtBP2	14	29	276	1417	16773	1.24374060323402	0.280806168115075	1	0.49826938857861
CtBP2	15	15	334	1431	16715	0.52457977127506	0.0114492601586758	1	0.0515501303278508
CtBP2	16	15	159	1431	16890	1.11348443495115	0.669623376906875	1	0.834479990302674
CTCF	14	280	25	16107	2083	1.4484137331595	0.0837327406438078	1	0.222213107468457
CTCF	15	312	37	16075	2071	1.08638056407885	0.733507161005341	1	0.876407169885482
CTCF	16	157	17	16230	2091	1.18983364140481	0.630834351049946	1	0.807557402200602
CTCFL_(SC-98982)	14	115	190	6901	11289	0.990119662291506	0.952624493347286	1	1
CTCFL_(SC-98982)	15	119	230	6897	11249	0.843864692273263	0.147576569215983	1	0.326524930538774
CTCFL_(SC-98982)	16	63	111	6953	11368	0.92796032045277	0.694854711377027	1	0.852379086369587
CTCF_(C-20)	14	234	71	12873	5317	1.36127039562005	0.0222376709980047	1	0.0849201935908701
CTCF_(C-20)	15	272	77	12835	5311	1.46170121269459	0.00291741569609176	1	0.0181866431517205
CTCF_(C-20)	16	121	53	12986	5335	0.937925894068794	0.676205329822488	1	0.839480735988146
CTCF_(SC-5916)	14	237	68	13222	4968	1.30955537562174	0.0517269573652794	1	0.157049523312577
CTCF_(SC-5916)	15	254	95	13205	4941	1.00042966181072	1	1	1
CTCF_(SC-5916)	16	139	35	13320	5001	1.49107464607465	0.0395677012098164	1	0.129488087013896
E2F1	14	46	259	3038	15152	0.885809349272154	0.486343735948722	1	0.697026790049822
E2F1	15	117	232	2967	15179	2.58002248875562	1.11868641807343e-14	6.76458490144821e-10	3.20197603059885e-12
E2F1	16	23	151	3061	15260	0.75935016691511	0.26045018124933	1	0.474542806782196
E2F4	14	47	258	3999	14191	0.64645715692489	0.00513359700234419	1	0.0280409277254699
E2F4	15	128	221	3918	14228	2.10328013877244	2.1128279029458e-10	1.26828833358031e-05	1.96334451991962e-08
E2F4	16	19	155	4027	14294	0.435104976889864	0.000209818800562853	1	0.00224883215699778
E2F6	14	95	210	6733	11457	0.7697799749634	0.0362443819610582	1	0.121240854321776
E2F6	15	167	182	6661	11485	1.58210990330792	2.54126173076232e-05	1	0.000412861477436834
E2F6	16	53	121	6775	11546	0.74647067792992	0.0824372088907433	1	0.219816463276451
E2F6_(H-50)	14	153	152	9854	8336	0.851516349225001	0.164899662701692	1	0.352203855429028
E2F6_(H-50)	15	214	135	9793	8353	1.35209352107136	0.00664699034742043	1	0.0340802175142773
E2F6_(H-50)	16	75	99	9932	8389	0.63988149721134	0.00363384062259519	1	0.021529139716762
EBF	14	124	181	7093	11097	1.07181229957479	0.554508306799278	1	0.751638079869071
EBF	15	152	197	7065	11081	1.21016378012724	0.0858481173558244	1	0.22604746197229
EBF	16	65	109	7152	11169	0.931265777969337	0.696498554487608	1	0.853358498813638
EBF1_(C-8)	14	130	175	8297	9893	0.885752165154359	0.324423889853722	1	0.546561209293238
EBF1_(C-8)	15	178	171	8249	9897	1.24889566624769	0.0445527640059671	1	0.141276218639323
EBF1_(C-8)	16	72	102	8355	9966	0.841989650438272	0.284656316819356	1	0.50280747837448
eGFP-FOS	14	64	241	3991	14199	0.944797994658105	0.72750257044935	1	0.872802392601728
eGFP-FOS	15	84	265	3971	14175	1.13150530021904	0.327501123812782	1	0.549799968310243
eGFP-FOS	16	50	124	4005	14316	1.4413434819379	0.0339251274737364	1	0.115611408239151
eGFP-GATA2	14	49	256	3785	14405	0.728456283025099	0.0458432256687398	1	0.144207720766155
eGFP-GATA2	15	90	259	3744	14402	1.33668696168696	0.0231755675380405	1	0.08740170529573
eGFP-GATA2	16	35	139	3799	14522	0.962521375371406	0.925175087729542	1	0.994343228244011
eGFP-HDAC8	14	2	303	176	18014	0.675592559255926	1	1	1
eGFP-HDAC8	15	3	346	175	17971	0.890388109000826	1	1	1
eGFP-HDAC8	16	3	171	175	18146	1.81914786967419	0.235253534848711	1	0.443990560295466
eGFP-JunB	14	70	235	4488	13702	0.909413281753707	0.546491270538216	1	0.745126062741752
eGFP-JunB	15	109	240	4449	13697	1.39822900277216	0.00473623186561725	1	0.026395531741886
eGFP-JunB	16	44	130	4514	13807	1.03525442213967	0.859718284570767	1	0.953322347643619
eGFP-JunD	14	124	181	7499	10691	0.976693025000018	0.860496906147397	1	0.953640612966178
eGFP-JunD	15	178	171	7445	10701	1.49617899685412	0.000225501467887573	1	0.00238096903974559
eGFP-JunD	16	70	104	7553	10768	0.959577956797605	0.816808898450384	1	0.928842487171704
eGFP-NR4A1	15	1	348	76	18070	0.683227465214761	1	1	1
eGFP-NR4A1	16	2	172	75	18246	2.82883720930233	0.163661591450591	1	0.350374712732241
Egr-1	14	184	121	11143	7047	0.961688878538429	0.7670767323354	1	0.8981662768848
Egr-1	15	244	105	11083	7063	1.48092273451833	0.000704186976815518	1	0.0059133774914428
Egr-1	16	94	80	11233	7088	0.741422594142259	0.0509389341257879	1	0.15536438918084
ELF1_(SC-631)	14	183	122	12024	6166	0.769211576846307	0.0281423532492522	1	0.100795537431509
ELF1_(SC-631)	15	275	74	11932	6214	1.93534760036604	1.73401234769998e-07	0.0102391695119336	6.44729591044332e-06
ELF1_(SC-631)	16	89	85	12118	6203	0.535971767812588	5.21403575398386e-05	1	0.000738705789287277
ELK4	14	35	270	3410	14780	0.561855110242207	0.000812867886375198	1	0.00661279304802883
ELK4	15	88	261	3357	14789	1.48535284537257	0.00218381636864298	1	0.0144778280862114
ELK4	16	24	150	3421	14900	0.696872259573224	0.116807447620491	1	0.278835090138441
ERalpha_a	14	91	214	5495	12695	0.982409667242098	0.949870713998282	1	1
ERalpha_a	15	91	258	5495	12651	0.812042660346615	0.0992003217798898	1	0.249243324317987
ERalpha_a	16	83	91	5503	12818	2.12450351756185	1.16715879041565e-06	0.0682472759519743	3.20757225554446e-05
ERRA	14	6	299	454	17736	0.783934701575	0.710673881471392	1	0.862439324980682
ERRA	15	4	345	456	17690	0.44978387998983	0.117451891770114	1	0.280049541931334
ERRA	16	4	170	456	17865	0.921826625386997	1	1	1
ETS1	14	64	241	5708	12482	0.580715135196434	8.04324796436124e-05	1	0.00104153710302484
ETS1	15	133	216	5639	12507	1.36567998660125	0.00604556375170856	1	0.031777963310263
ETS1	16	23	151	5749	12572	0.333091041459557	3.88420934804532e-08	0.00230558898481274	1.7815103797384e-06
FOSL1_(SC-183)	14	73	232	4290	13900	1.0195120970983	0.891849192185318	1	0.971839320480661
FOSL1_(SC-183)	15	90	259	4273	13873	1.12818478603641	0.339660531721916	1	0.561186047145522
FOSL1_(SC-183)	16	49	125	4314	14007	1.27277329624478	0.152036814244051	1	0.333102032363122
FOSL2	14	108	197	7273	10917	0.82290035951063	0.111505989520091	1	0.26996702087057
FOSL2	15	154	195	7227	10919	1.19319361511142	0.109575759888499	1	0.266944640679065
FOSL2	16	71	103	7310	11011	1.03831830316231	0.815844674420193	1	0.928180869278111
FOXA1_(C-20)	14	202	103	12235	5955	0.954535174832666	0.712218802910775	1	0.863404626020042
FOXA1_(C-20)	15	271	78	12166	5980	1.70776480903063	1.8965019007488e-05	1	0.000325543805763612
[truncated: 58,681 more rows]
