# Supplementary material for: Coherent Functional Modules Improve Transcription Factor Target Identification, Cooperativity Prediction, and Disease Association
Source: PLoS Genet. 2014 Feb 6;10(2):e1004122. doi: 10.1371/journal.pgen.1004122 (PMC3916285; doi:10.1371/journal.pgen.1004122)
Supplement: Table S2 — Projections of gene expression measurements for module-TF pairs. (CSV) [file pgen.1004122.s010.csv]

tf	component	tf_geneid	tfica_rho	tfica_p	best_rho	matched_rho_mean	matched_rho_sd	empirical_p
ZNF274	111	10782	0.105191411712496	1.07992508985237e-24	0.134472263221896	0.150151335667009	0.0818253846247107	0.74
GATA-1	81	2623	0.159166086790708	1.01000062963467e-54	-0.104675064705616	-0.0330675893530213	0.139863791093806	0.29
BCL11A	8	53335	0.373166179939728	0	0.257262984292146	0.291793846438018	0.106599222845561	0.24
HNF4G_(SC-6558)	45	3174	0.403543654308486	0	0.368724981115933	0.301524511684718	0.0795054675788741	0.11
STAT2	35	6773	0.573946038925821	0	0.604559013798876	0.574755774811402	0.0318248338114464	0.58
HNF4A_(H-171)	45	3172	0.00680238519309645	0.508245300138771	0.305000743858233	-0.0206615123318704	0.123502195805964	0.98
E2F4	2	1874	-0.242776098937687	5.6317788927506e-127	-0.296706508381606	-0.281923789413663	0.0356706001032507	0.86
EBF	8	1879	0.329549037070722	1.8125728241874e-238	0.174543959735391	0.319859235695864	0.108732077934657	0.55
IRF4_(M-17)	8	3662	0.535741473947814	0	0.377498727810963	0.33401864994137	0.151710487629866	0.04
SREBP2	158	6721	0.145440881576681	6.83642527634233e-46	0.207116328262517	0.195539877229712	0.119619293086366	0.62
Pol2(phosphoS2)	34	5430	0.0490255519858798	1.83459269414728e-06	0.141536537556925	0.173325331447988	0.0630724896746791	0.97
MEF2A	8	4205	0.355387070469925	1.08698860503234e-279	0.54828341010189	0.442922255473507	0.07663796560745	0.91
GTF2B	62	2959	0.127558159510192	1.288090153418e-35	0.320724126440961	0.335978169556902	0.111847878523007	0.95
p300_(F-4)	81	2033	0.177786984431875	4.91336422337861e-68	0.0827555153196841	0.0117198512942937	0.117607409418017	0.15
HNF4A	45	3172	0.0353815162639844	0.00057721544197714	0.305000743858233	0.0845775838561972	0.135993058089189	0.69
Pol2(phosphoS2)	62	5430	0.230800896528571	1.29877785665113e-114	0.17736241396571	0.197178565697345	0.0623305856145867	0.27
Brg1	81	6597	-0.274598683149449	2.77848877133449e-163	-0.0284474413274905	-0.0143743650587699	0.105423796932095	0.01
FOXA2_(SC-6554)	45	3170	0.343781154605459	1.09410794361567e-260	0.11114015655615	0.213597593112144	0.081088214003282	0.04
Pol2(phosphoS2)	7	5430	0.044689011346201	1.37138014637327e-05	0.147303339967386	0.163467730418527	0.0617630859164079	0.97
TAL1_(SC-12984)	81	6886	0.32176810219075	8.18749799331307e-227	0.147233587531508	0.0368759593624338	0.162414391937088	0.04
EBF1_(C-8)	8	1879	0.311987758104051	1.20065223256271e-212	0.174543959735391	0.236006953551798	0.13364338978098	0.3
BCL11A	39	53335	0.519203938154497	0	0.255281144408671	0.258819370260268	0.113082665800201	0
eGFP-GATA2	81	2624	0.0670862056044866	6.49770444564597e-11	-0.1228677407936	-0.034104435337401	0.102763643676261	0.55
BATF	8	10538	0.536917584237582	0	0.228176378184514	0.237852391168172	0.137868145326931	0
p300_(N-15)	57	2033	0.055294401228564	7.37592649981934e-08	0.198961505864328	-0.117771347990374	0.117101197172745	0.84
GATA2_(CG2-96)	81	2624	0.0155650026213938	0.130060532659305	-0.1228677407936	-0.0496593270580145	0.0897266796507116	0.89
FOXA1_(SC-101058)	45	3169	0.317573916663449	1.13137546027647e-220	0.299148333891306	0.286473804619061	0.105538069428551	0.37
EBF	1	1879	0.379354413805119	0	0.168474477204941	0.30744858118411	0.0990564733150388	0.21
Pol2(phosphoS2)	46	5430	0.094821731356233	2.40351905024986e-20	0.185940264679649	0.154557919319429	0.0652819900996975	0.82
p300_(N-15)	6	2033	-0.265791923224237	1.00730785564152e-152	0.0085862113309627	-0.128247222392801	0.102026698945298	0.05
IRF1	37	3659	0.00547902196986614	0.594126830855636	0.214090494221136	0.0510043785095422	0.163105800458103	0.96
c-Fos	6	2353	0.121414162088874	2.10163364521848e-32	-0.0608461174415271	0.0692010721804894	0.148029146486418	0.49
Mxi1_(bHLH)	7	4601	-0.531755243957764	0	-0.510124213709163	-0.393680792421176	0.0864548398431455	0.02
Pol2(b)	62	5430	0.23763039395081	1.40733013218185e-121	0.17736241396571	0.168610173879847	0.102478300095912	0.22
MEF2A	39	4205	0.428104187291309	0	0.563384878870137	0.413475439473457	0.0905204472679318	0.45
POU2F2	8	5452	0.436953458816255	0	0.252956289687267	0.229577814806868	0.129190236644634	0.02
Oct-2	8	5452	0.436953458816255	0	0.252956289687267	0.25407652064804	0.132618804672228	0.06
ZBTB7A_(SC-34508)	37	51341	0.297268881235461	2.54228762620676e-192	0.250963741329645	0.062613488050869	0.15963972604413	0.1
NFKB	8	5970	0.0422046346457626	4.01814654580138e-05	0.0738036214299791	0.0988934919831241	0.0699502209480724	0.81
PAX5-N19	8	5079	0.271377294667978	2.25110743613233e-159	0.518528933439937	0.285273953006981	0.110149506937369	0.58
MEF2C_(SC-13268)	8	4208	0.553689124678202	0	0.643054472481804	0.461344951752903	0.11495443186785	0.25
GTF2F1_(RAP-74)	34	2962	0.252970782446516	4.69985316968271e-138	0.174146620994055	0.104553126452199	0.124739925607322	0.12
EBF	39	1879	0.455673152537173	0	0.202690935601931	0.28789345078225	0.130753960693525	0.06
TAF7_(SQ-8)	62	6879	0.209687790649737	1.71281606971517e-94	0.290168372175394	0.179479605470062	0.0743359826447755	0.32
EBF1_(C-8)	1	1879	0.373751940662592	0	0.168474477204941	0.242835050076507	0.120070423557326	0.12
p300_(F-4)	256	2033	0.232751386174115	1.40389608964935e-116	0.0706179906401938	0.00425791241328831	0.121981595049606	0.05
Pol2(b)	57	5430	0.131605091069621	8.04421953936224e-38	0.182974944867233	0.196175696439707	0.110045004896863	0.68
PAX5-N19	39	5079	0.428580375911843	0	0.500213333147755	0.245753512608738	0.120482928641245	0
GR	57	2908	0.125751740851749	1.17831124330169e-34	-0.262304375567824	-0.121723911881675	0.156278170830618	0.59
IRF1	46	3659	-0.122750424582996	4.34086271904919e-33	0.325915668558632	0.0301711745212433	0.151509018222567	0.39
c-Jun	6	3725	0.281268497989771	1.51547685451626e-171	-0.0462028402205005	0.222403031065216	0.117486655143598	0.31
MEF2A	10	4205	0.455290209518863	0	0.566420933525153	0.425403358750258	0.0901018452304086	0.42
p300_(N-15)	197	2033	-0.2635050577017	4.79043064007822e-150	-0.0491019251742316	-0.136367483122169	0.101029999179037	0.07
GR	6	2908	-0.312989336776119	4.49950072567759e-214	-0.229042405913275	-0.164526215132387	0.147331527627732	0.12
RXRA	45	6256	0.117764799958528	1.42715749014321e-30	0.19369602021889	0.11006272725477	0.130624076603659	0.56
HDAC2_(SC-6296)	45	3066	-0.317273678857862	3.08592906546502e-220	-0.0750898427075187	0.0160193384560404	0.153287440966875	0.02
c-Fos	26	2353	0.466100533991758	0	-0.0626922141513534	0.0554847156480871	0.170741579958278	0
PAX5-N19	1	5079	0.401830716120165	0	0.51857638042545	0.243438146037476	0.130136959081118	0.05
ETS1	46	2113	-0.0613725910878166	2.30921060633182e-09	-0.0587048487751656	0.0947802583375281	0.0881796916629741	0.67
MEF2C_(SC-13268)	39	4208	0.658589219215059	0	0.644377457422476	0.47993492895334	0.108611029136013	0.02
GATA-2	127	2624	0.110872450384651	2.88364178927377e-27	0.191877229541419	-0.0267063327833128	0.101347111807728	0.26
SIX5	34	147912	0.034346181286465	0.000833818334156503	-0.173712949627089	-0.239432376869893	0.115086705105088	0.98
STAT3	6	6774	0.0258128757810946	0.0120442595289999	-0.208008558194106	0.130667201188037	0.168764865599985	0.89
CCNT2	81	905	0.0906965928250835	9.66641268610557e-19	0.311551933859284	0.240955377735928	0.17352349242645	0.87
SUZ12	172	23512	-0.247977057763149	1.4553208113969e-132	-0.429373931923327	-0.303232022431432	0.11129620955365	0.71
STAT3	30	6774	0.107235278146207	1.32807566441852e-25	-0.167307781993412	0.138309508988349	0.158048338206578	0.59
NFKB	1	5970	0.0962837811332022	6.23966522404017e-21	0.0844800444761394	0.0849808763912082	0.0898619165382683	0.57
GATA-2	26	2624	0.150857237415426	2.81017081234986e-49	0.237806615667988	-0.0164252289692379	0.0871607813019067	0.09
p300_(N-15)	106	2033	-0.249994807821776	9.10392384137914e-135	0.0466171037622321	-0.153389504480816	0.105752888773203	0.15
TCF4	45	6925	0.184954087744564	1.42111132006958e-73	-0.117039950834641	-0.0669544670070076	0.159273401122672	0.27
PRDM1_(Val90)	6	639	0.00464067563699793	0.65175136305652	0.213574271386044	0.16530781399479	0.154976591919971	1
GTF2F1_(RAP-74)	57	2962	-0.217852402993753	5.05636632739912e-102	0.246254924726868	0.10575223428136	0.126140364093429	0.18
ETS1	37	2113	-0.0891680011111652	3.6458209430118e-18	-0.0413260254369014	0.0815017490176171	0.111754933878961	0.56
Ini1	57	6598	-0.23950153038427	1.58698008847231e-123	-0.0270023366140292	-0.0131978102885536	0.145271373374776	0.13
Pol2-4H8	7	5430	0.0340025306402351	0.000940096312297061	0.147303339967386	0.130882750120639	0.11551650619091	0.86
Sin3Ak-20	34	25942	0.0985269218056687	7.57183592627628e-22	0.420959909156574	0.297697395289652	0.121277406327934	0.92
p300_(N-15)	77	2033	-0.179563401298779	2.18879928189016e-69	0.171441613357445	-0.144541764438394	0.103437348927173	0.44
p300_(N-15)	93	2033	-0.225176205931434	4.7977302801782e-109	0.123407545541804	-0.160406323509987	0.0915976693612808	0.25
HEY1	34	23462	-0.0246986161067311	0.0162867331880538	-0.259616782107039	-0.181438751643226	0.0841192010131043	0.98
EBF1_(C-8)	39	1879	0.457423318158848	0	0.202690935601931	0.24363416954553	0.120152001461028	0.03
E2F4	34	1874	-0.291619555312576	7.86241170908425e-185	-0.289579133523022	-0.32850908302751	0.0710073992438655	0.72
p300	6	2033	-0.261788662314595	4.70250025273387e-148	0.0085862113309627	-0.189044097334248	0.0974523595661652	0.21
BRCA1_(C-1863)	57	672	-0.373077073255419	0	0.671702254567944	0.411242302244217	0.189338178628427	0.6
HMGN3	37	9324	-0.352733014062042	2.83805074420169e-275	0.053737151380036	0.317086188570435	0.12998105493536	0.47
BCL11A	1	53335	0.463222599930233	0	0.270702004923688	0.276731855158139	0.115503692605037	0.01
p300_(N-15)	258	2033	-0.24169191808303	7.91948527838522e-126	0.150291848588526	-0.142742093139329	0.101978772372195	0.18
ETS1	7	2113	-0.0396196301793653	0.000115865276954625	-0.0363249852455217	0.0761957583627572	0.0955481833985593	0.8
FOSL2	45	2355	0.183817289636548	1.11344295157328e-72	0.237000929916289	0.199526433342944	0.125549442904198	0.55
c-Fos	57	2353	0.797434188765387	0	0.0093484593169728	0.0646905569237739	0.188414939297662	0
AP-2alpha	30	7020	0.464224358518905	0	0.321596781497079	0.266378661768974	0.103301676633224	0.01
p300	45	2033	-0.233020600955618	7.49046773509376e-117	0.0277701292678631	-0.181586226023462	0.112887209444898	0.37
c-Jun	57	3725	0.678014414797248	0	0.0197426483474436	0.180742795534742	0.130497455993842	0
IRF1	34	3659	-0.178980208663318	6.10044631078381e-69	0.291510929015833	0.0173519151977766	0.15139066764049	0.27
AP-2alpha	6	7020	0.355412302650619	9.86347725967492e-280	0.293236627736488	0.270467650717002	0.102960337453227	0.19
TAF7_(SQ-8)	34	6879	-0.0372384646642381	0.00029134476463033	0.282218132356375	0.0854784221848445	0.0660833435692455	0.77
eGFP-GATA2	256	2624	0.189356411573893	4.31467830782517e-77	-0.145277809794492	-0.0404147752010586	0.103643969218118	0.09
GTF2F1_(RAP-74)	62	2962	0.191059525369095	1.77975918506957e-78	0.272746115889244	0.113442936854872	0.128827803581836	0.32
GR	73	2908	-0.299018662934914	1.12334303203499e-194	-0.195291909131235	-0.13876532717668	0.146006937576921	0.09
SREBP1	158	6720	0.341571194436056	3.68778212430661e-257	0.402599662921228	0.324995531194286	0.088730691704636	0.46
TCF12	8	6938	0.117154602601782	2.85264912992712e-30	-0.0234822284450508	0.0730739538519358	0.140072342974078	0.57
STAT3	77	6774	0.303869815435537	2.72723463208141e-201	-0.0336808212893104	0.168560391119127	0.156283220712482	0.22
STAT1	106	6772	-0.079133769743269	1.27574396462298e-14	0.717381289609902	0.21846743119732	0.164692716168886	0.84
Pol2(b)	34	5430	0.0585247868296908	1.22148191107235e-08	0.141536537556925	0.13086112203241	0.0976494659455168	0.86
AP-2gamma	57	7022	0.16623155188827	1.36404026872825e-59	0.150440142181615	0.287553976876524	0.171305934919654	0.76
AP-2alpha	57	7020	0.0240171146556164	0.019485139150037	0.275090931689711	0.216755350520695	0.118427855160592	0.97
E2F1	2	1869	0.657933067357333	0	0.377116980344649	0.295027348000167	0.119132290510836	0
ELK4	34	2005	0.226218803945423	4.57609347998445e-110	0.481740291416441	0.364392358218468	0.0928901067312086	0.93
MEF2A	1	4205	0.396491405804995	0	0.549205305173945	0.396481789970603	0.101899274493133	0.55
STAT2	256	6773	0.17447605454439	1.48526884240254e-65	0.586600330979677	0.271368892025967	0.143775872989171	0.77
HMGN3	81	9324	-0.141009481268208	3.23626369493138e-43	0.0743730658693127	0.265622315081998	0.141368316985789	0.83
Pol2(phosphoS2)	57	5430	0.131547956970037	8.65159477446424e-38	0.182974944867233	0.195083281208071	0.080736880500783	0.77
NELFe	57	7936	-0.0963208717460878	6.02818945745268e-21	0.208232561138968	0.219217093271134	0.122627968416316	0.85
AP-2alpha	106	7020	0.348512532186373	2.45106763436994e-268	0.35371121987114	0.249722794719416	0.112939998831756	0.22
BATF	10	10538	0.237472290758092	2.05209538600216e-121	0.205529988547547	0.205890069207216	0.172327719709564	0.46
p300_(N-15)	131	2033	-0.287293891401731	3.28105323689722e-179	0.136917773500724	-0.137232383314694	0.108264484041615	0.05
TCF12	39	6938	0.32133356907469	3.58026465762852e-226	-0.0166883194112306	0.0708472596625684	0.118361262136399	0.02
AP-2gamma	106	7022	0.509928783368736	0	0.329171705064219	0.343936951374727	0.167461041304021	0.08
Sin3Ak-20	37	25942	-0.00197358375609797	0.84778864057357	0.409726049832618	0.296352433395273	0.144231864299203	1
STAT1	57	6772	0.0537290819708667	1.70254934620418e-07	0.710964064432206	0.198753578141954	0.186315892473587	0.91
BHLHE40	45	8553	0.350460511303091	1.58901518753832e-271	0.460020870026474	0.201711498962475	0.136345849072273	0.11
PU.1	8	6688	0.566169728626651	0	0.464503804656182	0.317636822029138	0.193286089009041	0.09
IRF4_(M-17)	39	3662	0.657304110453262	0	0.379173612312707	0.337632770684003	0.169160717397825	0
GR	71	2908	-0.271280727558975	2.94265600229761e-159	-0.268825794833503	-0.143998699162344	0.149835365786055	0.2
RFX5_(N-494)	57	5993	-0.143279626520259	1.41331091924534e-44	0.398389678599123	0.0947208957645627	0.191711190609815	0.59
Pol2(phosphoS2)	15	5430	-0.114879439196929	3.65399659385503e-29	0.210850920743693	0.149939132024838	0.0703063153120497	0.7
GATA3_(SC-268)	253	2625	-0.124595699446473	4.77674664457391e-34	0.0617945610455981	0.0286783291717891	0.101442260863666	0.22
IRF4_(M-17)	1	3662	0.619781334917632	0	0.368070202898876	0.318764215603526	0.147566713555374	0
Pol2	37	5430	0.04229576553002	3.86661836315161e-05	0.155930570243509	0.0824751401409312	0.125090478701608	0.82
NELFe	104	7936	0.152975190182495	1.22957191566057e-50	0.171707538613878	0.195305801206658	0.121423221923791	0.66
p300_(N-15)	135	2033	-0.211980992008378	1.41402488615178e-96	-0.0746079979011911	-0.169915621642215	0.084250046585052	0.33
MEF2A	69	4205	0.36772442242945	8.71825784722199e-301	0.571717503890894	0.363546207425132	0.133392842822855	0.52
BCL11A	57	53335	0.0898138065951529	2.08644142291382e-18	0.261734301838393	0.223361808253175	0.141025476288544	0.83
BCL11A	190	53335	0.312346130936144	3.71304545171289e-213	0.267548179526691	0.281020371779642	0.122465424590644	0.45
MEF2C_(SC-13268)	10	4208	0.478732013691519	0	0.64704783204101	0.425411575456387	0.126330128464079	0.36
Sin3Ak-20	7	25942	0.272354010585654	1.48923953242941e-160	0.420467567108423	0.343512795231547	0.107038280319364	0.78
POU2F2	351	5452	0.203352824414502	7.26022080578058e-89	0.235223527355222	0.242900642688463	0.141920716788492	0.66
STAT2	81	6773	0.19969171119492	1.06651587421333e-85	0.571218041810003	0.276750610000312	0.124115751158156	0.74
PGC1A	362	10891	-0.052914014210841	2.60833065369322e-07	0.0187628086796329	0.0283148406150473	0.114009024772092	0.67
Oct-2	351	5452	0.203352824414502	7.26022080578058e-89	0.235223527355222	0.233928394046663	0.126688686325082	0.6
GTF2B	57	2959	0.00643202986939205	0.531608583382329	0.357311643126581	0.324169823284125	0.134434143287377	0.99
STAT3	93	6774	0.100901159617588	7.70468437688002e-23	-0.164274329263781	0.133197927861794	0.155294182439536	0.71
POU2F2	39	5452	0.565930074793539	0	0.240186372811756	0.228789105807776	0.153222833227791	0
EBF	305	1879	0.265452743088302	2.52298611065626e-152	0.12930242566119	0.273824021051691	0.118400368460483	0.57
AP-2gamma	135	7022	0.392493901348131	0	0.31292986889023	0.301064757891885	0.149994491107121	0.36
AP-2alpha	135	7020	0.269931132460918	1.22946218222823e-157	0.31245507795687	0.252306169487982	0.135362388325623	0.47
GATA2_(CG2-96)	256	2624	0.22006593720376	4.05663461023624e-104	-0.145277809794492	-0.0576504629497958	0.118625810141954	0.08
c-Jun	26	3725	0.442825541559244	0	-0.033868228726537	0.195740567390884	0.130309756053457	0
PAX5-C20	39	5079	0.413222013865039	0	0.500213333147755	0.173995993731137	0.150464467999587	0.02
Oct-2	39	5452	0.565930074793539	0	0.240186372811756	0.204701286131903	0.162264047261994	0
ZEB1_(SC-25388)	8	6935	-0.00757054074085966	0.461559020919239	-0.30107506974153	-0.0282982232906684	0.103617604282589	0.95
POU5F1_(SC-9081)	105	5460	0.18847585388961	2.21627412989984e-76	0.0812256620356985	0.107846950897606	0.116622131156869	0.27
Pol2(phosphoS2)	98	5430	-0.0713850916558907	3.61644583469408e-12	0.15005400847405	0.166842533789951	0.0842418548836159	0.87
ERalpha_a	6	2101	0.00478755864820631	0.641490515204372	-0.0014665313823812	0.051416873904095	0.10477928001992	0.96
STAT1	35	6772	0.744657292102816	0	0.642250750438286	0.473124834362683	0.141294909195521	0
SETDB1	111	9869	-0.157924525966421	6.87348979594428e-54	-0.0815364188624121	-0.203984888064413	0.0867260084264307	0.7
AP-2gamma	6	7022	0.518307334536284	0	0.364680437443903	0.329483998619051	0.141006048160331	0.05
E2F6	7	1876	0.47136632534097	0	0.239341211597291	0.289199209501638	0.116554584636918	0.03
HEY1	15	23462	-0.0972834676698046	2.45217440668656e-21	-0.239654179285482	-0.178714984832671	0.0887949930083195	0.85
eGFP-FOS	57	2353	0.779824046237408	0	0.0093484593169728	0.212746586161659	0.180486385671481	0
TAF1	98	6872	-0.320412626000517	8.09891363423642e-225	0.130077672604104	-0.133871013994125	0.135228885738387	0.09
Brg1	256	6597	-0.181053217874284	1.5705189320692e-70	-0.0844990429156449	0.0231178556492847	0.108469021800681	0.1
WHIP	8	56897	-0.168529644600271	3.18563331402608e-61	0.0727803891562977	0.0556560139745407	0.15140390215755	0.28
TAF7_(SQ-8)	57	6879	0.166012163151764	1.94698308537596e-59	0.2940958375371	0.101297147862416	0.0779072034254205	0.17
IRF4_(M-17)	305	3662	0.37881513868934	0	0.414321158419191	0.339798172899941	0.17145814924914	0.51
IRF1	7	3659	-0.211153010172689	8.04415188742139e-96	0.276932014738629	0.0348586303469179	0.146528151890447	0.17
BCL11A	331	53335	0.377967910169759	0	0.272656289595201	0.236981202821057	0.139559286619437	0.18
TAF1	57	6872	-0.0369405161936384	0.000325802685734318	0.203105882109754	-0.114872966138034	0.13742679699246	0.85
GR	253	2908	-0.337530426820426	8.76679614679818e-251	-0.207630031471637	-0.164956384146418	0.150419417255105	0.09
NFKB	351	5970	0.115707243581596	1.45327466984391e-29	0.0821161017850356	0.0636376259251466	0.083892925287268	0.31
CCNT2	57	905	-0.13186168785491	5.79876982220263e-38	0.229696749564498	0.21547161162921	0.183344557883559	0.79
BRCA1_(C-1863)	106	672	-0.167788660121729	1.07611947690643e-60	0.677780912009152	0.439577546345845	0.20240699803498	0.91
STAT3	10	6774	0.34494764803606	1.46351804410233e-262	-0.207705911161087	0.0913442496353362	0.161802902821817	0.06
USF2	57	7392	0.268108732087026	1.83556905744004e-155	-0.162953737609282	-0.0418826862822118	0.220213266867499	0.32
TBP	57	6908	-0.121119419837861	2.96906042607735e-32	0.243866325993463	0.250224067707188	0.102017855765397	0.88
PU.1	1	6688	0.684627408766034	0	0.464522102870525	0.358839849392734	0.145566530030726	0
BAF155	57	6599	-0.00472942073101777	0.645543830909562	-0.291064167989736	-0.063815693312914	0.141966183975447	0.95
p300	127	2033	-0.0939738439454056	5.20493745152562e-20	0.0501414175756982	-0.195242930259212	0.0946681022571611	0.9
HEY1	62	23462	-0.131858328471697	5.82369622349267e-38	-0.318222899148464	-0.147775897085271	0.122242655206412	0.59
ETS1	34	2113	-0.0121670515773489	0.236671174301095	-0.0310880328544043	0.0958678366351909	0.0998804476759976	0.95
NF-YA	2	4800	0.567813783255703	0	0.600146907803056	0.423759206132052	0.184419343716289	0.23
Sin3Ak-20	46	25942	0.140145381482525	1.05137028017934e-42	0.407802387202276	0.310669126061183	0.126892162577105	0.89
GATA-2	6	2624	0.0228202378351354	0.0264413703479747	-0.111779822203598	-0.0441981463422329	0.0972617838918162	0.83
ERalpha_a	317	2101	0.00944562778698555	0.358276932451474	-0.0479241630440096	0.0546871990063068	0.123014636238461	0.96
ERalpha_a	4	2101	0.180482674848327	4.31915628251083e-70	-0.0766786726315228	0.0212467512544989	0.107725227605274	0.09
p300_(N-15)	130	2033	-0.226737197710907	1.41622201709465e-110	0.0466171037622321	-0.136689106520512	0.110032903909146	0.18
E2F1	15	1869	-0.00378891230362124	0.712506926161159	0.451405235026168	0.246957858756363	0.129919959005806	1
Pol2(phosphoS2)	53	5430	0.12164332889674	1.6055554378793e-32	0.191192860859842	0.160431311386833	0.0811032395095951	0.65
Pol2(b)	7	5430	0.0448273948601284	1.28953830030528e-05	0.147303339967386	0.150152080504319	0.0997640598310522	0.91
SUZ12	198	23512	-0.307777143882537	1.03470906748515e-206	-0.390176902437182	-0.312675437010954	0.105752288083022	0.51
HA-E2F1	47	1869	-0.174716785822473	9.84281196653011e-66	0.313694321120323	0.251641512057301	0.15033507874442	0.75
PRDM1_(Val90)	57	639	0.317718761049639	6.96935670518725e-221	0.228946466620689	0.160535551400097	0.150253468290359	0.18
NFKB	39	5970	-0.0126434511468056	0.21881481943773	0.0678861872899314	0.0701035399149239	0.0913920924076469	0.89
PU.1	39	6688	0.631103317045495	0	0.461236632365659	0.321875393205606	0.179831657414581	0
GATA3_(SC-268)	10	2625	0.161742201390248	1.79679605697427e-56	0.0654854271463419	0.050152797697642	0.111513834002228	0.18
c-Fos	10	2353	0.288648827317863	5.83667187233142e-181	-0.0683902967511685	0.0206051003355174	0.163126629492856	0.07
GATA-2	187	2624	0.14255767001949	3.84693336892375e-44	0.130724523962283	-0.0368321651613636	0.101058929526324	0.18
GR	316	2908	-0.305054264463834	6.32789732757104e-203	-0.284173392037863	-0.126774206785557	0.151476446186787	0.1
HA-E2F1	15	1869	0.00240334359128201	0.815189094731007	0.451405235026168	0.239260025310196	0.140331521401488	1
JunD	57	3727	0.172641387023706	3.3501877109402e-64	0.375283054581424	-0.175054831134962	0.160792623995808	0.57
Sin3Ak-20	62	25942	0.117828588832777	1.3272046394236e-30	0.355748803974701	0.279466396883887	0.140843755519459	0.89
c-Myc	47	4609	-0.0159916529047928	0.119859218973253	0.212388558166227	0.283766255124302	0.142691313814499	0.99
BATF	190	10538	0.498714277669731	0	0.231423919287952	0.257770265597803	0.152056741340425	0.04
IRF3	104	3661	0.261867280692464	3.81429498687451e-148	0.372525214548209	0.260599088782761	0.114102955250671	0.58
Sin3Ak-20	98	25942	-0.0431891663011083	2.64198760192037e-05	0.410370072148509	0.302251339984484	0.130627474605991	0.95
MEF2A	295	4205	0.106141978295649	4.09523029759613e-25	0.548692483580272	0.351340098727609	0.113053325506195	0.96
BCL11A	305	53335	0.375713089357292	0	0.270058956044902	0.288124610216592	0.106722328804497	0.24
MEF2A	351	4205	0.389754814613266	0	0.567336796892005	0.377699861033457	0.102243688374855	0.51
GR	30	2908	-0.340008275043489	1.10734820411399e-254	-0.231826714417956	-0.150071739447064	0.15625519829132	0.1
STAT3	57	6774	0.539497753996114	0	-0.0449600101034907	0.165143809306925	0.149547210460846	0
E2F1	9	1869	0.378265261289462	0	0.3889379302043	0.220907624421887	0.12964225746761	0.11
SIX5	7	147912	-0.12271678760319	4.51764622419002e-33	-0.174327167964766	-0.234535943758633	0.134031315557142	0.83
NELFe	62	7936	0.230406894613198	3.22465104309781e-114	0.245283453398735	0.250300129518095	0.120982114880091	0.6
Mxi1_(bHLH)	57	4601	0.195852792136178	1.91532162688385e-82	-0.430619820509239	-0.251160152415359	0.172893016848247	0.68
BATF	1	10538	0.612055338933627	0	0.232007216724799	0.212809087579927	0.140604848795204	0
JunD	6	3727	-0.256195452744571	1.14927367395047e-141	0.170170082298228	-0.217525285042657	0.120316910849635	0.36
Pol2	57	5430	0.115481315527657	1.87034109347426e-29	0.182974944867233	0.129656933808259	0.104535119648261	0.53
FOXA2_(SC-6554)	10	3170	-0.134612805380817	1.66519482107127e-39	0.115877552338247	0.138525095554368	0.102724129119982	0.6
STAT3	258	6774	0.172493948704017	4.29700331746021e-64	-0.112338277134997	0.0907480010711743	0.151916064208056	0.29
CCNT2	37	905	-0.42647794028255	0	0.264947263698939	0.280329062596222	0.150986510755431	0.15
p300	57	2033	0.078858155998273	1.57482992031333e-14	0.198961505864328	-0.152776024003278	0.12322742930904	0.8
eGFP-JunD	81	3727	0.21977138954948	7.73339746944846e-104	0.210119777684419	-0.0690353424970897	0.154066338481508	0.22
Pol2(b)	15	5430	-0.0694638560646826	1.34357637258864e-11	0.210850920743693	0.122127513837536	0.0950749048564985	0.77
p300_(N-15)	30	2033	-0.26607705893185	4.65043420701148e-153	0.123234690080293	-0.15746246130373	0.0921474569746515	0.1
NANOG_(SC-33759)	105	79923	0.401572492192748	0	0.0879928079893966	0.0855918761237196	0.170853392958444	0.04
GATA3_(SC-268)	47	2625	0.0534770537381649	1.94388305238751e-07	0.105263782482629	0.0398525357141944	0.102296619306677	0.68
SUZ12	391	23512	-0.223072832091679	5.29785013452462e-107	-0.274504581055204	-0.281842581242973	0.121534363506568	0.73
FOSL1_(SC-183)	195	8061	0.230857808555775	1.13873949504472e-114	0.250787862470004	0.166045960823864	0.158982334427485	0.34
Pol2(phosphoS2)	13	5430	0.154978164634085	6.1155254605907e-52	0.156929965189667	0.156969980359309	0.0698995266557538	0.58
eGFP-FOS	195	2353	0.461463407148483	0	-0.0880895832983409	0.15169881617347	0.210771484549039	0.06
Pol2-4H8	37	5430	0.0515455983397387	5.26506922445469e-07	0.155930570243509	0.109653377398157	0.10984450258675	0.76
STAT3	317	6774	0.252623840801536	1.14174900510721e-137	-0.167190166809789	0.106139626219688	0.16327310214829	0.26
EBF	137	1879	0.195400145157592	4.58646077687694e-82	0.199201831455055	0.225025380659362	0.157404438254796	0.63
AP-2gamma	197	7022	0.480500130135598	0	0.0842856614835848	0.295824187748129	0.168389747000927	0.13
Sin3Ak-20	15	25942	0.314875946646806	8.94382979052776e-217	0.397064172686329	0.272632916241523	0.150899473170229	0.46
Pol2(b)	6	5430	-0.160779549957469	8.16232525679499e-56	0.195039487709125	0.153607346874852	0.109043331685227	0.52
HEY1	7	23462	-0.135234884332582	7.38405340563948e-40	-0.259651130350444	-0.171894846391732	0.0888720993467133	0.66
BAF155	6	6599	-0.0902644825396642	1.41002635747268e-18	-0.18736916420245	-0.10040195769707	0.119081594045772	0.61
p300_(N-15)	195	2033	-0.0332420235248451	0.00122137566906296	-0.102793301176371	-0.145399426556478	0.107834672391929	0.9
NFKB	10	5970	-0.140613879642439	5.55542803063777e-43	0.0785831960149802	0.0377625250296224	0.102687406621382	0.2
BATF	43	10538	0.492103200761456	0	0.243473092374571	0.163070951839324	0.168758179681973	0.01
NF-YB	2	4801	0.448831164733821	0	0.290425147474456	0.261589219379899	0.170030686643182	0.12
HNF4A_(H-171)	22	3172	0.46382600900249	0	0.269887176384641	-0.0189320590722226	0.134940763831726	0
MafF_(M8194)	10	23764	0.0352963744048615	0.000595155886492823	-0.0668778452017394	0.131626014193244	0.0845140587374085	0.89
YY1	15	7528	-0.00896629753376695	0.38319027690246	0.204587572907795	0.11949484487698	0.122525537300662	0.98
STAT2	263	6773	0.4915625858855	0	0.594289190530125	0.371831605453166	0.117938670910296	0.15
MEF2A	305	4205	0.25879967104878	1.27549630680241e-144	0.569051296941223	0.414923897211057	0.0938116313158635	0.93
Egr-1	37	1958	0.0920715543363299	2.87324212249763e-19	-0.434438595880012	-0.120647641283324	0.193896513053045	0.74
MafF_(M8194)	211	23764	0.196178186752182	1.02102801888628e-82	-0.0318092533082283	0.135273535268599	0.104953272088447	0.25
GABP	37	2551	-0.28722299544613	4.04860799209757e-179	0.642837719622024	0.226933192505988	0.172413409778427	0.37
TCF12	57	6938	0.104799102970088	1.60724931271696e-24	0.0196975849274771	0.0724083299274535	0.151238097938081	0.54
GR	40	2908	-0.283323277526729	3.87429726662465e-174	-0.223401259783929	-0.176059598817707	0.169340046709423	0.29
IRF1	81	3659	0.143329538492189	1.31852700366793e-44	0.238727852458107	0.0182709008158598	0.149833706065648	0.27
PAX5-N19	351	5079	0.271120807119288	4.584638346319e-159	0.527968077739326	0.243678741323574	0.124123625417612	0.48
TAF1	37	6872	0.110080815330431	6.70987023153978e-27	0.147770478940041	-0.164952732425434	0.152097949225203	0.72
STAT1	6	6772	0.0170902220999012	0.0964670960214963	0.724576636187678	0.189944422926364	0.17274498755306	0.98
p300_(N-15)	267	2033	-0.143689004313753	7.99168299305434e-45	0.130553507073604	-0.128034376544427	0.103013315540648	0.47
PAX5-C20	8	5079	0.27794351979954	2.13180602101141e-167	0.518528933439937	0.189141251720547	0.151588851567957	0.29
BATF	295	10538	0.147845863444357	2.22406926817348e-47	0.245166676867092	0.186471014762658	0.159970164803349	0.6
ZBTB7A_(SC-34508)	46	51341	-0.160359636436407	1.57490220122417e-55	0.260064189058825	0.0206052890304416	0.162512691598044	0.37
BATF	320	10538	0.455286543213256	0	0.177907827132608	0.199355033792748	0.158039785512196	0.01
eGFP-JunD	57	3727	0.231756645565778	1.42030579929061e-115	0.375283054581424	-0.0354788089465952	0.153457089547007	0.1
NF-E2	73	4778	-0.181256587347313	1.09415653038271e-70	0.228041938339949	0.0574805428572187	0.177756229695742	0.4
YY1	98	7528	-0.266233073025979	3.04547335361087e-153	0.208249170713344	0.106678369837844	0.142200182632213	0.13
FOXA1_(C-20)	45	3169	0.321016287993264	1.04980124872511e-225	0.299148333891306	0.252860200145684	0.122282213404565	0.32
TAL1_(SC-12984)	256	6886	0.2355693743245	1.88002912150259e-119	0.169677270981891	-0.0247294202422942	0.195880926392775	0.25
SP1	45	6667	-0.223816791272232	1.00898772152449e-107	0.021914553536725	0.101531875132989	0.120978434964788	0.17
Pol2(phosphoS2)	37	5430	0.0744113735533001	4.26378548466768e-13	0.155930570243509	0.166817920074742	0.0660511041806062	0.92
EBF	331	1879	0.321773206653076	8.04670031602245e-227	0.225094271227118	0.234149055552362	0.125113463247601	0.2
BCL11A	103	53335	0.172760161767503	2.74104952875441e-64	0.269042814202812	0.275558579698115	0.121569912026952	0.82
GATA3_(SC-268)	130	2625	-0.151692014053809	8.23093309551962e-50	0.0646711972618334	0.0190339048171917	0.105781785520656	0.15
Pol2(b)	81	5430	-0.0517755234556331	4.68462697015702e-07	0.187728485249033	0.150804969752766	0.108027433607253	0.82
STAT3	315	6774	0.280502836788684	1.38319108480573e-170	-0.168673019123463	0.0677778448731638	0.174710452715815	0.13
BCL11A	118	53335	0.369983956838716	9.43706690111813e-305	0.276098018017539	0.219900713445368	0.15502179601177	0.13
HEY1	45	23462	0.262764195645834	3.4834295399323e-149	-0.262266909284799	-0.155412990693542	0.104834425097053	0.12
MEF2C_(SC-13268)	1	4208	0.582172634828265	0	0.647897730502018	0.455489765077499	0.120998522227233	0.12
BATF	39	10538	0.530757408010161	0	0.238463971877285	0.201462773229185	0.153939421118819	0
FOXA1_(C-20)	10	3169	-0.109055968866009	1.9842783099186e-26	0.299725915656661	0.20478751599818	0.124440481077552	0.81
BAF155	197	6599	-0.0713456154846249	3.71659747894777e-12	-0.304494830994127	-0.0685986122012626	0.133444747153864	0.62
FOXA1_(SC-101058)	10	3169	-0.104359332193618	2.50550406452352e-24	0.299725915656661	0.213432353949393	0.128549819470147	0.81
BCL11A	405	53335	0.337745605477232	4.03373399179516e-251	0.298559217086841	0.254460939869826	0.127883955745169	0.32
p300_(N-15)	141	2033	-0.26629843145544	2.55036941352838e-153	0.0594403747740796	-0.134609064354911	0.102254689453001	0.06
ERalpha_a	40	2101	0.0269253401578336	0.00881636733049436	-0.0451219234982571	0.0210101563834058	0.104376677175627	0.78
BCL11A	295	53335	0.0392672621719668	0.000133233322973957	0.288291771063811	0.262388815851666	0.130473741817954	0.97
STAT3	292	6774	0.204751438221295	4.31192895171049e-90	-0.146442283587887	0.0666906736261539	0.161695288670013	0.26
MEF2C_(SC-13268)	57	4208	0.203645300385134	4.02962139421878e-89	0.58412132135434	0.410998987075628	0.123218932849166	0.94
BCL11A	59	53335	0.386913663188514	0	0.302909875660691	0.245112460520144	0.149759324460784	0.21
IRF4_(M-17)	10	3662	0.258178572789165	6.50831269269025e-144	0.415618798570106	0.307604535809686	0.159015035609654	0.64
Pbx3	8	5090	-0.00897993691839596	0.382467019239841	-0.0136925092678769	0.00595399565184793	0.0800791685873967	0.93
GR	106	2908	-0.254332793632328	1.42217877532494e-139	-0.244996566788136	-0.140453848058019	0.153987071976295	0.26
FOSL2	57	2355	0.64763247806595	0	0.0591883978084702	0.225752007062715	0.145565451084795	0
GCN5	62	2648	0.363948260941319	3.13930102719615e-294	-0.00395765157591104	0.113530844809136	0.126951130325287	0.04
STAT3	124	6774	0.351909828646854	6.52091738944353e-274	-0.167307781993412	0.0927052062195079	0.15147500065476	0.05
ERalpha_a	130	2101	-0.0519995938355678	4.17862895137213e-07	-0.0309035837891372	0.0346643592767458	0.104586503013019	0.65
MafF_(M8194)	130	23764	0.162778111556771	3.48800189586625e-57	-0.0625020643922939	0.153653421607366	0.106024050255364	0.55
YY1	34	7528	-0.223519908967276	1.9570817514637e-107	0.212779324559841	0.125443637375224	0.143621127745954	0.26
BATF	305	10538	0.509203723834386	0	0.212263094568894	0.202117821317323	0.164685905680213	0
E2F1	13	1869	0.257230738807219	7.76003152626728e-143	0.397173236397078	0.242110409655172	0.11679017386319	0.54
eGFP-JunB	81	3726	0.116562999966816	5.56349903107262e-30	-0.0690173010846853	0.156241204131792	0.147160218343418	0.66
GATA-2	93	2624	0.0231538307081996	0.024314466822213	0.146559548843139	-0.0313126295818722	0.0919166183064743	0.81
HEY1	13	23462	-0.160985326643293	5.91086015989913e-56	-0.259656413383223	-0.148130931487202	0.0981595304166531	0.43
Pol2	46	5430	0.0758248384788675	1.52494923695118e-13	0.185940264679649	0.0976834710600699	0.120961620499846	0.61
p300_(N-15)	3	2033	-0.227052928012383	6.92261270485169e-111	0.129545872904889	-0.158932302194151	0.105780410179019	0.26
BCL11A	262	53335	0.156948734160048	3.06886971785393e-53	0.263117237734729	0.25621977004048	0.125461060625137	0.79
Pol2(phosphoS2)	65	5430	0.0729422982292114	1.21677306080092e-12	0.14750925924601	0.148292680895997	0.076506362076033	0.84
TCF12	1	6938	0.277373236495676	1.08255459536272e-166	0.00211692644724916	0.0449666020279315	0.145556925417194	0.05
TAF1	34	6872	-0.238260968474763	3.11805416334588e-122	0.147279932926354	-0.115437687662796	0.120469250602955	0.17
E2F1	154	1869	0.594481616814483	0	0.441022327094076	0.265993508610016	0.128577090310349	0
AP-2alpha	197	7020	0.331136663535866	6.88364285674505e-241	0.295006130914323	0.235860260438264	0.123767123821279	0.24
E2F1	98	1869	0.187052658248854	3.06741044563093e-75	0.37291998181551	0.241012794490349	0.122296002407825	0.69
BCL11A	5	53335	0.334934691420418	9.73926304734857e-247	0.26439858878019	0.272152853952889	0.113340029274165	0.39
ELK4	57	2005	-0.182221959235106	1.95631160372461e-71	0.439519640253688	0.331959918428166	0.147155507143286	0.89
GATA3_(SC-268)	29	2625	0.073464478787888	8.40132411595743e-13	0.0522123787102509	0.0316430268666829	0.104471653645686	0.49
USF1_(SC-8983)	57	7391	-0.149626623419006	1.69560223802421e-48	0.498799843892282	-0.171728342204691	0.196391538649671	0.68
THAP1_(SC-98174)	46	55145	0.273261441663579	1.18250191493404e-161	0.566336154871699	0.347203091951149	0.168496251024981	0.74
Pol2-4H8	46	5430	0.0787002850945111	1.77617802124847e-14	0.185940264679649	0.111580733506231	0.108785718221641	0.66
BCL11A	10	53335	0.51450012389079	0	0.266368801930429	0.273889276231807	0.120594150581209	0
MEF2C_(SC-13268)	331	4208	0.559224446757605	0	0.617287523130902	0.415647637662532	0.130125841536496	0.12
BATF	65	10538	0.0943272884483844	3.77483242614927e-20	0.196947201016658	0.176248256600937	0.171223004308841	0.77
PU.1	10	6688	0.265403426469298	2.8829996240719e-152	0.494307343698839	0.256161242952781	0.180114581894702	0.5
p300_(N-15)	180	2033	-0.285809963088426	2.63835783345006e-177	0.123407545541804	-0.146391768349505	0.106195188506442	0.06
Pol2(phosphoS2)	2	5430	0.103325484755299	7.0626573613686e-24	0.161112452113446	0.139021335949816	0.0878084831459445	0.64
MafK_(ab50322)	10	7975	-0.0550411564580835	8.45782644077989e-08	-0.213023472269593	-0.123205398241486	0.0662608867707353	0.83
FOSL1_(SC-183)	57	8061	0.0398423631088348	0.000106012940610242	0.476340862358532	0.137353381553947	0.161221861495673	0.8
p300_(N-15)	316	2033	-0.270111107175818	7.48324735591545e-158	-0.0746079979011911	-0.164887537202593	0.0852823872508773	0.09
Oct-2	10	5452	0.1594232737427	6.77557503183549e-55	0.234870083036453	0.136592870883018	0.162827149600191	0.49
Mxi1_(bHLH)	37	4601	-0.0360842780422839	0.000447242689443479	-0.501407472790116	-0.310928529320753	0.133641127184861	0.99
p300_(N-15)	73	2033	-0.219113353803233	3.25743230314996e-103	0.182492935036981	-0.127630991290938	0.0952822253932449	0.21
Pol2(phosphoS2)	149	5430	0.00625539214105034	0.542940122472569	0.156710652588619	0.160134956377383	0.0999131713428079	0.98
MafF_(M8194)	99	23764	0.0387296670382794	0.000164520875106951	-0.0575458783015085	0.14111065334587	0.0929816908483292	0.92
EBF1_(C-8)	43	1879	0.38954590217531	0	0.223290006325016	0.180568592140785	0.145611760114047	0.07
HMGN3	98	9324	0.31529038846142	2.26668458311062e-217	0.10356782724842	0.301709899031298	0.159049313943523	0.52
BCLAF1_(M33-P5B11)	62	9774	0.275294236785893	3.91611192540678e-164	0.140236166561884	0.31932516854965	0.142902937955328	0.67
AP-2gamma	30	7022	0.627530609817448	0	0.309578913049302	0.335057068384821	0.143321217682508	0
BCL3	8	602	0.387225139922532	0	0.146844607735133	0.187244954397975	0.158175866045477	0.09
HEY1	98	23462	0.131725965652874	6.89537352725343e-38	-0.297108528199571	-0.157940464094072	0.106718110960137	0.62
EBF1_(C-8)	305	1879	0.268300435771777	1.08611134268676e-155	0.12930242566119	0.21984680144825	0.127501100418574	0.43
ERalpha_a	29	2101	0.0277446387112251	0.00695859425074961	-0.0355399253730263	0.0407806039272692	0.0892467609814066	0.77
ERalpha_a	47	2101	0.0600727921927171	4.98566599202521e-09	-0.0695494787972293	0.0448441503612242	0.108115302682954	0.68
TAF7_(SQ-8)	98	6879	0.0150195069567039	0.144069831931473	0.282366488283334	0.0972843002855024	0.0715539012070825	0.89
GTF2F1_(RAP-74)	106	2962	-0.164522864121666	2.15154417108647e-58	0.218896986112636	0.127777946020388	0.137484384724715	0.45
Pol2(phosphoS2)	9	5430	-0.0664343440428819	9.91730209419277e-11	0.202545476945853	0.135425453433927	0.0795313093116227	0.77
E2F1	57	1869	-0.336265616100506	8.29946864253415e-249	0.411860516767151	0.224174112480086	0.15455332440942	0.26
p300_(N-15)	262	2033	-0.0234590151505519	0.0225001889564168	0.136917773500724	-0.139170281434593	0.1037230507611	0.92
Pol2(b)	98	5430	-0.104642180720086	1.88355011665275e-24	0.15005400847405	0.138810756109902	0.109095436443281	0.63
Max	7	4149	-0.0999262350441034	1.98215984341197e-22	0.233252565900981	0.00659478656124522	0.223907692932211	0.72
MEF2A	331	4205	0.437408597803467	0	0.56312587887967	0.353414435809265	0.129310099012466	0.34
TBP	15	6908	0.425759686093381	0	0.19450925504286	0.316120994000097	0.112609684174326	0.13
Mxi1_(bHLH)	46	4601	-0.379130981075588	0	-0.507324210956004	-0.32735854509855	0.1124332522107	0.38
HEY1	37	23462	-0.154473539639582	1.3075278291296e-51	-0.263295849068047	-0.155029267608021	0.106542948111684	0.51
GR	93	2908	-0.231597621818428	2.05404670837971e-115	-0.31051690661185	-0.145840535212198	0.166439485138912	0.35
Pol2(b)	13	5430	0.134251140515564	2.66700494078818e-39	0.156929965189667	0.114991441834702	0.10337950774592	0.44
GR	131	2908	-0.392425335778033	0	-0.275190093284843	-0.166079758752867	0.143758200937764	0.02
Mxi1_(bHLH)	34	4601	-0.407060633626127	0	-0.509490809491102	-0.335930374290706	0.1194075522858	0.31
TR4	34	7182	-0.0428038726200133	3.1163706852782e-05	0.132121205660014	0.0814142776746293	0.127037186763151	0.76
AP-2alpha	316	7020	0.368004136521597	2.82648784653461e-301	0.31245507795687	0.230148497633142	0.130165433416361	0.13
BATF	195	10538	0.143997989818497	5.19128741193402e-45	0.263900109460271	0.185956814383329	0.174094812624965	0.61
Pol2(phosphoS2)	95	5430	0.0914578005482263	4.94924423053234e-19	0.161954740032685	0.170510502672274	0.0783365237323782	0.84
HMGN3	46	9324	0.265326417741875	3.55040667110447e-152	0.0519042723128621	0.335927080683825	0.152226095793545	0.75
GATA-2	254	2624	0.167502670812776	1.71889192248812e-60	0.168346269259464	-0.0435270900403045	0.116919471866802	0.14
c-Myc	7	4609	0.564496023367222	0	0.208110680527589	0.425854583916382	0.114560350669351	0.04
Pol2-4H8	62	5430	0.233356745804784	3.41478305909707e-117	0.17736241396571	0.131310146808409	0.110018268925655	0.18
HSF1	362	3297	0.209503110936541	2.51426035712717e-94	0.313362968298954	0.0970780278179876	0.129128294741773	0.16
Pol2(b)	65	5430	0.064989007210504	2.49676651857452e-10	0.14750925924601	0.121460944511878	0.101219567284669	0.74
TCF4	288	6925	-0.0569920144671806	2.9018618260344e-08	-0.106119804187097	-0.0443106528949975	0.161075141096209	0.75
HA-E2F1	37	1869	0.0704907815244778	6.69081924114296e-12	0.321609680852991	0.192695387772125	0.172956578127211	0.85
SUZ12	249	23512	-0.239014307152663	5.12161632079475e-123	-0.430901933838962	-0.272945960036832	0.122893307157661	0.63
EBF	69	1879	0.273702153442003	3.44315503743801e-162	0.202684331130798	0.244255704214639	0.141656096835584	0.46
HEY1	46	23462	-0.187065924990587	2.99348404553512e-75	-0.240525016244431	-0.14498885661675	0.108295549019677	0.35
p300_(N-15)	288	2033	-0.224649797424676	1.564345687755e-108	0.11384728470626	-0.142349449060825	0.104304444393057	0.2
HNF4G_(SC-6558)	22	3174	0.258035756202106	9.46116862690193e-144	0.362746661253071	0.282968783947704	0.101205264437009	0.61
POU2F2	10	5452	0.160049097346051	2.55766406541482e-55	0.234870083036453	0.157207861816628	0.15291197255682	0.5
POU2F2	1	5452	0.571295520089014	0	0.206937092357715	0.225296116984402	0.148406628333492	0
Sin3Ak-20	2	25942	0.344180610870423	2.50233336110718e-261	0.408888394585256	0.334475962412126	0.110827511699335	0.53
GR	4	2908	-0.493207749898723	0	-0.26574355174483	-0.143138811016338	0.153703286739712	0
p300	93	2033	-0.236753062692547	1.13713804613273e-120	0.123407545541804	-0.189964211066845	0.104947662708418	0.36
GATA-2	315	2624	0.0876182368957774	1.36897620204727e-17	0.146883300928385	-0.0397968326721545	0.108511272605048	0.43
p300_(N-15)	110	2033	-0.239936447776803	5.56395007195434e-124	-0.0930544842847134	-0.143251765807721	0.0987490227917951	0.17
BCL11A	137	53335	0.294603698706588	9.12437905031443e-189	0.261431026889767	0.250719332076953	0.126672700665696	0.35
TBP	34	6908	0.32631294556124	1.40394969383495e-233	0.225342910234568	0.321739915660253	0.0954079855798891	0.54
GTF2B	104	2959	0.370442308940249	1.46726782050084e-305	0.210752883595451	0.267579623605932	0.155999811998889	0.29
GR	25	2908	-0.170299557949387	1.70025558765837e-62	-0.264597103775696	-0.139942756880334	0.149136189557893	0.47
eGFP-JunB	57	3726	0.733228157160762	0	0.0987008424409227	0.141505843717028	0.1566708395202	0
p300_(N-15)	67	2033	-0.239133938572691	3.84216722993353e-123	0.0168125584363898	-0.158988192771867	0.0931314698122472	0.17
TAF7_(SQ-8)	15	6879	0.0925442321387647	1.88547409543396e-19	0.27683434652074	0.0400233576068296	0.0657144891467918	0.23
ETS1	81	2113	0.0182806354266677	0.0753991791569559	-0.044534241789789	0.0963974914207174	0.118262779610737	0.97
c-Myc	37	4609	0.026325121264713	0.0104464923694493	0.191059125987393	0.268431186806069	0.136446304206015	0.97
Pol2(b)	66	5430	0.302925090084325	5.41886396451642e-200	0.150329722230969	0.151428642778676	0.114296033140218	0.1
p300_(N-15)	317	2033	-0.255116066029044	1.8842190382353e-140	0.128746777893584	-0.145875584574326	0.105446576460805	0.11
ERalpha_a	57	2101	-0.110310745193278	5.25361451158457e-27	0.00472058995309742	0.0259812766741374	0.115445957293369	0.35
BCL11A	233	53335	0.424836314166313	0	0.257262984292146	0.284150078560409	0.119665375196876	0.12
SETDB1	65	9869	-0.086831121365913	2.65713157961999e-17	-0.07396408598384	-0.220471912385737	0.086341216666935	0.95
BCL3	62	602	0.0912289914055571	6.05593274849102e-19	0.0871706986163488	0.157353797770328	0.159306541924649	0.77
ZBTB33	104	10009	0.251766922439497	1.01653791403125e-136	0.498990136853452	0.100296333763221	0.211634296894661	0.36
p300_(N-15)	221	2033	-0.158589283199734	2.46658195598641e-54	0.115862509867672	-0.169159424101101	0.0969070333485017	0.6
Oct-2	1	5452	0.571295520089014	0	0.206937092357715	0.182119185224045	0.179275187869879	0.01
SUZ12	44	23512	-0.293315862430618	4.61710780091952e-187	-0.412060584852318	-0.277179419405526	0.103546617210258	0.46
HMGN3	57	9324	-0.306984958054239	1.32013062151009e-205	-0.0850089336413453	0.185443322397039	0.180553817992688	0.3
BCL11A	43	53335	0.416027675085364	0	0.270960171476739	0.245522228191941	0.138404692417147	0.1
CHD2_(N-1250)	37	1106	-0.23817807266125	3.80221705184699e-122	0.369974356941049	0.23100261391436	0.178222527667626	0.47
HEY1	9	23462	-0.181424480015753	8.11626688770629e-71	-0.309884150204088	-0.154841610266957	0.123004404894966	0.45
IRF3	2	3661	0.248418366042271	4.81610609675367e-133	0.401958617398308	0.259687169158246	0.0949251492537876	0.54
Pol2(b)	149	5430	0.0987315685182992	6.23143180376244e-22	0.156710652588619	0.154059308280349	0.0897365079625312	0.73
PAX5-C20	1	5079	0.400596211464386	0	0.51857638042545	0.178068773373534	0.156233879317055	0.03
POU2F2	15	5452	-0.211543660457249	3.5453046765542e-96	0.305703179783007	0.120582449451933	0.163139634783762	0.38
NRSF	57	5978	0.051820881881016	4.57764832185904e-07	0.169722970082629	-0.0665168816599658	0.0912733105897312	0.7
c-Fos	77	2353	0.309058413606318	1.65588544069313e-208	-0.0692912185662494	0.0525970683991069	0.194961147752368	0.14
CtBP2	132	1488	0.38986121219432	0	0.307253098734892	0.237210801087132	0.188655573047637	0.21
MafK_(ab50322)	303	7975	-0.139949935271689	1.37103323016411e-42	-0.263012824762618	-0.101958038710446	0.0845090198267431	0.29
GABP	46	2551	0.0679998400572709	3.56833863986826e-11	0.58998300897876	0.359573051433803	0.137017094555655	0.99
SIRT6	81	51548	0.0480411132999629	2.94055273176521e-06	-0.00185478709129793	-0.0873345021650468	0.118342302088589	0.74
Mxi1_(bHLH)	98	4601	-0.1643784705118	2.71260701717615e-58	-0.503859864918003	-0.315666920333146	0.121998210030395	0.87
STAT3	141	6774	0.277333803939698	1.21111003860676e-166	-0.172048892103277	0.157701161648984	0.148800882220352	0.22
CEBPB	10	1051	0.15532658785269	3.61340448479352e-52	0.0696183420508754	0.175217304910931	0.15360046801737	0.6
c-Myc	46	4609	0.425661151776205	0	0.241520048329852	0.324445089470825	0.141311529973924	0.22
Pol2(phosphoS2)	117	5430	0.099249745851066	3.79802248756457e-22	0.156710652588619	0.153541885169406	0.0924809425300578	0.75
HA-E2F1	34	1869	0.38359420479774	0	0.337945858721906	0.242640221403729	0.136863572544466	0.16
FOXA2_(SC-6554)	22	3170	0.337974642501985	1.76426737198317e-251	0.115156876012767	0.162286944175722	0.0998052893793602	0.02
p300	317	2033	-0.273117392172381	1.76900634535057e-161	0.128746777893584	-0.174250527706037	0.124864526119449	0.26
p300_(N-15)	205	2033	-0.12209460478526	9.43426219579402e-33	0.125468996843267	-0.140736056987975	0.109652285673511	0.66
eGFP-JunB	195	3726	0.401445903652574	0	0.0387475719356839	0.127762424751586	0.140282647166548	0
NELFe	98	7936	0.384820904060169	0	0.36053579655939	0.225899473725398	0.139670739084027	0.15
BATF	382	10538	0.118056472092891	1.0236288498915e-30	0.243188876272199	0.159666411442695	0.157241560069299	0.64
GATA-2	221	2624	0.0718043714233021	2.70323722155816e-12	-0.0690841827617692	-0.0196411265896685	0.109583237307577	0.56
BATF	103	10538	0.235587887327838	1.7995412624175e-119	0.234178237535482	0.18016607995511	0.146213247482031	0.34
KAP1	10	81850	-0.163014164167127	2.39709804294725e-57	-0.0552783550679141	-0.122851145246825	0.110986456689216	0.39
p300_(N-15)	4	2033	-0.293003735519908	1.19142815760872e-186	0.0997595073604548	-0.145884785826139	0.108359910899707	0.1
Oct-2	15	5452	-0.211543660457249	3.5453046765542e-96	0.305703179783007	0.120759657640074	0.154665725781121	0.32
PRDM1_(Val90)	317	639	0.138577325641849	8.75136445261862e-42	0.198714368806977	0.17487839000313	0.176060225187623	0.67
NFKB	15	5970	-0.105513267127873	7.78453925788221e-25	0.0870557641291894	0.020207407626507	0.0945661315219589	0.29
EBF1_(C-8)	103	1879	0.016956446998796	0.0991036456287971	0.188059461204843	0.136652636095796	0.137678567596221	0.89
IRF1	2	3659	-0.0826134614900374	8.39401003150681e-16	0.144053239448591	-0.00220291496497386	0.171153959370341	0.61
SRF	8	6722	-0.035154648483392	0.000626174395549067	0.110451057854734	0.0911280544157116	0.0862864243341369	0.8
BATF	137	10538	0.35004094762538	7.75780790933488e-271	0.232755668846772	0.204470601677111	0.173207071338451	0.2
p300	124	2033	-0.145090660747379	1.12038079075759e-45	0.123234690080293	-0.161724097495898	0.138452822900286	0.65
c-Jun	131	3725	0.316148873593605	1.31070932943318e-218	-0.0379184173333741	0.154543464985419	0.13953419926714	0.13
ELK4	7	2005	0.368838728468083	9.74441839356093e-303	0.480516869124666	0.343613925435841	0.140619521239014	0.51
IRF1	66	3659	0.252800780810638	7.26185831177932e-138	0.175098177763263	0.0254923817075263	0.149281097787173	0.11
GR	77	2908	-0.121789817528259	1.35133338243004e-32	-0.248980886292559	-0.118995473131598	0.149315085099405	0.66
ELF1_(SC-631)	37	1997	-0.070348395223911	7.37426370132098e-12	0.185927329856206	0.15079735642574	0.192888534140214	0.79
POU2F2	57	5452	0.0976488359094083	1.73886088189448e-21	0.257158929495352	0.273706150969586	0.163680132133907	0.85
p300	10	2033	0.083840159434443	3.12912425829797e-16	0.0789608729761819	-0.179644070026013	0.116538465943137	0.85
HA-E2F1	98	1869	0.0854443942270017	8.42528404615435e-17	0.37291998181551	0.246461615302602	0.129640386501069	0.9
GATA3_(SC-268)	317	2625	-0.0360520607556752	0.00045254784945727	0.0678808393868519	0.00965367009371994	0.0988210961377641	0.75
Oct-2	57	5452	0.0976488359094083	1.73886088189448e-21	0.257158929495352	0.273733976285725	0.160789490548966	0.9
p300	274	2033	-0.203187478037497	1.012328762359e-88	0.190583332341689	-0.147340276302846	0.125252143523798	0.38
ELK4	46	2005	0.0987480680625556	6.13420512877812e-22	0.466276709557217	0.369284008614884	0.100822491654299	0.99
ELK4	62	2005	0.20682657991942	6.28711971327008e-92	0.422855233483578	0.331140227011702	0.145064876442599	0.83
GATA3_(SC-268)	131	2625	-0.10343070571549	6.35867877610986e-24	0.0867222045273062	0.0381126071242331	0.0989229622424426	0.3
TBP	98	6908	0.188926330433756	9.60500759451156e-77	0.258766094645762	0.242702507224886	0.135571605819896	0.68
MEF2C_(SC-13268)	305	4208	0.350374741712571	2.19777659851353e-271	0.651526773292965	0.447012662313582	0.120545449559097	0.77
IRF1	98	3659	-0.221469159253335	1.85189625827921e-105	0.17539640641745	-0.0224715695238362	0.158393592850501	0.17
p300_(N-15)	224	2033	-0.212456619014777	5.19140290462286e-97	0.282379981646021	-0.153103440316666	0.117011568638247	0.33
SRF	57	6722	0.0476717993363458	3.50184336662892e-06	-0.0210707779649259	0.124728325466552	0.0911748194738276	0.88
STAT3	55	6774	0.334179073128157	1.44171932400342e-245	-0.154846176583659	0.123345280343678	0.149636050441343	0.07
Nrf1	15	4899	0.278953124478039	1.1892188607399e-168	0.373502530381555	0.331977256591387	0.11692150727067	0.67
MEF2A	103	4205	0.145631262289356	5.22374913069393e-46	0.551780693985625	0.357392467021932	0.108021458031677	0.97
HA-E2F1	57	1869	-0.316068960496126	1.70965949882774e-218	0.411860516767151	0.234906138203955	0.154947376972594	0.29
MafK_(SC-477)	10	7975	-0.0547649471901212	9.81288887117258e-08	-0.213023472269593	-0.0931384351401303	0.0806847628323213	0.71
EBF	382	1879	0.379136811084882	0	0.196457176728531	0.248691502542941	0.140184982456637	0.22
BCL11A	382	53335	0.2471614352785	1.11697339287354e-131	0.280334010101609	0.224090073866261	0.131635050441627	0.49
GATA-2	99	2624	0.0873244768247644	1.75463900289288e-17	0.20211264851021	-0.0501856595425331	0.107867216712669	0.47
p300_(N-15)	79	2033	-0.209311239056477	3.74483426779626e-94	0.135423833126702	-0.148622945895414	0.0885567969010083	0.32
c-Fos	288	2353	0.0827827782893822	7.33143447483913e-16	-0.0869352570876285	0.0478055752841091	0.165942417414963	0.6
GATA2_(CG2-96)	57	2624	0.165206513887838	7.16169998721959e-59	-0.0977834304054513	-0.0510170426798636	0.107497727539763	0.18
p300_(N-15)	215	2033	-0.226762005528173	1.33882369194201e-110	0.180753707188538	-0.130042369876689	0.116092601471037	0.21
EBF1_(C-8)	331	1879	0.31549617362091	1.14560530971981e-217	0.225094271227118	0.178444336399096	0.142154971484742	0.17
STAT3	73	6774	0.0385990274059055	0.000173105739686013	-0.131575715068188	0.0756149739803985	0.147582328761404	0.75
Pol2-4H8	8	5430	0.129310897555293	1.45822196613972e-36	0.0358694587369052	0.0673675629346167	0.115906298222656	0.35
SUZ12	147	23512	-0.18849548012497	2.1370870046855e-76	-0.272908857563543	-0.297892539307477	0.101637278578307	0.84
STAT1	197	6772	0.134093388214777	3.27395171755661e-39	0.705563116476866	0.158078442980418	0.213913462670818	0.7
MafK_(ab50322)	93	7975	0.0395036700102777	0.000121330342798873	-0.244802576290659	-0.0961928915812012	0.0906863359631299	0.84
EBF1_(C-8)	57	1879	0.259780387245004	9.64111341920696e-146	0.200959884429625	0.18103644180372	0.159869630187751	0.35
Pol2-4H8	81	5430	-0.0993560374687939	3.43012695403934e-22	0.187728485249033	0.126142365917802	0.121013626360667	0.63
p300_(N-15)	332	2033	-0.288517353766292	8.63740918527469e-181	0.128746777893584	-0.148638989295038	0.106506982143511	0.06
STAT3	305	6774	0.399457778434907	0	-0.206614493640348	0.121072841678228	0.149814489149551	0.05
GR	180	2908	-0.275775600279527	1.00573156159079e-164	-0.31051690661185	-0.170079803197582	0.149617623502942	0.29
GR	317	2908	-0.280396973629517	1.87681171275674e-170	-0.222681855981933	-0.175999714828088	0.140587474866168	0.21
GABP	34	2551	0.120450917726241	6.48037721838239e-32	0.594286642847535	0.395798750740239	0.136284782329049	0.99
GATA-2	3	2624	0.119562475650596	1.81618417132525e-31	0.13112297160601	-0.0063599454262901	0.0983237065508517	0.2
STAT3	217	6774	0.137872308692454	2.25108542114258e-41	-0.171350600070092	0.0901029157727905	0.171564875404281	0.48
PAX5-N19	10	5079	0.204008750756536	1.93632495859833e-89	0.527690320185335	0.210494719004947	0.132359820985439	0.59
E2F6	2	1876	0.346246614882404	1.17347600199902e-264	0.161288993095096	0.271948591387785	0.134613051255321	0.34
EBF	43	1879	0.399697529644321	0	0.223290006325016	0.241515081170379	0.13480727786273	0.08
BATF	283	10538	0.143074521691239	1.8793813397251e-44	0.290380327551923	0.119638796945257	0.178369441689198	0.55
MafK_(SC-477)	130	7975	-0.0670611267716287	6.6047574281154e-11	-0.216536535152629	-0.0958249825374134	0.0818508490697318	0.69
Nrf1	34	4899	0.0717212161002446	2.86424226868849e-12	0.355263997962412	0.288366660836436	0.136592270745113	0.96
MEF2A	65	4205	0.532842973620312	0	0.578909469206964	0.386332041681135	0.104788134634325	0.05
Pol2-4H8	98	5430	-0.163483795729377	1.13468692305599e-57	0.15005400847405	0.114520016954378	0.121797761001723	0.35
MEF2A	43	4205	0.325165793427681	7.34740421942489e-232	0.562053968430908	0.350246454434457	0.1209807847471	0.64
p300	77	2033	-0.239935134797943	5.58160101625066e-124	0.171441613357445	-0.123571635043692	0.123049676022928	0.18
eGFP-FOS	295	2353	0.463039401084856	0	-0.0833753522217817	0.155593831715036	0.162493405582315	0.01
c-Jun	93	3725	0.3495484013874	4.97494783462057e-270	0.00132285554014949	0.154690578679414	0.146280021818288	0.06
STAT3	295	6774	0.400356174417552	0	-0.151971717490109	0.100689733253971	0.159441102587804	0.04
BATF	233	10538	0.472299953237118	0	0.228176378184514	0.155218540071927	0.176900347289275	0.02
BATF	5	10538	0.356202906043168	4.6770841328982e-281	0.190193940906554	0.16487613871065	0.163802707603488	0.13
MafK_(ab50322)	67	7975	-0.049123502909617	1.74961210228503e-06	-0.206784236645222	-0.107474380638583	0.0763330875948071	0.76
Ini1	106	6598	-0.25869350235588	1.68579201586287e-144	-0.031290768231207	0.0064018739522608	0.155197928079575	0.07
BATF	118	10538	0.475395325207507	0	0.173214512519626	0.185758134351854	0.155376901608958	0.02
JunD	317	3727	-0.236943562479167	7.22934346663396e-121	0.114719112375555	-0.170428735761977	0.161583575183746	0.4
HA-E2F1	219	1869	0.0289770687926729	0.00482108312724003	0.386070869626675	0.21792718696388	0.157934018341334	0.94
Pol2-4H8	57	5430	0.131636476179944	7.72880906311754e-38	0.182974944867233	0.129457840466388	0.101908543165306	0.56
CtBP2	198	1488	0.105440761656745	8.38100317282543e-25	0.316843355113002	0.195225294137404	0.194686526348942	0.81
BCLAF1_(M33-P5B11)	34	9774	-0.0421781198950473	4.06328150813764e-05	0.212658901773153	0.348425705635614	0.126179307711261	0.97
BCL11A	283	53335	0.431767982723547	0	0.272714282751578	0.205192880157468	0.141511217051432	0.03
BCL11A	320	53335	0.304087420904756	1.36777296227769e-201	0.303631575471748	0.226025315116425	0.120590102956202	0.32
MafK_(ab50322)	15	7975	-0.137096990304355	6.32615387550393e-41	-0.220941553961791	-0.135832426673541	0.0804664593864168	0.45
E2F6_(H-50)	46	1876	0.211033390031989	1.03346067685405e-95	0.23453049436499	0.203926421440425	0.145620018795389	0.57
BHLHE40	57	8553	0.616491436100758	0	-0.0726932173725421	0.178413639637201	0.155603808772219	0
NFKB	7	5970	-0.073192465217067	1.01925589521848e-12	0.0664339381004654	0.0203498478711643	0.093570570284577	0.45
NFKB	57	5970	0.242811366276213	5.16658813902355e-127	0.0253819555780473	0.0730252118113494	0.104116628537313	0.03
E2F4	15	1874	-0.604318501844192	0	-0.276408389235799	-0.340085849539977	0.0986250548432796	0
TAL1_(SC-12984)	10	6886	0.018658928783259	0.0695502325123998	0.1700862293998	-0.0604296471340178	0.197400677069636	0.92
MafK_(SC-477)	99	7975	-0.0999564402602907	1.92523588180959e-22	-0.227408974554106	-0.105553138501539	0.0832008469578452	0.59
Max	327	4149	0.142144907450127	6.80342993244278e-44	0.319399389010262	-0.0164226838653062	0.232695371266066	0.6
MEF2A	137	4205	0.174622890270279	1.15570054474341e-65	0.567916935040336	0.365261540388752	0.0956106829914625	0.96
c-Jun	262	3725	0.172212655463562	6.90446173983961e-64	-0.0379184173333741	0.143713521250635	0.145786002727541	0.56
Sin3Ak-20	57	25942	-0.15680028459767	3.85005023361281e-53	0.371252111539049	0.278955485335296	0.165072855847474	0.82
TAF7_(SQ-8)	7	6879	-0.0761150111712236	1.23188040595622e-13	0.280995321925586	0.0720434703129528	0.0700816294590738	0.48
TCF12	331	6938	0.143058674491685	1.92119216175132e-44	-0.0277481954826627	0.0645739286190678	0.123152087021712	0.28
MafK_(ab50322)	73	7975	0.121638025076558	1.61560094205077e-32	-0.245535791189453	-0.100277364733428	0.088400567929053	0.45
MafF_(M8194)	221	23764	0.123039120434509	3.08025262819614e-33	-0.0428918662642883	0.118894237263247	0.0850741185242481	0.43
EBF1_(C-8)	295	1879	0.358074010098157	3.32076248384472e-284	0.224212524296494	0.166757025443951	0.14396824486662	0.1
Sin3Ak-20	66	25942	0.527068868511527	0	0.41306928953687	0.307594979930019	0.113313681644103	0.03
c-Jun	221	3725	0.349907662537355	1.28313768814118e-270	0.00132285554014949	0.189352880418147	0.127678088738885	0.07
GATA3_(SC-268)	64	2625	-0.0528907493970772	2.64004614363525e-07	0.0620231888404926	0.0383774116104684	0.0906095309877897	0.57
ZBTB7A_(SC-34508)	81	51341	0.241638899690887	9.0092996842865e-126	0.228016761663179	0.059338699731099	0.182654851190104	0.25
p300_(N-15)	277	2033	-0.236336310982263	3.05875906432959e-120	-0.0977402628760028	-0.147230014727272	0.103320040658026	0.2
EBF	195	1879	0.044372218180693	1.57778875240186e-05	0.201680480326134	0.213828947449716	0.14191849528818	0.94
EBF	103	1879	0.0572021736108644	2.58055568154882e-08	0.188059461204843	0.214781163524927	0.144969998415462	0.89
STAT3	4	6774	0.0110225304035226	0.283708006783813	-0.17556261530873	0.0813980806650236	0.150762773918633	0.94
IRF4_(M-17)	295	3662	0.0191970552639422	0.0618767067720535	0.382795835276724	0.270844540314146	0.173703370752351	1
ZEB1_(SC-25388)	39	6935	0.0977776591166743	1.53991063349155e-21	-0.305743080530251	-0.0213045180574526	0.102630594382533	0.35
c-Jun	114	3725	0.371546314479522	1.63729095770322e-307	-0.0906672337426409	0.128048184297386	0.153523332001816	0.02
NFKB	133	5970	0.0657120307271173	1.57706966406456e-10	0.017014444845446	0.0716647227007326	0.10658294330525	0.61
PRDM1_(Val90)	93	639	0.0270445688803767	0.00852102658704032	0.21871269592151	0.141680006362431	0.166934058615695	0.86
E2F6	98	1876	0.535696497149112	0	0.188680218278982	0.250260850490904	0.130929935726162	0
BCL11A	419	53335	0.471814592709869	0	0.270058647648827	0.243998454219286	0.152326817203569	0.03
GTF2F1_(RAP-74)	15	2962	-0.052599014588764	3.07076509780356e-07	0.147741463579505	0.121670504362665	0.126181089451434	0.82
MafK_(SC-477)	73	7975	0.116483290775766	6.08584255410365e-30	-0.245535791189453	-0.0850378507885567	0.0868128416294524	0.34
MafF_(M8194)	303	23764	0.0890846532601959	3.91698426249753e-18	-0.0414481298352317	0.139745069511833	0.108301519611735	0.69
PRDM1_(Val90)	130	639	0.166457211548069	9.45478387360628e-60	0.219104985307685	0.134562753186162	0.150333469831183	0.49
TAF7_(SQ-8)	104	6879	0.191984746510685	3.10899142369147e-79	0.251509788717804	0.189979669141233	0.0811762167510195	0.52
AP-2alpha	131	7020	0.267284735424656	1.74260108678782e-154	0.324617367050889	0.210059418129036	0.120424694488826	0.33
YY1	10	7528	0.12479581565299	3.75245905632656e-34	0.217225631360123	0.101782446814174	0.143428951518793	0.55
MafF_(M8194)	93	23764	0.266511004332619	1.43168802805181e-153	-0.049511828547528	0.121367938565882	0.0927188021695489	0.06
NFKB	295	5970	-0.0756528123171307	1.72997753013151e-13	0.0294399475379655	0.0259053711272551	0.097748069902108	0.44
p300_(N-15)	103	2033	-0.155935130308261	1.43719594625637e-52	0.0597445503259643	-0.144241841713017	0.107670882279389	0.47
IRF4_(M-17)	320	3662	0.390766433969469	0	0.506213182497122	0.263460737460019	0.191866730720544	0.27
PAX5-C20	351	5079	0.226064125898929	6.48976859016011e-110	0.527968077739326	0.181764416392596	0.145708842568022	0.42
MEF2C_(SC-13268)	351	4208	0.449974919409353	0	0.650167344095333	0.447862729471098	0.118810907247927	0.59
E2F4	75	1874	-0.347405819543799	1.55097606260412e-266	-0.271211789147601	-0.280235449614836	0.0802198880115778	0.2
BATF	405	10538	0.360033531707409	1.58793610842468e-287	0.244412710882895	0.212041472227763	0.148101759711274	0.17
MafK_(ab50322)	130	7975	-0.0804396437037974	4.65708558441622e-15	-0.216536535152629	-0.10503398044559	0.0770730295067893	0.7
STAT3	92	6774	0.197345645854723	1.05880592685605e-83	-0.154846176583659	0.0722906496988128	0.185411368237986	0.35
GR	124	2908	-0.135489490727563	5.28769543150692e-40	-0.231826714417956	-0.157137566587079	0.153154941172887	0.67
EBF1_(C-8)	405	1879	0.533946198896153	0	0.236461872664398	0.180299291733319	0.152933757536784	0
NFKB	331	5970	0.0360760316213629	0.000448595057976702	0.0452376039371979	0.0611965645453661	0.102104360040163	0.74
EBF	405	1879	0.596565401736289	0	0.236461872664398	0.206437861648273	0.145899278779143	0
RFX5_(N-494)	10	5993	0.213760497823874	3.28741124729465e-98	0.389349997663873	0.0682692802069559	0.17078403158328	0.32
STAT1	77	6772	0.296292849176586	5.14677224332834e-191	0.708580307066571	0.207002765824451	0.17744893478896	0.3
TBP	8	6908	0.151154191448968	1.8170980577268e-49	0.248144871422114	0.282402701713965	0.0949093957639878	0.9
c-Jun	77	3725	0.32966002824277	1.22899323843408e-238	0.0126044665614904	0.166384627688775	0.151094971768355	0.13
YY1	65	7528	0.340529425626725	1.65865170190586e-255	0.212051523978959	0.10370356352921	0.117997963023852	0.01
AP-2alpha	4	7020	0.418391773037256	0	0.355578197024381	0.234460833823746	0.107568930721425	0.01
POU2F2	34	5452	-0.334144356903789	1.63144434918394e-245	0.258400138832567	0.124662059382268	0.158743937674301	0.06
MafF_(M8194)	73	23764	0.240920447915113	5.15358909797331e-125	-0.133199742061644	0.0952931433795411	0.100545530724005	0.08
SP2_(SC-643)	34	6668	0.237177857342423	4.13922252204979e-121	0.315785927036871	0.252559674386953	0.0902327445492987	0.64
SP1	37	6667	0.253281258962112	2.12131824879772e-138	0.0535201887474428	0.128982323318086	0.126595482602226	0.18
MafK_(ab50322)	211	7975	-0.038914156374712	0.000153077374128235	-0.249971998797633	-0.102097505177936	0.0799627062760545	0.87
Rad21	6	5885	-0.107417721149137	1.09931389646816e-25	-0.393038216736095	-0.0587060322952648	0.143719590840874	0.54
STAT3	170	6774	0.187687887734108	9.51857498072354e-76	-0.0951800337775517	0.0670380315471707	0.168002444635597	0.29
MafK_(SC-477)	211	7975	-0.0302518994234945	0.00325241118812694	-0.249971998797633	-0.107749805787703	0.0862067427977997	0.91
ERalpha_a	316	2101	0.0418439690637106	4.67493371286913e-05	-0.0504302828863481	0.0205349904931877	0.117103436538865	0.57
BCLAF1_(M33-P5B11)	8	9774	0.272266315560148	1.90134475619528e-160	0.198824558069878	0.364911152290105	0.101532727074187	0.84
STAT3	221	6774	0.110028552072234	7.0930825918208e-27	-0.168673019123463	0.0769197966560598	0.178059410259914	0.6
NRSF	127	5978	-0.182415684243295	1.38324026401399e-71	0.13684293211868	-0.047091405981619	0.0930086329716072	0.13
ZEB1_(SC-25388)	1	6935	0.0924984324167929	1.96421152271286e-19	-0.291695486510009	-0.0262058281064631	0.087385063823889	0.35
STAT3	253	6774	0.136941106035848	7.78126688488607e-41	-0.214607754400073	0.109908944234361	0.145011497664981	0.42
c-Jun	195	3725	0.308781922978658	4.04868256959233e-208	-0.0511432299395539	0.18970896115366	0.156584418176753	0.29
TAF7_(SQ-8)	95	6879	0.0100845821141539	0.326691794672837	0.282319254188036	0.0814074466100324	0.0997335323433295	0.89
Mxi1_(bHLH)	106	4601	0.0797667833933732	7.84322083117312e-15	-0.499956843912834	-0.309206648526785	0.122204941441912	0.97
GR	258	2908	-0.256483459140128	5.4365633460469e-142	-0.18271783403653	-0.133086205436799	0.175642255431513	0.26
GCN5	104	2648	-0.258281512429925	4.96929530781509e-144	-7.63061358694092e-05	-0.182663955785146	0.116075002043306	0.32
NFKB	305	5970	0.0864990375846325	3.50878144041911e-17	0.0767185688868741	0.0681161416776635	0.0970822982398181	0.56
KAP1	57	81850	-0.174104522676802	2.79942488704673e-65	0.0359241752062417	-0.129925477569838	0.111049315401923	0.4
MafK_(SC-477)	93	7975	0.052251078379196	3.67349471181447e-07	-0.244802576290659	-0.0990288894703358	0.0818737512341875	0.74
PRDM1_(Val90)	110	639	0.125876585063821	1.01221302854923e-34	0.201968092696252	0.111079124538195	0.156496021957694	0.53
FOXA1_(SC-101058)	22	3169	0.258869168835427	1.06257721317814e-144	0.299140297866678	0.245718402475408	0.136966460128211	0.54
CtBP2	172	1488	0.170167138563888	2.11941709804208e-62	0.341014143388198	0.175340124140018	0.219382845777102	0.67
CHD2_(N-1250)	2	1106	0.0317071557155807	0.00203929440756923	0.39265589901194	0.2474625493991	0.162703308849778	0.99
p300_(N-15)	147	2033	-0.274379661274474	5.14336125570877e-163	0.077969202328625	-0.117324833480914	0.120960072898808	0.09
FOSL2	6	2355	0.346781395172152	1.59838225784836e-265	0.227478889434967	0.246127701146973	0.107613069843435	0.19
p300_(N-15)	99	2033	-0.168375687955134	4.10430458009319e-61	0.0597445503259643	-0.149621851501426	0.115493310890144	0.51
Oct-2	34	5452	-0.334144356903789	1.63144434918394e-245	0.258400138832567	0.130535199640536	0.177224178431244	0.11
ERalpha_a	145	2101	0.0257014761301989	0.0124191423097323	-0.0436295233616989	0.0581445766830935	0.10851174196729	0.82
E2F6_(H-50)	34	1876	0.34575765457774	7.23770595195943e-264	0.234128765273099	0.225273510651042	0.152951260958264	0.22
PU.1	91	6688	0.0540132018447079	1.46518522346177e-07	0.467322281516006	0.235632607173266	0.192696115035374	0.94
CCNT2	15	905	0.684579760297164	0	0.435206040362556	0.246332429451507	0.166243329308147	0
GTF2F1_(RAP-74)	98	2962	0.0137410278178068	0.181404102496689	0.218816151142715	0.104774924094621	0.134234588022671	0.92
STAT3	106	6774	0.140140314485703	1.05863627700354e-42	-0.211855925879796	0.100342066767548	0.154371155170936	0.42
STAT3	130	6774	0.211965298355041	1.46149644984789e-96	-0.211855925879796	0.161454083172915	0.150003563911334	0.35
SETDB1	10	9869	-0.0586501774939877	1.1369071338745e-08	-0.119367507153271	-0.217093360391015	0.0860678014128793	0.97
E2F6	57	1876	-0.088170126833688	8.5687487747605e-18	0.0880686576525975	0.226622808688039	0.160577795567562	0.86
E2F6_(H-50)	98	1876	0.495003064527219	0	0.188680218278982	0.189274841764028	0.15720114076354	0.01
c-Fos	221	2353	0.25674371688893	2.76178861309511e-142	-0.0547772312275637	-0.00863869748552528	0.16549050532649	0.12
c-Fos	315	2353	0.380127731232085	0	-0.0547772312275637	0.0381796752510033	0.173750706554623	0.01
FOXA1_(C-20)	317	3169	0.352173994923396	2.38729077119415e-274	0.346801838414111	0.223066758621226	0.106686305874923	0.1
MEF2A	57	4205	0.101707572701677	3.50179635701046e-23	0.621203262753518	0.379213949778494	0.119395959351197	0.98
GATA-2	326	2624	0.0508631059940678	7.42569365561636e-07	-0.079749804619414	-0.0478851240434512	0.119935904002145	0.69
HA-E2F1	2	1869	0.665698203144931	0	0.377116980344649	0.298257931627735	0.142096052046744	0
CtBP2	249	1488	0.321501455921751	2.02523189046419e-226	0.352966100351064	0.261667251764923	0.19532146659751	0.51
E2F6_(H-50)	37	1876	-0.091180040415294	6.32270229774457e-19	0.219095557632308	0.220623303819241	0.149635338754938	0.89
ELF1_(SC-631)	46	1997	-0.152447196944204	2.69389373663124e-50	0.0941271812398226	0.132017696205225	0.155095165167734	0.4
MafK_(SC-477)	52	7975	-0.136595617256057	1.23011588197293e-40	-0.241581212691723	-0.0770026382398155	0.0867205457445642	0.23
FOXA1_(C-20)	253	3169	0.306350567901125	1.00849499144422e-204	0.335586088942569	0.19921533217226	0.130544608933329	0.22
ETS1	62	2113	0.266397429925429	1.94917746013298e-153	0.0341032516306828	0.107454599991203	0.12425329706383	0.1
HEY1	57	23462	-0.0271657121128296	0.00823003358840531	-0.242814137986644	-0.144213533949591	0.120844238873186	0.95
p300_(N-15)	370	2033	-0.262224617433563	1.47161838885606e-148	-0.049643356171853	-0.13691265938508	0.116570724754227	0.15
BATF	112	10538	-0.388444454725472	0	0.223815850071897	0.128752018222915	0.206445009834351	0.12
HEY1	66	23462	-0.322774887434229	2.65736464566453e-228	-0.265183597371423	-0.171571472320523	0.0879876348570617	0.02
MEF2A	233	4205	0.29769364819714	6.84105140936613e-193	0.54828341010189	0.382573052538114	0.0994513706924412	0.8
USF1_(SC-8983)	7	7391	-0.222776935835136	1.02286437838417e-106	0.377075067881234	-0.181093993621707	0.150864258943235	0.43
MafK_(SC-477)	253	7975	-0.0300753848264013	0.003437507889138	-0.204545997024603	-0.0865261122289601	0.0787633224566358	0.81
Pol2	6	5430	-0.179819380455887	1.39421627409791e-69	0.195039487709125	0.0558909326637969	0.132553306466143	0.24
eGFP-GATA2	91	2624	-0.0600398170656894	5.08292992241476e-09	-0.144883001278294	-0.0382395050798723	0.128320251314309	0.71
SUZ12	268	23512	-0.196516964491657	5.29759960509384e-83	-0.242499767906837	-0.287115210534195	0.122027231932003	0.81
TCF4	6	6925	-0.0739182853691576	6.07631765768275e-13	-0.135052545535898	-0.0645236053041054	0.16553270622192	0.72
SP1	57	6667	0.0237334481512117	0.0209703779912103	-0.154128468761694	0.121243040272838	0.145550512045183	0.94
POU2F2	95	5452	-0.00680347199027322	0.50817754238385	0.309730296696245	0.158324711586544	0.1688071849927	1
MafK_(ab50322)	221	7975	-0.0362869522613279	0.000415177253850284	-0.248989890454709	-0.0878352581312766	0.0823918372882201	0.79
TBP	13	6908	0.258739565583338	1.49368407564834e-144	0.22896987376091	0.278678464190011	0.127000289356846	0.63
MafK_(ab50322)	249	7975	-0.12433230730586	6.55888206994456e-34	-0.249971998797633	-0.109423630589295	0.0860661830124044	0.41
eGFP-FOS	81	2353	0.248210889465492	8.10226803849373e-133	-0.0175776764443536	0.19356680374003	0.158579780196703	0.33
ERalpha_a	93	2101	-0.103043991391807	9.34834072785599e-24	-0.0540751471866224	0.0212402393978355	0.108835242524267	0.34
Pol2	62	5430	0.223423549448904	2.42608089808643e-107	0.17736241396571	0.111982596794341	0.115243005340595	0.22
MEF2A	15	4205	0.279893790277555	7.99092916674321e-170	0.597442450416234	0.383818516199041	0.102303099272035	0.86
HNF4A	76	3172	0.0185901124040026	0.0705856052998645	0.31766641425924	0.0606752139516038	0.140830162621141	0.89
Oct-2	95	5452	-0.00680347199027322	0.50817754238385	0.309730296696245	0.168920894482633	0.201175148784635	0.99
BCL11A	186	53335	0.2990793926601	9.30017628498559e-195	0.287845603973639	0.250812524503951	0.124380506984676	0.41
NELFe	418	7936	-0.0780919958874612	2.81747841040858e-14	0.258086648370236	0.1883333404655	0.110842416509231	0.86
p300	211	2033	-0.209433069803594	2.90797386479705e-94	0.119986509073421	-0.178777179746703	0.111522485486099	0.44
p300_(N-15)	129	2033	-0.256425816025482	6.31574715166088e-142	0.119129922198146	-0.15531504141636	0.106540866201094	0.12
eGFP-JunB	256	3726	0.344675967644659	4.00404726726232e-262	0.0377440683387494	0.147455797886634	0.178417505365251	0.16
BATF	262	10538	0.28373198672252	1.17468211275313e-174	0.272213540254508	0.197165573023281	0.181130411084567	0.37
FOXA1_(C-20)	141	3169	0.293353721010341	4.11527542462161e-187	0.290520131694268	0.174667827831234	0.127410553190942	0.19
NFKB	34	5970	-0.223147461731279	4.48715571081593e-107	0.0380166988434202	0.0350315833149527	0.0802194234912648	0.01
ZBTB7A_(SC-34508)	57	51341	0.00038432972372582	0.97018367806671	0.398713310820263	0.00887684365008951	0.184825643821254	1
FOXA1_(C-20)	57	3169	0.0630704403987823	8.25123666139359e-10	0.311556052953357	0.202531395014274	0.13203205830544	0.91
GR	274	2908	-0.171748204187356	1.50809127393142e-63	-0.177135387792757	-0.156026431042889	0.158413729375822	0.51
JunD	267	3727	-0.274118686452369	1.07050623935317e-162	0.130681580333146	-0.17026778326074	0.157352803711867	0.25
CHD2_(N-1250)	34	1106	-0.0927570621590963	1.55861886779552e-19	0.321633356741602	0.252893407940291	0.178602693266832	0.8
EBF1_(C-8)	190	1879	0.386431353889293	0	0.180505651985456	0.151231829007806	0.14675389541981	0.03
GATA-1	10	2623	0.145619714879829	5.30974997070022e-46	-0.0835852077446837	-0.145339806871109	0.184233474106028	0.58
ETS1	66	2113	0.371561301757912	1.54017067856274e-307	-0.0521546773852082	0.0685558028214828	0.125084969526341	0
IRF4_(M-17)	190	3662	0.550377260363647	0	0.370946674303737	0.337698401364255	0.141711847894904	0.07
p300	253	2033	-0.284854359747251	4.3869496179082e-176	0.00568898869899841	-0.196604013349398	0.131027380507309	0.26
E2F4	154	1874	-0.277174070161539	1.90771038206103e-166	-0.263186840733692	-0.276868537116561	0.085050005936415	0.61
MafF_(M8194)	67	23764	0.166928383517823	4.3910270336484e-60	-0.0556894051775251	0.144310284440757	0.0901256988864386	0.43
TCF4	57	6925	0.170275836107436	1.76874097371308e-62	-0.167200089231029	-0.0417093138106368	0.168694762607376	0.34
E2F6_(H-50)	57	1876	-0.124816881751863	3.65823886981248e-34	0.0880686576525975	0.182374443341239	0.164354643566948	0.73
PU.1	5	6688	0.527664380864514	0	0.492678869235523	0.321985921901295	0.198045849099288	0.11
p300_(N-15)	146	2033	-0.232936801378933	9.10898853622956e-117	0.0935782597770879	-0.139643064929282	0.105997016220862	0.2
ERalpha_a	142	2101	0.0901944728756137	1.49871442529031e-18	-0.0402651164555613	0.0328087952142416	0.0985065899275162	0.36
USF-1	57	7391	-0.143938786812586	5.63906205551334e-45	0.498799843892282	-0.137588563483427	0.185637530422235	0.56
p300_(N-15)	253	2033	-0.271996423381368	4.0302983020069e-160	0.00568898869899841	-0.123738602606179	0.105644054186847	0.07
EBF1_(C-8)	137	1879	0.169146545978665	1.1513083317403e-61	0.199201831455055	0.163174079451482	0.144807220000049	0.45
BAF155	106	6599	-0.104973950734858	1.34647214424248e-24	-0.19245390186143	-0.069764187639453	0.113998608993564	0.52
STAT3	180	6774	0.157255795760166	1.91845710134982e-53	-0.164274329263781	0.101204230774279	0.160021949210341	0.47
MafK_(ab50322)	295	7975	-0.0835278411861027	4.0283004662048e-16	-0.234274018067288	-0.0983971167479964	0.077852021626453	0.54
IRF4_(M-17)	5	3662	0.340371590813976	2.94875508172403e-255	0.428324956824338	0.301398711807141	0.162152195635758	0.47
GATA-2	44	2624	0.0834843919143662	4.17206484185279e-16	0.212172582914028	-0.0640829054069497	0.10451752835123	0.48
CCNT2	66	905	0.531007747900466	0	0.233556012689305	0.241691088505949	0.172750365970975	0.03
CCNT2	98	905	0.00713903117879994	0.487485288642197	0.193248869829287	0.230731034875082	0.164467636889639	0.97
MafK_(ab50322)	253	7975	-0.0557405434645404	5.78720345360501e-08	-0.204545997024603	-0.118461218329404	0.0804648413749666	0.73
GR	126	2908	-0.276789858573178	5.68343155463474e-166	-0.232061581607874	-0.136231286718091	0.164217136969989	0.24
POU2F2	7	5452	-0.312800006950457	8.37908278542221e-214	0.252934244695837	0.0744569684288047	0.183104981256411	0.14
PAX5-N19	331	5079	0.282567569297421	3.50090083931293e-173	0.499211755354227	0.227043613349912	0.135663048640382	0.42
HNF4A_(H-171)	20	3172	0.255514286314978	6.72458248638955e-141	0.212098813691542	-0.030089276977067	0.139799821442887	0.07
Pol2(b)	95	5430	0.0914309694662312	5.06789304497526e-19	0.161954740032685	0.138807767091048	0.103304986709461	0.65
CCNT2	256	905	-0.162084769929574	1.04615765543101e-56	0.185092431880037	0.234941878582441	0.163291343612534	0.66
GATA-2	130	2624	0.0186398322306115	0.0698362908770503	-0.0448598374923896	-0.0350399597608678	0.110379804601268	0.89
Pol2-4H8	149	5430	-0.0250781660172065	0.0147134600281834	0.156710652588619	0.101773758445127	0.115374287528866	0.88
E2F4	7	1874	-0.309099795431238	1.44837326544629e-208	-0.291814372063275	-0.303295127679126	0.0891004900620591	0.52
SIX5	46	147912	0.0936258029061114	7.13330927721288e-20	-0.153357559796981	-0.197138823042907	0.13423037693056	0.88
p300	254	2033	-0.207643592566967	1.17489012401229e-92	0.128034078787195	-0.175871036700459	0.117900617621296	0.4
IRF4_(M-17)	331	3662	0.59194630971523	0	0.431894183869846	0.284344020876313	0.164425801383593	0
SUZ12	254	23512	-0.30324885592865	1.94784712616231e-200	-0.387882922705779	-0.271165186185919	0.123010528104228	0.43
STAT1	135	6772	-0.0717523229115916	2.80294169690441e-12	0.682040963946566	0.193169673143938	0.178878026700162	0.81
c-Jun	267	3725	0.302447380922641	2.4462551065752e-199	-0.0244687275494598	0.160343727136647	0.138451064596361	0.15
GATA-2	124	2624	0.129362722336732	1.36662085730194e-36	0.195391687447667	-0.0609269270258774	0.112459591636373	0.29
GATA-1	65	2623	0.056587972206348	3.63208600201413e-08	-0.0984267974292781	-0.181559950233936	0.164255732698316	0.84
MafK_(ab50322)	99	7975	-0.112444827157008	5.29152859069708e-28	-0.227408974554106	-0.124684854875045	0.0744988026030449	0.5
BCL11A	69	53335	0.426162512652465	0	0.277879795682231	0.204638816648159	0.14720993367202	0.03
TAF1	15	6872	-0.168430907955739	3.74784884143125e-61	0.120722369385356	-0.119137430346297	0.11356887260996	0.32
MafK_(SC-477)	221	7975	-0.0392175591793284	0.000135871995632258	-0.248989890454709	-0.0912717919042838	0.0868242000801749	0.83
MEF2A	125	4205	0.526835705661947	0	0.56312587887967	0.380174430585111	0.125442126639703	0.08
p300_(N-15)	259	2033	-0.272189276863156	2.35630869239741e-160	-0.0508700872599094	-0.130631824265463	0.10526145301909	0.1
c-Fos	93	2353	0.147969262853976	1.86266431605276e-47	-0.0469510705393226	0.0541855425377084	0.167948042068775	0.44
POU2F2	62	5452	-0.00669103197732007	0.515212791762309	0.287067909360058	0.189614829097215	0.182587819496562	1
STAT3	131	6774	0.0949176378877583	2.20141420431907e-20	-0.144279947802412	0.146053875334714	0.150372343332871	0.66
STAT3	262	6774	0.31710349564749	5.44721079848779e-220	-0.144279947802412	0.113517099350512	0.150486400264217	0.08
Oct-2	62	5452	-0.00669103197732007	0.515212791762309	0.287067909360058	0.240519445659378	0.16418813249685	0.99
PAX5-C20	37	5079	-0.0533482884153855	2.07962627762877e-07	0.488897026675279	0.143174551613751	0.163412201625996	0.89
Oct-2	7	5452	-0.312800006950457	8.37908278542221e-214	0.252934244695837	0.108786722555953	0.192047974991777	0.18
MafF_(M8194)	317	23764	0.236592411108738	1.66559145778297e-120	-0.0976378800835851	0.117792739551963	0.101885157450358	0.11
c-Fos	65	2353	-0.0414298319751389	5.55444257569117e-05	-0.0695402654007272	-0.0202155949752114	0.184289651128764	0.82
p300	315	2033	-0.226892924706484	9.95097374425064e-111	0.115862509867672	-0.161340521885453	0.131364262415049	0.35
Rad21	187	5885	-0.194877091669683	1.25466571349128e-81	-0.422634840575217	-0.0582119878564283	0.135751160226896	0.18
BCL11A	377	53335	0.462983458371285	0	0.280852407636315	0.240737573312415	0.123212996652954	0.03
JunD	141	3727	-0.285321286821592	1.1123489079647e-176	0.0522081478006373	-0.166870614669712	0.137639009090006	0.21
GATA3_(SC-268)	159	2625	0.0113044804947426	0.27157168251849	0.0281121818063131	0.0303087970575118	0.132096300338926	0.96
BATF	57	10538	0.18956045250447	2.94962804327976e-77	0.185033483452506	0.212760317161205	0.1668436394199	0.6
IRF1	15	3659	-0.0858878926368775	5.8367192135485e-17	0.319573231115326	0.039165272436893	0.181960629669515	0.71
NFKB	66	5970	0.256935094550116	1.67758925926667e-142	0.0813049895858972	0.047837963714669	0.104885965029107	0
E2F4	13	1874	-0.336158247122827	1.2200599831053e-248	-0.29231934854485	-0.308501155744522	0.106607687441411	0.44
Pol2	7	5430	0.0338899231094361	0.000977564411127589	0.147303339967386	0.110912800346402	0.112392410338452	0.82
Oct-2	66	5452	0.287172241322228	4.70592853406842e-179	0.242223585448532	0.187508985868279	0.162373083466407	0.31
YY1	62	7528	0.0802962951320925	5.20594623489578e-15	0.190876239619053	0.0855851554610633	0.1540594277157	0.68
HMGN3	66	9324	0.22378767023177	1.07678029947785e-107	0.0862663499546424	0.283337411929143	0.15115317087404	0.7
Pol2-4H8	34	5430	0.0397538463928493	0.000109829772057286	0.141536537556925	0.121987053364465	0.0937938571973959	0.89
STAT3	197	6774	0.0896520433032913	2.4003984312076e-18	-0.114125255107955	0.0465949887062003	0.15134770422881	0.64
MEF2A	49	4205	0.465869767361542	0	0.554116269494913	0.397297373829791	0.0975627305222893	0.23
eGFP-JunD	256	3727	0.0816917629276672	1.74530223388568e-15	0.285672048091675	-0.0782847016287733	0.152819889531898	0.73
HDAC2_(SC-6296)	81	3066	-0.0685715843882478	2.44254822933387e-11	0.00283854016133163	0.0717338224992977	0.169895439510133	0.75
Pol2	106	5430	-0.194360618223813	3.37945348223387e-81	0.145202122222023	0.0906599161442684	0.106007920111553	0.18
NANOG_(SC-33759)	44	79923	0.433829669445539	0	0.179687173167083	0.107340750995454	0.182817137176436	0
E2F1	10	1869	-0.123868803280582	1.14399115618316e-33	0.391491076069525	0.242379109448953	0.121400337431585	0.88
eGFP-FOS	6	2353	0.134571026498076	1.75842620777985e-39	-0.0608461174415271	0.216395600478225	0.172893618439848	0.74
STAT3	3	6774	0.281982704416693	1.9142304534252e-172	-0.142982788071481	0.120705106029864	0.139552871194147	0.13
BCLAF1_(M33-P5B11)	104	9774	0.212424855772469	5.55110522933708e-97	0.179826303837242	0.243328905851735	0.143613473728964	0.66
Max	106	4149	-0.533363974497403	0	0.283771886407014	-0.018604793001598	0.216243080994361	0
MafF_(M8194)	52	23764	-0.0762746331905221	1.09505146300876e-13	-0.114657720386661	0.120457159535833	0.110898913770332	0.68
BATF	69	10538	0.568509939372588	0	0.232511040022706	0.147230303506528	0.188473017840789	0
CHD2_(N-1250)	66	1106	0.523109121389672	0	0.366046239376342	0.25824131284923	0.147953485449494	0.01
GATA3_(SC-268)	93	2625	-0.131382399105647	1.06811960704792e-37	0.0761324653348133	0.0262733983092416	0.105537958701021	0.2
c-Fos	114	2353	0.309498087913367	3.98765908094011e-209	-0.0449815674907433	0.0336756151549034	0.179674499863344	0.09
YY1	7	7528	-0.0889016586754979	4.58412292015878e-18	0.209096695074372	0.123353307915188	0.122709791803381	0.65
Nrf1	13	4899	0.269143383248253	1.07536174360094e-156	0.354244492202706	0.338797031508257	0.112009080485657	0.72
CtBP2	57	1488	0.508549742583471	0	0.256111054754238	0.225068533138561	0.198283135530367	0.03
ZBTB7A_(SC-34508)	18	51341	0.356949940427404	2.60256477973489e-282	0.273573213856454	0.0459213027289089	0.187926973045484	0.05
Rad21	79	5885	-0.24423590859211	1.5693772098741e-128	-0.41113300270385	-0.0402542819048933	0.147191520155119	0.09
ERalpha_a	131	2101	0.108094116550885	5.4389141768465e-26	-0.0495725989123	0.0237535823979873	0.105283068266346	0.33
eGFP-JunD	195	3727	-0.0142310341667018	0.166325770636627	0.226226644367247	-0.0592038229265344	0.154702176123799	0.98
STAT3	288	6774	-0.0745984082626112	3.72545019038242e-13	-0.144651787711826	0.0867619681559081	0.181301539846524	0.75
IRF1	62	3659	0.179246189366996	3.82407819875237e-69	0.0230452010815043	0.00200852008137285	0.162732982079981	0.24
HEY1	65	23462	-0.0650557861408529	2.39352900610436e-10	-0.265980806978017	-0.165629084764808	0.0940089915289574	0.87
HA-E2F1	106	1869	-0.227544087134016	2.26848160571187e-111	0.3886908107461	0.22351758099946	0.163059355939356	0.51
EBF	283	1879	0.311974418202561	1.2542262084749e-212	0.221539372568754	0.200129579851311	0.150188939732077	0.28
TAF1	156	6872	-0.313497948658511	8.44835204597874e-215	0.178166209154815	-0.134260037755077	0.167339278517251	0.16
c-Jun	288	3725	0.216023535626154	2.61713518494826e-100	-0.0334835732909854	0.158206134071418	0.153595265690796	0.43
POU2F2	66	5452	0.283797571560385	9.69778432739599e-175	0.242223585448532	0.180032293730548	0.158952400827458	0.27
FOXA1_(SC-101058)	57	3169	0.0766602527534829	8.23134994310971e-14	0.311556052953357	0.182853995881231	0.133166574407152	0.81
POU2F2	65	5452	0.215595917743694	6.55094386671115e-100	0.255922959136357	0.103733532994282	0.184793426696689	0.32
ZNF263	57	10127	0.0852924765124218	9.55001410333588e-17	-0.0617148825892976	0.0698724568845616	0.115754565957042	0.58
GTF2B	418	2959	0.036764014118093	0.000347976921040112	0.32362976048943	0.29244706634745	0.160507524213891	0.95
POU5F1_(SC-9081)	44	5460	0.131353311492236	1.10837806934565e-37	0.132389750115073	0.0676182386182837	0.117737460453068	0.35
PAX5-C20	10	5079	0.171867685362778	1.2337715016293e-63	0.527690320185335	0.157730496876783	0.150672090700199	0.54
RXRA	57	6256	0.074044104024405	5.5523839191458e-13	0.305967590534714	0.0746532319619317	0.13574782774223	0.66
CTCF_(SC-5916)	254	10664	-0.281535108422818	7.00541718787145e-172	-0.262359000102143	-0.096739347542155	0.147470355326859	0.11
GATA-2	114	2624	0.0044850045704462	0.662698515807049	0.185536435224011	-0.034015451194905	0.119280907992658	0.99
MEF2C_(SC-13268)	125	4208	0.631651518232504	0	0.617287523130902	0.406228642261708	0.137313162668992	0
PU.1	262	6688	0.345273643545463	4.36851514082337e-263	0.440485293872094	0.194655446695364	0.192556171392293	0.2
GR	197	2908	-0.313585523125581	6.33220087837922e-215	-0.178133021066722	-0.116103381241374	0.174316904638926	0.14
TBP	6	6908	0.0411677321251726	6.18973460620291e-05	0.217376409310033	0.26302808821009	0.135802048646251	0.95
MafK_(ab50322)	52	7975	-0.137400702312736	4.2234135705166e-41	-0.241581212691723	-0.12151060400103	0.0811148407536336	0.4
TCF12	419	6938	0.203563623957571	4.7501424306262e-89	-0.0131880387973217	0.0303602290662824	0.150105576790686	0.15
CHD2_(N-1250)	57	1106	0.106892206897474	1.89333768948379e-25	0.223682225895557	0.203347054566957	0.182662604928964	0.78
p300_(N-15)	164	2033	-0.324244870177351	1.74000671927018e-230	0.0676905115674599	-0.155428973904069	0.109224172661036	0.01
p300_(N-15)	268	2033	-0.28190238899015	2.41642565749064e-172	-0.0452426813064664	-0.109538055129006	0.139382117597113	0.1
Pol2	283	5430	0.0944151341010859	3.48450268142035e-20	0.0629863567275881	0.030208708078512	0.132022217321447	0.57
PRDM1_(Val90)	106	639	0.0546393716638874	1.0496316073036e-07	0.219104985307685	0.139976033015619	0.143384788189676	0.78
GATA-2	77	2624	-0.0860550744409731	5.07999866293556e-17	0.214262476044915	-0.0244860708498751	0.105952445230814	0.39
eGFP-JunD	66	3727	0.148484139013927	8.87323223484122e-48	0.254996964737392	-0.0873529152732233	0.16850022038759	0.43
E2F4	9	1874	-0.506059498250036	0	-0.304824090395052	-0.29519907962764	0.0863972342561842	0
HA-E2F1	7	1869	0.495488203832289	0	0.412597668491193	0.246753088270688	0.162460607922338	0.03
Pol2(phosphoS2)	66	5430	0.276224076457678	2.82725890649798e-165	0.150329722230969	0.154791516914661	0.0757153987502397	0.06
c-Jun	10	3725	0.182207420168269	2.0078406220719e-71	-0.0561445579238154	0.172091074341274	0.126298915094123	0.53
MEF2C_(SC-13268)	295	4208	0.183260826710838	3.03503028708364e-72	0.624266886875524	0.389263209464811	0.149122598473151	0.89
BCL3	351	602	0.353073992372113	7.72600615739167e-276	0.170540350512758	0.190825301114285	0.141149310975744	0.12
GTF2B	53	2959	0.255622407781087	5.08201739183404e-141	0.382450159438644	0.319228527512735	0.139433636952933	0.69
BATF	186	10538	0.337584798420084	7.20574754544848e-251	0.233585068604406	0.215196667642015	0.157517571394923	0.22
E2F1	65	1869	0.0656738794658588	1.6159666028255e-10	0.413889918314022	0.238036910336866	0.134701432792001	0.89
c-Fos	205	2353	0.285180625393705	1.68221929408245e-176	-0.0623417289697247	0.0375995073677586	0.189361937603904	0.13
GATA-2	81	2624	0.050923990455752	7.20262770678941e-07	-0.1228677407936	-0.0182102917465993	0.104491518610987	0.7
TAF1	219	6872	-0.453208944917359	0	0.171064286381294	-0.13056742548498	0.166245120677387	0
BATF	280	10538	0.202834764168519	2.05526832100472e-88	0.20346036642216	0.148285385862231	0.208236168568683	0.55
TCF4	317	6925	0.188353215707043	2.78176787854088e-76	-0.101195100327875	-0.0759669576834093	0.173330306550943	0.37
SUZ12	199	23512	-0.261840864131632	4.09228582269743e-148	-0.418730025207644	-0.248071166416691	0.121281381559081	0.5
p300	73	2033	-0.216491302032635	9.57077303943065e-101	0.182492935036981	-0.16884519555191	0.122309137775195	0.41
BCL11A	303	53335	0.0878753165949713	1.10095487361883e-17	0.276027315978511	0.261532569349784	0.116348623745206	0.93
Oct-2	65	5452	0.215595917743694	6.55094386671115e-100	0.255922959136357	0.100028981872837	0.178475578057724	0.34
GATA3_(SC-268)	217	2625	-0.0686616204976135	2.30036785999983e-11	0.092751304686078	0.0299783376783048	0.106774521793253	0.54
SUZ12	175	23512	-0.244856277861444	3.40227763656003e-129	-0.420688855178759	-0.252736661409736	0.12837320351908	0.57
Pol2	34	5430	0.0290771330315456	0.00467682572427936	0.141536537556925	0.120740499605316	0.110376498631602	0.84
c-Jun	106	3725	0.351778454242836	1.07444298612655e-273	-0.0735022042120374	0.164814724104154	0.133444553686691	0.06
E2F6_(H-50)	7	1876	0.46843766655831	0	0.239341211597291	0.239817488010949	0.138144596942663	0.01
p300_(N-15)	170	2033	-0.249516235805737	3.04604076537788e-134	0.144768659451759	-0.135473189555638	0.119160615544411	0.14
SIX5	62	147912	0.10996527812194	7.58616343551532e-27	-0.211012404121198	-0.192395892232276	0.135733545815362	0.7
ERalpha_a	315	2101	0.0235822969632662	0.0218013566100752	-0.0553209454528978	0.0362298891337923	0.0999635983792646	0.73
TBP	351	6908	0.348266506582014	6.1717678806037e-268	0.252732026184281	0.257535463463247	0.113597786708716	0.22
MEF2A	190	4205	0.361858877190132	1.22079567801522e-290	0.552583964912739	0.39319199692987	0.0984993168205004	0.7
BAF155	316	6599	-0.0541981732590151	1.32820799259842e-07	-0.329686071047167	-0.0794864406100948	0.147942828734402	0.72
TAF1	46	6872	-0.188685362063083	1.50264250932017e-76	0.111782279368171	-0.150119868085392	0.12597163868421	0.37
PAX5-C20	57	5079	0.000372015872584445	0.971138563745179	0.497302306518167	0.1343583075077	0.172126500005228	1
Pol2(phosphoS2)	106	5430	-0.18540540398927	6.25260564883615e-74	0.145202122222023	0.15114235195007	0.0847160944769485	0.33
TAL1_(SC-12984)	57	6886	0.159123524632382	1.07891087328463e-54	0.220233048497891	-0.11947911384401	0.230846454606277	0.58
RFX5_(N-494)	106	5993	-0.296591750495268	2.05131417466288e-191	0.390640035094865	0.0663675685843268	0.161981007127768	0.1
EBF	295	1879	0.378630996248897	0	0.224212524296494	0.228066394222088	0.14867722232645	0.16
p300	3	2033	-0.223091847974465	5.07836133473699e-107	0.129545872904889	-0.187787912090924	0.112508165939474	0.41
KAP1	65	81850	0.0363859851360988	0.000400302110628502	-0.0578702988852665	-0.108509141751569	0.117017694120935	0.88
Pol2(phosphoS2)	84	5430	-0.0751292821217813	2.53524813227662e-13	0.177108223233772	0.147567376518488	0.0917697318441932	0.78
STAT3	25	6774	0.277332601005128	1.21526266698933e-166	-0.174880616858722	0.0932178768419373	0.156915795259036	0.14
Egr-1	57	1958	0.704148515485001	0	-0.268872351984963	-0.116111094353745	0.19629019299628	0
c-Fos	112	2353	0.0177624415433304	0.0840564937297354	-0.163261950239228	-0.0268491567709421	0.177378180148252	0.96
CCNT2	46	905	-0.0744621701730596	4.11045521359057e-13	0.450582809208481	0.267545872271319	0.154182233474755	0.91
BCL11A	351	53335	0.363738495238321	7.21856979669322e-294	0.264673918246467	0.2478453123353	0.127861681262122	0.23
p300_(N-15)	295	2033	-0.0887403811173733	5.26428302032812e-18	0.165467495950818	-0.102588568645349	0.124708583971511	0.69
p300_(N-15)	321	2033	-0.28779763968361	7.35486016609607e-180	0.169509576506871	-0.134676260786295	0.115362368818756	0.1
MEF2A	320	4205	0.230355928575407	3.62674062717123e-114	0.602031903497173	0.330793434975235	0.131891782998722	0.78
ERalpha_a	220	2101	0.165028577330346	9.54021202338109e-59	-0.0601587091371597	0.032610330773927	0.105297159892631	0.15
Nrf1	46	4899	0.00633607535017571	0.537749295567093	0.368552677845501	0.335093743787502	0.123243226160123	1
AP-2gamma	131	7022	0.48956288759642	0	0.279559030192514	0.263525201219346	0.15176748033971	0.05
IRF4_(M-17)	137	3662	0.283011635074455	9.61146600444616e-174	0.363658323651539	0.295546340744682	0.186220402907297	0.57
p300	141	2033	-0.266204429911578	3.29166483941934e-153	0.0594403747740796	-0.187242034133421	0.118759934644116	0.26
SUZ12	63	23512	-0.245805427982162	3.25285767005327e-130	-0.418458619090937	-0.261826345741813	0.118693279828777	0.63
Sin3Ak-20	9	25942	0.452588506640082	0	0.386719902967853	0.287144622698058	0.142022671624444	0.1
AP-2alpha	258	7020	0.337737301058464	4.15645711466473e-251	0.291622497162305	0.228866864842983	0.12285113709804	0.25
c-Jun	180	3725	0.380822728653168	0	0.00132285554014949	0.160274324517764	0.148514702524644	0.03
TBP	156	6908	0.160464547087572	1.33663489478077e-55	0.200599457640563	0.243354168180682	0.130440169882128	0.7
FOXA1_(C-20)	93	3169	0.127345544222176	1.67424481551928e-35	0.364025884855898	0.209230284732712	0.125049602047283	0.76
STAT3	26	6774	0.385893057411012	0	-0.205348233512722	0.0929222567057314	0.167256185899075	0.06
HA-E2F1	65	1869	-0.0564155932113882	3.99524987211236e-08	0.413889918314022	0.260509172095113	0.137002762301607	0.94
p300	295	2033	-0.122495874627161	5.87014073235567e-33	0.165467495950818	-0.158287935656719	0.124900431101732	0.75
p300	71	2033	-0.268194056597564	1.45331766837898e-155	0.130553507073604	-0.200998765341345	0.116424405145558	0.27
CEBPB	57	1051	0.533761396629243	0	0.111956503184936	0.21368199717886	0.141762556630231	0
TBP	9	6908	0.381417489046289	0	0.217063381271774	0.263487159370111	0.113072589998614	0.11
PRDM1_(Val90)	267	639	0.234173000555233	5.04300095436161e-118	0.21950996429113	0.123840906935857	0.162381076438644	0.27
STAT3	99	6774	0.230475615357659	2.7520152691401e-114	-0.179396037395898	0.0696526423647923	0.168879118618576	0.24
CtBP2	254	1488	0.356957948059275	2.52310381178079e-282	0.317946588465748	0.212373286308713	0.178542228830684	0.23
Pol2-4H8	13	5430	0.109511606240776	1.22686759072061e-26	0.156929965189667	0.119087032042656	0.105927417984711	0.56
E2F4	62	1874	-0.0970930837230071	2.93169897521827e-21	-0.303555592412083	-0.263844799308936	0.116533820777823	0.92
Mxi1_(bHLH)	6	4601	-0.017867430441285	0.0822403420663099	-0.501407472790116	-0.317092218777584	0.118371903072491	0.99
E2F1	95	1869	0.3258186739688	7.74172029906893e-233	0.406670389567384	0.23618479189469	0.128316718312103	0.31
BRCA1_(C-1863)	197	672	-0.165712575296148	3.16258875123931e-59	0.676084278329085	0.347346792920916	0.216923245975553	0.77
GATA3_(SC-268)	145	2625	0.0453777044452803	1.00788483922511e-05	0.0860910806462761	0.0500514508788299	0.110697607828753	0.64
JunD	254	3727	-0.177125680217193	1.55147617248968e-67	0.113964052098247	-0.154021148404717	0.158615948268163	0.45
FOXA2_(SC-6554)	317	3170	0.221398231018454	2.16571639697788e-105	0.155982583868658	0.161795000921785	0.0981596843425395	0.3
TAF1	7	6872	-0.145269327202032	8.70935116215342e-46	0.143955175816602	-0.115830367856827	0.120806117360257	0.46
Max	57	4149	-0.131218642164376	1.31532174802895e-37	0.333814461085251	0.0219430925315997	0.243313703706803	0.66
STAT3	277	6774	0.264165606739924	8.12459999772352e-151	-0.154846176583659	0.0995097431492939	0.170917676454021	0.19
MafF_(M8194)	286	23764	0.216166671520195	1.92420551921072e-100	-0.0576375987998385	0.157122778561261	0.101345432244237	0.32
CEBPB	6	1051	0.307570230393574	2.01361778332583e-206	0.0687936542604883	0.188511190573043	0.176337083421739	0.28
SMC3_(ab9263)	332	9126	-0.29306238477604	9.97122874232117e-187	-0.265476329450797	-0.108544026555967	0.209172429078701	0.23
TAF1	84	6872	-0.444906241103301	0	0.190646493994662	-0.145140965710196	0.145689190507737	0.01
EBF	263	1879	0.357739513206861	1.2181497678818e-283	0.197220235550794	0.211575182471255	0.133353286404925	0.1
c-Jun	197	3725	0.249168529986345	7.3131366051082e-134	0.0267376712697718	0.144481547396884	0.158054484595534	0.3
Pol2(b)	10	5430	0.120235413315099	8.32666878387677e-32	0.165275078409355	0.106184599948033	0.10893613258293	0.49
GABP	81	2551	0.120507378282789	6.06798036886487e-32	0.627748276458596	0.216359032022412	0.236730722862326	0.77
MafF_(M8194)	261	23764	0.0630593248486182	8.3077454251113e-10	-0.147533626871949	0.117059458477952	0.103714904623092	0.76
GR	141	2908	-0.25897667150714	8.00974120894417e-145	-0.25976851228155	-0.154110093879384	0.17327579517391	0.33
GATA3_(SC-268)	310	2625	0.0622509901129349	1.36048339699352e-09	0.0340806318895189	0.0420147731681668	0.141965890980038	0.7
E2F4	46	1874	-0.0343032465844337	0.000846458684341106	-0.278974509175393	-0.334212599191226	0.0913418934643495	1
HEY1	2	23462	-0.15305339053658	1.09446069944781e-50	-0.309491036605171	-0.137127168235764	0.0956954412288921	0.49
TCF12	295	6938	0.0944528503430696	3.36672908130628e-20	-0.0163113523249674	0.0531511954331325	0.167763555440556	0.74
GATA3_(SC-268)	316	2625	0.028829406331782	0.00504132035684469	0.0770728778029092	0.0257406462227531	0.108662496256194	0.76
YY1	46	7528	-0.112495236127832	5.00957619388233e-28	0.22274363090115	0.0967018898132803	0.14768737960983	0.55
GATA-2	57	2624	0.170315476537446	1.65578613926413e-62	-0.0977834304054513	-0.0247915876035932	0.103090833545335	0.08
EBF	419	1879	0.351669232238916	1.62708264331448e-273	0.224887554800469	0.219031969442085	0.134397117219621	0.15
MafK_(ab50322)	41	7975	-0.19959146114472	1.29961552052706e-85	-0.194808669585096	-0.0849188756696396	0.0744088724516535	0.06
PAX5-N19	295	5079	-0.0524439945207637	3.32647566600411e-07	0.496821252355829	0.190288495908152	0.148632031295887	0.88
CCNT2	10	905	0.390419836669877	0	0.21902066267346	0.239635143924742	0.162792674036019	0.15
MEF2C_(SC-13268)	190	4208	0.543335752528564	0	0.66054623915174	0.416973911080542	0.120697891635983	0.13
E2F6_(H-50)	2	1876	0.341946641594552	9.32127546673992e-258	0.161288993095096	0.224540831875104	0.150119365011524	0.24
Pol2	258	5430	-0.16847216583559	3.50180795047459e-61	0.187115937541241	0.0411519605391951	0.140372030260489	0.24
Rad21	130	5885	-0.28822446590184	2.0665951422829e-180	-0.396886712921298	-0.050630813598927	0.151326427174013	0.03
AP-2gamma	4	7022	0.648223964691052	0	0.27105064317218	0.297952109137086	0.172616763369012	0
RFX5_(N-494)	197	5993	-0.320452844269322	7.06925843672256e-225	0.421937863646393	0.0747868112505172	0.173349771474245	0.09
Pol2-4H8	66	5430	0.275433090177318	2.64654887921978e-164	0.150329722230969	0.122577197725125	0.107466716622344	0.04
E2F4	98	1874	-0.168740251536609	2.25158707923096e-61	-0.289121306300902	-0.316499021406025	0.0997579367023274	0.89
GATA-2	274	2624	0.0641626196708628	4.19588612062288e-10	-0.0949564589936802	-0.0427251836785352	0.108030108754296	0.52
Pbx3	57	5090	0.0620976633184946	1.49288304427811e-09	-0.0553492425498494	-0.0158420114257348	0.0905405321717339	0.48
TAF1	406	6872	-0.0983281296022779	9.14589081791269e-22	0.184850066063081	-0.161841442079961	0.163962479497119	0.71
Pol2	1	5430	0.256934428417995	1.68050399016667e-142	0.0539670762550402	0.0204818246885991	0.123475727395812	0.04
Pol2	98	5430	-0.176055816371164	9.87314329869918e-67	0.15005400847405	0.105633407085858	0.104307197913103	0.26
ELF1_(SC-631)	98	1997	-0.311155808509985	1.81928529799031e-211	0.213397539945304	0.130727332406479	0.177659842048584	0.18
GATA3_(SC-268)	6	2625	-0.146320911750679	1.96510074387256e-46	0.0608597282310781	0.0436264313923444	0.108131244232651	0.24
c-Fos	215	2353	0.294857637821677	4.19879497046012e-189	-0.0145646364769919	0.0240845653125475	0.187716475287903	0.11
TAF7_(SQ-8)	66	6879	0.213501924704927	5.69051306375269e-98	0.280908474734225	0.0730286474979349	0.0788706871117688	0.05
FOXA1_(C-20)	29	3169	0.468433136916568	0	0.264965531986223	0.198612179378643	0.12024489868081	0
Mxi1_(bHLH)	81	4601	0.0933704683852203	8.98227165767846e-20	-0.50401283920513	-0.30126190197289	0.13504747377692	0.98
c-Fos	332	2353	0.159187437848461	9.7710118543317e-55	-0.0344494703926555	0.0331937258452537	0.184457521397185	0.4
CEBPB	77	1051	0.578010904006072	0	0.0836687128969224	0.174211388211066	0.170339962877876	0.01
Rad21	167	5885	-0.294517340366366	1.18783669419681e-188	-0.382320727006013	-0.0513494860106679	0.155921995141066	0.05
E2F6_(H-50)	13	1876	0.241797165810369	6.13057710646989e-126	0.220734448455036	0.196517393556924	0.133355736349394	0.42
SMC3_(ab9263)	57	9126	-0.360620804299378	1.58901263103224e-288	-0.224076322198765	-0.0484178496170028	0.223331696654605	0.08
Rad21	332	5885	-0.110477825299219	4.39649333840723e-27	-0.397162401058841	-0.0672931785712118	0.160796428660096	0.64
STAT3	135	6774	0.0814653855994247	2.08647405532495e-15	-0.146841190453264	0.0956293422049644	0.163145138161387	0.68
STAT3	316	6774	0.132656009287768	2.09655000067651e-38	-0.146841190453264	0.124648256763104	0.175710606017242	0.57
YY1	66	7528	0.354209965360508	1.00086625461794e-277	0.212066728568607	0.0792886653508378	0.151265547773345	0.04
CtBP2	82	1488	0.222238916805631	3.37490911829722e-106	0.320004835205516	0.228771245485819	0.172265960099515	0.61
p300	130	2033	-0.190323276090414	7.08825827149669e-78	0.0466171037622321	-0.169801842930985	0.114543450138396	0.46
GATA3_(SC-268)	91	2625	-0.0547547144456849	9.86692734211922e-08	0.071875092195082	0.0233163341556003	0.113864484514366	0.66
EBF1_(C-8)	5	1879	0.284327199904108	2.05863907219005e-175	0.12877482758218	0.146140846229261	0.144155243695359	0.21
SP2_(SC-643)	46	6668	0.154138895691933	2.16115360693361e-51	0.308268608849644	0.278381805106765	0.0819086880220153	0.93
FOXA1_(SC-101058)	65	3169	-0.0993338771476603	3.50379794459579e-22	0.347812063568963	0.187167440467789	0.128660650264513	0.81
SMC3_(ab9263)	253	9126	-0.394448704457761	0	-0.357235775609169	-0.128945928039195	0.201393624077327	0.08
GATA-2	335	2624	0.102061107382593	2.47339029542247e-23	0.198596381164668	-0.0307013344039657	0.116100567490428	0.42
GATA-2	107	2624	0.134995313819122	1.01042234659713e-39	0.185536435224011	-0.0356694435972681	0.107707234246943	0.27
GATA-2	79	2624	0.123724101543872	1.36037181742527e-33	0.127148425227613	-0.0676778406425787	0.115947239827786	0.35
GATA-2	407	2624	0.108855369873116	2.45049092513825e-26	0.052916603655335	-0.017208835513611	0.115706713092637	0.33
EBF	57	1879	0.26598438926964	5.97904556697936e-153	0.200959884429625	0.228691402281342	0.147683943840252	0.42
E2F1	90	1869	0.157098766158176	2.43973112830538e-53	0.406670389567384	0.194556518087061	0.138290629988548	0.62
IRF4_(M-17)	351	3662	0.463532184472106	0	0.414857963659899	0.316180562651045	0.149761940762197	0.16
MafK_(SC-477)	261	7975	-0.0392427569835814	0.000134528182345905	-0.240385656686117	-0.0877362164767681	0.0884140350184977	0.76
MafK_(ab50322)	79	7975	-0.0782020351586968	2.59254287258852e-14	-0.251568982314829	-0.111142298464663	0.0837725921803514	0.68
FOXA1_(C-20)	13	3169	0.0411189664219466	6.31528219530498e-05	0.315188925812704	0.154472401102743	0.12509754041708	0.87
EBF	5	1879	0.302582910922675	1.59556356032462e-199	0.12877482758218	0.229940207516473	0.139262209001299	0.3
p300_(N-15)	71	2033	-0.278600312836001	3.26513473798812e-168	0.130553507073604	-0.141891503336053	0.10183572525345	0.09
STAT3	67	6774	0.155612371441453	2.34467970008438e-52	-0.201984806221814	0.0846788141086898	0.164366095836404	0.39
HDAC2_(SC-6296)	57	3066	-0.232048171366459	7.21656629149767e-116	-0.239141302003674	0.00976976658240299	0.163759642736565	0.14
IRF4_(M-17)	69	3662	0.495539496969162	0	0.494306412970141	0.279827568564104	0.174847991775794	0.06
GTF2B	34	2959	0.0432067113086253	2.62211050719181e-05	0.358033111725602	0.301268808314385	0.141613725658204	0.95
KAP1	111	81850	-0.137639534271159	3.07180081082104e-41	0.00901824954771649	-0.115531549987878	0.115770439830714	0.46
IRF4_(M-17)	59	3662	0.560763235606727	0	0.499777063298717	0.289859061265038	0.173827130156081	0.03
MafF_(M8194)	382	23764	0.181940196584765	3.23658992324719e-71	-0.124169975045629	0.114819492102167	0.104487579779636	0.28
NFKB	320	5970	0.0946264338596405	2.87346789785848e-20	0.0147233346258765	0.0306268575962725	0.119753994836012	0.45
BCLAF1_(M33-P5B11)	7	9774	0.0217950587439238	0.0340122605239975	0.212187550736997	0.346901093328246	0.109853639399042	1
FOXA1_(SC-101058)	317	3169	0.374463305280048	0	0.346801838414111	0.246777354784969	0.112240330696625	0.09
CtBP2	147	1488	0.314143995362932	1.00468298221018e-215	0.166708982977699	0.159320643486521	0.20205833297801	0.23
PAX5-N19	57	5079	0.0456405232673309	8.95105651125711e-06	0.497302306518167	0.229695783363308	0.142139468242282	0.96
STAT3	268	6774	0.142119605283758	7.04502307101036e-44	-0.0468171848979775	0.0601095683879464	0.192338207789748	0.53
eGFP-FOS	118	2353	0.467535771065234	0	0.0377365899181436	0.173144168499336	0.193528097996433	0
E2F6	34	1876	0.374065572584122	0	0.234128765273099	0.282341824076274	0.135306978390668	0.3
CTCF	130	10664	-0.302933091505792	5.28364388010561e-200	-0.273869963147536	-0.0544897989260934	0.155046826606121	0.06
BCL11A	91	53335	0.137425472097699	4.08634225198238e-41	0.252932605820941	0.220367208210874	0.141673379763129	0.73
Ini1	37	6598	0.283200547012383	5.54182868102085e-174	-0.0315607629866822	-0.0390440201238528	0.146330905548151	0.03
EBF	133	1879	0.382236414333305	0	0.196256855382794	0.262643501171755	0.128307536932431	0.19
MafF_(M8194)	262	23764	0.451904124723717	0	-0.0385406564629197	0.139045433116761	0.110308324754156	0
TBP	106	6908	0.0074032574086499	0.471517402388825	0.255093340607954	0.285871873510904	0.11927389123161	1
Pol2-4H8	288	5430	-0.202840568530097	2.03147798517663e-88	0.0787874425382177	0.097633349008688	0.119987845515274	0.2
Pol2-4H8	15	5430	-0.0999250680446759	1.98439224377874e-22	0.210850920743693	0.143680385751413	0.0956674423022535	0.68
NFKB	112	5970	-0.0151512376089172	0.140585155438849	0.0692826413748093	0.0329841332077587	0.125633248411409	0.9
GATA-2	205	2624	0.0898997165679511	1.93656041582829e-18	0.146883300928385	-0.045486663921444	0.108407665767942	0.46
IRF4_(M-17)	262	3662	0.32317441724154	6.79349889460331e-229	0.403193120750446	0.256698378329333	0.182048350956938	0.36
PAX5-C20	66	5079	0.234433445305643	2.73504611422452e-118	0.513259960541125	0.132565370002922	0.172862565144469	0.33
MafK_(ab50322)	261	7975	-0.0407424977515783	7.36887679345524e-05	-0.240385656686117	-0.11287921695108	0.0823193732019866	0.81
E2F4	37	1874	0.486140633059897	0	-0.293547913487125	-0.299233489210095	0.10686300383927	0.02
GATA3_(SC-268)	120	2625	0.0282597244881184	0.00597877118559928	0.0197233309552066	0.0408779537535585	0.10057493647677	0.76
TBP	7	6908	0.395142114313551	0	0.226410329059722	0.33149825573122	0.103236899946567	0.29
TAF7_(SQ-8)	154	6879	-0.0324756570824125	0.00158177132884596	0.249243066670686	0.0525507117939411	0.0913323376038718	0.64
MafF_(M8194)	339	23764	0.198893294161864	5.1332354567982e-85	-0.0269432043306323	0.144230407932933	0.0959731198348461	0.29
Pol2-4H8	156	5430	-0.0306775445431384	0.0028428239274642	0.169571579903312	0.121661629203993	0.120387190480533	0.88
JunD	93	3727	-0.26771357841775	5.40673997517693e-155	0.127605649855932	-0.198274250486523	0.138967751804065	0.34
ERalpha_a	126	2101	0.0789090004843227	1.51489679475224e-14	-0.0364767440292812	0.0329194893019907	0.115599043510419	0.51
BCL11A	125	53335	0.460941415957806	0	0.272656289595201	0.254305667520403	0.122941289922729	0.02
STAT3	122	6774	0.262089273528257	2.11121468389034e-148	-0.128238528083261	0.133103812176101	0.154582609312052	0.23
Rad21	131	5885	-0.198325484516463	1.56285389911476e-84	-0.428064748245467	-0.0321047899380208	0.147110649544167	0.2
GTF2F1_(RAP-74)	104	2962	0.0693801683515213	1.4215009833429e-11	0.288873018723844	0.0841439308908301	0.13758879901274	0.71
p300_(N-15)	315	2033	-0.19710325250544	1.69699890051559e-83	0.115862509867672	-0.125885176499662	0.112670553364371	0.31
EBF	186	1879	0.319285819094965	3.62439809252278e-223	0.224750530062871	0.223882463648444	0.137590354747812	0.28
p300_(N-15)	149	2033	-0.22354688070078	1.84283611329813e-107	0.127844101321275	-0.128520445316214	0.123546430131793	0.26
Oct-2	49	5452	0.552049572767875	0	0.204104108497784	0.185592468203799	0.178050971222292	0.01
GATA3_(SC-268)	4	2625	0.0201979173444874	0.0494668995161403	0.0756750174863426	0.0507852425847002	0.106104229324296	0.88
STAT3	205	6774	0.199843259738257	7.90865956483258e-86	-0.168088355782773	0.0903399654325882	0.145581258794496	0.27
FOSL2	164	2355	0.239328903839253	2.40429587609899e-123	0.237706676238555	0.183379886794971	0.153508615872001	0.43
p300_(N-15)	318	2033	-0.300338440649929	1.83461161711824e-196	-0.0812884908918414	-0.146540697175594	0.107689039530012	0.07
Pbx3	37	5090	0.172468118733155	4.48841787749869e-64	-0.0184017188616828	-0.000307220806687317	0.0896708412767384	0.06
BHLHE40	66	8553	0.171098272850201	4.48336749354496e-63	0.461738772337352	0.183004013940888	0.156725370746903	0.56
IRF4_(M-17)	43	3662	0.584031114893126	0	0.438764886785413	0.286445510903074	0.142444845241787	0
HA-E2F1	9	1869	0.34203088870263	6.84439069961124e-258	0.3889379302043	0.223031601301484	0.157717749575429	0.26
SP2_(SC-643)	2	6668	0.292970579115956	1.31756146855121e-186	0.280296436806676	0.250729676220899	0.117272509063787	0.39
GATA-2	131	2624	-0.00602533493233248	0.557876735874455	0.149605506336442	-0.0345426637606838	0.112196763119449	0.94
c-Fos	15	2353	-0.231345453274298	3.68501334256118e-115	-0.0914958654716203	-0.0151216324438643	0.158870056309689	0.18
Pol2	30	5430	-0.147647365211972	2.95727515239336e-47	0.206768024936357	0.00983707761089991	0.135035401670973	0.35
YY1_(C-20)	8	7528	0.00129050689755773	0.90012133797839	0.190393614796243	-0.0270481850934431	0.183634135702436	1
c-Jun	205	3725	0.440969178947161	0	-0.0256454969855345	0.16636894291805	0.139880955472081	0
EBF	91	1879	0.232497429091455	2.53733357761805e-116	0.182936025860719	0.235331510762768	0.145194059749816	0.54
STAT3	114	6774	0.275825158596374	8.74244202884171e-165	-0.215886083393555	0.0998526025293291	0.16031891507933	0.15
FOXA1_(C-20)	6	3169	0.232850754481338	1.11345974810942e-116	0.313055376825521	0.204061676752852	0.120886191743096	0.49
Pol2(phosphoS2)	116	5430	0.0565157024683793	3.78026738788337e-08	0.168755488107967	0.159029124001555	0.0835263889825819	0.86
Pol2-4H8	219	5430	-0.153177485169348	9.09750435585896e-51	0.115512179195821	0.124448208475281	0.115012674134521	0.43
ELK4	13	2005	0.456543457284756	0	0.487280098700439	0.355629441589298	0.138441226661431	0.26
CtBP2	6	1488	0.359757913002909	4.66967411525815e-287	0.302134537307049	0.191007827232536	0.20029630785535	0.21
c-Myc	57	4609	-0.0208715603211862	0.0423483106370738	0.0871649597910623	0.254871334420835	0.160179630138959	0.99
GATA-2	368	2624	0.0567675941163647	3.28777269015116e-08	0.173431649117419	-0.0656951291564681	0.102751664602664	0.68
FOXA2_(SC-6554)	65	3170	-0.166032399709972	1.88415547512848e-59	0.154161118021026	0.112762731406521	0.120207598135731	0.37
Pol2-4H8	351	5430	0.261867283022236	3.8142713208113e-148	0.15095877510851	0.131131899036853	0.108241640176641	0.11
CtBP2	44	1488	0.369087793936122	3.56012220625481e-303	0.319890447850742	0.202503469207407	0.1936197825928	0.22
Nrf1	7	4899	0.207772164058194	9.01733429736774e-93	0.366903500276432	0.328303441743064	0.125738066949371	0.84
GTF2B	98	2959	0.0410214242438202	6.5736724662031e-05	0.428050665112837	0.287400299848774	0.14685646588553	0.95
HA-E2F1	13	1869	0.224357617210471	3.01067584416582e-108	0.397173236397078	0.264957300097072	0.153177932650949	0.59
E2F6	37	1876	-0.0534028638506228	2.02101061756976e-07	0.219095557632308	0.260923651716303	0.120975543654906	0.95
SP2_(SC-643)	37	6668	-0.0825216962569891	9.03186516868802e-16	0.296080429958984	0.265975083785084	0.0943003239621903	0.93
JunD	195	3727	-0.039831890636187	0.000106457896272266	0.226226644367247	-0.192169251484842	0.145191832560679	0.91
Rad21	315	5885	-0.280877957069341	4.68563746148789e-171	-0.400321916040343	-0.0648526502028364	0.138693334750764	0.06
c-Fos	129	2353	0.228495971882252	2.59055809461203e-112	-0.0621047606508795	0.0147672852770237	0.191069389259514	0.19
FOXA2_(SC-6554)	164	3170	0.431310344628536	0	0.0901932974025209	0.138692660184211	0.108924256607276	0
SIX5	37	147912	0.215770508634541	4.50520755477992e-100	-0.172116640871549	-0.20648622587221	0.117385591152105	0.51
STAT3	211	6774	0.220044516004464	4.25165343265816e-104	-0.148812100541222	0.139552515783548	0.144676982330293	0.28
MEF2C_(SC-13268)	233	4208	0.550669378243982	0	0.643054472481804	0.398084163148904	0.141635819606131	0.16
FOXA1_(C-20)	65	3169	-0.115248589837023	2.42417611402833e-29	0.347812063568963	0.16053688149066	0.126888239761121	0.61
STAT3	346	6774	0.225145320625667	5.14266732867065e-109	-0.0843506611284194	0.107294140301481	0.179645551015163	0.3
STAT3	16	6774	0.191609671715744	6.31352986396883e-79	-0.0963463426721261	0.116740269081461	0.150220620234401	0.28
ERalpha_a	410	2101	0.0780633227305216	2.87917514305194e-14	-0.0335771861373312	0.0232823482899109	0.108501958068459	0.44
MafK_(SC-477)	15	7975	-0.127512600366632	1.36258369815095e-35	-0.220941553961791	-0.0989021953328462	0.0806793449191692	0.33
USF1_(SC-8983)	147	7391	-0.384873364536337	0	0.402004076685815	-0.135811693191115	0.187788952036936	0.09
PRDM1_(Val90)	258	639	0.0976622315774063	1.71704177121075e-21	0.197076613512086	0.127061303391722	0.170857224488941	0.61
CHD2_(N-1250)	15	1106	0.325230144596226	5.8872739303754e-232	0.321159962035904	0.261046594060097	0.163983489702017	0.38
AP-2alpha	93	7020	0.30270082856514	1.09992427204158e-199	0.328400288912375	0.210411056136399	0.118128212955233	0.26
GR	173	2908	-0.275921524363719	6.65695095027603e-165	-0.24373864580997	-0.142542413501152	0.196158516931069	0.32
EBF1_(C-8)	283	1879	0.291915362765673	3.21793795238019e-185	0.221539372568754	0.142966654997806	0.168203090425803	0.21
c-Jun	317	3725	0.470435042666323	0	-0.0163048813778283	0.183943245342422	0.139052888856816	0.01
TAF1	6	6872	-0.415288407651456	0	0.147770478940041	-0.16595951737701	0.179496346031995	0.1
FOSL1_(SC-183)	6	8061	0.340091276721139	8.18598827636115e-255	0.249594577888493	0.200376159919618	0.154036253835062	0.18
FOSL1_(SC-183)	81	8061	0.11538904547387	2.07304466328376e-29	0.238085868228774	0.13465520369473	0.164467710003852	0.6
HEY1	219	23462	0.00577095955100747	0.574621460677966	-0.280620988434677	-0.151775186411626	0.112417766594422	0.97
AP-2gamma	316	7022	0.578992594758832	0	0.31292986889023	0.291606306882462	0.172858939033529	0.01
STAT3	267	6774	0.124186783878671	7.81232186094218e-34	-0.172173794568255	0.091251680441749	0.16786575464232	0.52
GR	267	2908	-0.231459098829102	2.83193493383573e-115	-0.268825794833503	-0.151209164364292	0.170639431353651	0.35
POU5F1_(SC-9081)	249	5460	0.0780761669171007	2.85137543599744e-14	0.0724936619724689	0.0735089008415084	0.142284387810395	0.68
SRF	39	6722	-0.0600825614361605	4.95719982811245e-09	0.084529713134846	0.0682822690817572	0.0911910323440697	0.61
Rad21	67	5885	-0.251957300796886	6.25864954326319e-137	-0.393038216736095	-0.0621722291470018	0.155089447335004	0.1
FOSL2	156	2355	0.238513901675087	1.70139194548639e-122	0.182810935685632	0.141028127771168	0.15806281421599	0.28
SUZ12	55	23512	-0.294140345223051	3.75292420205144e-188	-0.384607426229325	-0.288858027511575	0.118350081208329	0.48
RPC155	57	11128	-0.338427526141665	3.43176189954332e-252	0.014900773872734	-0.00542387785745294	0.144536810760575	0.01
MafF_(M8194)	253	23764	0.299308098560084	4.56482148151158e-195	-0.0723333354344953	0.138393367028932	0.0916243489664782	0.04
Pol2-4H8	10	5430	0.109971057303412	7.53975199001711e-27	0.165275078409355	0.0914345007444057	0.116774305546443	0.44
eGFP-FOS	103	2353	0.273218518396745	1.33332863959351e-161	-0.0632906196375781	0.178428409189862	0.178213302797486	0.31
MafK_(ab50322)	262	7975	0.0930545327603141	1.19360753030982e-19	-0.261023015255176	-0.0970505631087385	0.087599071272842	0.56
YY1_(C-20)	98	7528	-0.261636054577259	7.05855444232576e-148	0.208249170713344	0.0320825510800378	0.162613673176076	0.14
Sin3Ak-20	10	25942	0.0322314016522525	0.00171576781535695	0.413966978379388	0.265391295937971	0.169823720559984	0.94
YY1	13	7528	0.0204876185723056	0.0462911528086551	0.224788486174766	0.135477974241104	0.125424951798967	0.95
STAT1	263	6772	0.625528467357693	0	0.705373630171796	0.257362504461339	0.159136632535519	0.01
c-Fos	180	2353	0.286090402500822	1.15384365334401e-177	-0.079347456539022	0.0401334386074613	0.167376103652053	0.13
PAX5-N19	66	5079	0.285343536810542	1.0418749273518e-176	0.513259960541125	0.211502372439772	0.124293228909998	0.33
GATA-2	332	2624	-0.0858943762094946	5.80540109717116e-17	0.189513116611828	-0.0529304843461477	0.107571796329395	0.52
Sin3Ak-20	13	25942	0.425717199461203	0	0.413207430984534	0.29245437626497	0.142619602134051	0.19
BRCA1_(C-1863)	7	672	0.738517334352671	0	0.671800992182239	0.464605348233788	0.162359782253906	0.01
PAX5-N19	305	5079	0.169467837271815	6.7657631526225e-62	0.525430828952086	0.233051129509021	0.145616723120766	0.71
EBF1_(C-8)	156	1879	0.20002577172079	5.51523964900441e-86	0.187700169561029	0.149700053053685	0.158709109929308	0.43
MafK_(ab50322)	382	7975	-0.138644078726101	8.00044774874861e-42	-0.243858889487744	-0.101209799309215	0.0866929180848029	0.38
EBF1_(C-8)	195	1879	0.0530602506899385	2.41724049053721e-07	0.201680480326134	0.133902486411824	0.148971737806447	0.82
EBF	190	1879	0.402348177059789	0	0.180505651985456	0.246473292153035	0.119568721237421	0.1
p300_(N-15)	255	2033	-0.236670560295162	1.38341429929948e-120	0.0473461164740202	-0.133131928180905	0.115441315279963	0.14
TAF1	66	6872	0.189812971926362	1.84109882114728e-77	0.145984375384165	-0.10566415254639	0.143904727650273	0.28
AP-2alpha	47	7020	0.489910802366764	0	0.349122269357908	0.234557443504273	0.128016447815447	0.01
POU2F2	49	5452	0.551837156299255	0	0.204104108497784	0.149612281486609	0.18124428794342	0
TAF1	13	6872	-0.0713821859255145	3.62372661774026e-12	0.15156351925067	-0.166771083846231	0.126221748570851	0.8
CCNT2	7	905	0.28129546119293	1.40176383902866e-171	0.349896462236367	0.255756294544956	0.166719262287838	0.49
HDAC2_(SC-6296)	6	3066	0.0959183790839572	8.75741145772636e-21	0.0641186544832703	0.0354895310793555	0.178871618567011	0.63
AP-2gamma	47	7022	0.682901439001448	0	0.283993308979075	0.288247401586025	0.176921241561795	0
YY1_(C-20)	10	7528	0.11534468813128	2.17810472746203e-29	0.217225631360123	0.0371924604789561	0.185889372440415	0.56
EBF	262	1879	0.144188340012334	3.97780377732284e-45	0.209201115485737	0.202327020050957	0.140703914151819	0.72
KAP1	99	81850	-0.369706670409183	2.90540594835358e-304	-0.0477551080922603	-0.120100382008408	0.116790944291492	0
p300_(N-15)	309	2033	-0.228544246963088	2.31999103084295e-112	0.159823430020277	-0.13116209577229	0.0994817153734323	0.16
YY1_(C-20)	37	7528	0.0498520833369419	1.22610452432425e-06	0.226469816571073	0.0105787540980912	0.182276722966714	0.88
ETS1	2	2113	0.0537781563393978	1.65905213888459e-07	-0.0142993327880011	0.114159893533589	0.115337653340732	0.87
SUZ12	187	23512	-0.242317153333439	1.727155553106e-126	-0.43056228209679	-0.285618269367458	0.124833879588688	0.69
MafK_(SC-477)	382	7975	-0.114896234922713	3.58651553981642e-29	-0.243858889487744	-0.0793541110403478	0.0871302176992971	0.43
ERalpha_a	67	2101	0.0801993478134095	5.6127399956561e-15	-0.000987536320724416	0.04191783157105	0.0963245758825296	0.48
TAL1_(SC-12984)	195	6886	0.152599102755977	2.15033527300573e-50	0.207118226122667	-0.0673944538302034	0.206602651688333	0.46
HA-E2F1	154	1869	0.562143015402798	0	0.441022327094076	0.263754063899426	0.150440302126479	0
TAF7_(SQ-8)	219	6879	-0.00635089723622197	0.536798432366862	0.270752627053957	0.0492363696487056	0.0737284586334054	0.95
ERalpha_a	274	2101	-0.104031917657008	3.4827109926107e-24	-0.0191230555946003	0.0410986540757292	0.119290832328223	0.39
GATA3_(SC-268)	219	2625	0.0860757547330114	4.99339388978411e-17	0.0702892795052545	0.0361553829346666	0.120167858450537	0.48
IRF4_(M-17)	57	3662	0.119429501849327	2.11766449938202e-31	0.504695169275858	0.305687558589853	0.159412655066638	0.89
GATA2_(CG2-96)	10	2624	0.0194859762627273	0.0580546481032492	-0.136117828784832	-0.00902954425539695	0.121499351887572	0.86
PRDM1_(Val90)	77	639	0.372063974470889	1.97710210582385e-308	0.217273714635718	0.147509333546452	0.162716373311119	0.08
p300_(N-15)	182	2033	-0.16246853078412	5.69943982482377e-57	-0.0452426813064664	-0.136358853670319	0.116366878727299	0.5
p300_(N-15)	10	2033	0.0934832312901674	8.11362418956731e-20	0.0789608729761819	-0.135939189516192	0.110999126052236	0.72
p300	205	2033	-0.110614839097571	3.79827258959836e-27	0.125468996843267	-0.165460993631562	0.137397376602097	0.73
E2F6_(H-50)	219	1876	0.422914988042918	0	0.121878045969582	0.173998759360226	0.166962891288297	0.07
HNF4A_(H-171)	19	3172	-0.026749935837622	0.00926748876117937	0.221195276842543	-0.0305997221243475	0.145756849160901	0.87
RFX5_(N-494)	6	5993	-0.340342400113749	3.27972413026271e-255	0.389677257520666	0.104735214798651	0.162091412665723	0.09
p300_(N-15)	17	2033	-0.175652925140159	1.97598500930346e-66	0.119319449227822	-0.130743030373166	0.118576339354627	0.39
p300_(N-15)	91	2033	-0.229294832337398	4.16085608106522e-113	0.0724776292591575	-0.139230073397514	0.106451096614583	0.19
PAX5-C20	15	5079	-0.182696268671562	8.36678962307113e-72	0.501348034987156	0.151349041639045	0.141920344078296	0.45
NFKB	49	5970	0.0437247415850393	2.09538655283932e-05	0.0555364197527705	0.0486762888360257	0.113580109126826	0.77
Rad21	253	5885	-0.181326452744007	9.66302465189272e-71	-0.388534555988539	-0.0769054623771674	0.148980469289078	0.37
c-Jun	127	3725	0.271559292293356	1.35830346571124e-159	-0.0709357758905388	0.147410368645073	0.146767497418831	0.26
GATA-2	211	2624	0.0718660841503497	2.58951952352729e-12	0.144684256402733	-0.0223007329965574	0.108256811015538	0.53
MEF2A	419	4205	0.347346043545235	1.93948736948956e-266	0.565737007826396	0.379421524937442	0.107884196164978	0.66
SMC3_(ab9263)	6	9126	-0.258940237537607	8.81502939714677e-145	-0.352242826011122	-0.137382732706144	0.200796420953458	0.38
MEF2A	405	4205	0.358910372275521	1.27906564263253e-285	0.539546227442906	0.361084365737564	0.103720124608076	0.62
FOXA1_(SC-101058)	150	3169	0.121033823674081	3.28192880495001e-32	0.357654121502141	0.197335125927849	0.126805554630709	0.72
Egr-1	98	1958	0.128111573857666	6.4958948700449e-36	-0.417794630056319	-0.122849982869796	0.204588706213693	0.6
p300_(N-15)	40	2033	-0.222999507920834	6.23649560064004e-107	0.127061539167918	-0.140492482669053	0.109213770001066	0.26
p300	91	2033	-0.198305798732334	1.62425952627123e-84	0.0724776292591575	-0.180890029275352	0.110303862292261	0.44
FOXA1_(C-20)	126	3169	0.226409838210611	2.97124275000335e-110	0.302420954847842	0.187742395822269	0.122405417217438	0.45
HNF4G_(SC-6558)	10	3174	-0.0322684396609276	0.00169479929962316	0.366542140689852	0.229065246484534	0.109136041706827	0.95
Pol2(phosphoS2)	284	5430	-0.0336957076488974	0.00104545114231027	0.122665633190705	0.167129530184962	0.0833015339503087	0.96
FOXA1_(C-20)	79	3169	0.0621632099398448	1.4348135012591e-09	0.261406973398757	0.173480595871842	0.117883784000489	0.85
MEF2A	112	4205	0.20833752974547	2.81079786944879e-93	0.614292652855902	0.294362869275262	0.13758385953962	0.76
RXRA	76	6256	0.1768818628812	2.36788373899495e-67	0.230707125417395	0.09141604743393	0.13002115754616	0.28
GR	142	2908	-0.30788197111486	7.38301996035076e-207	-0.239376301045525	-0.146842426959986	0.163068540657504	0.16
BATF	303	10538	-0.250617490401752	1.8839884600581e-135	0.269796823391365	0.140061674526545	0.168714457458119	0.28
c-Fos	317	2353	0.37813236258924	0	-0.0665917836965912	-0.00151817030445659	0.163917680782331	0
p300	292	2033	-0.235583577023665	1.81796823912658e-119	0.181364295410811	-0.181785007555845	0.110165548133393	0.36
ELK4	98	2005	0.097406874731228	2.18368851866053e-21	0.47872707800817	0.326309109612853	0.124499318217046	0.93
FOSL2	317	2355	0.327658647775247	1.32292983349214e-235	0.206493667008405	0.204719387977412	0.148713053244398	0.16
c-Fos	335	2353	0.320234630325748	1.47798674119827e-224	-0.079269522722564	0.0699472914032198	0.165047583032417	0.08
CEBPB	197	1051	0.372967290119145	4.89676639092319e-310	0.106606845263238	0.156849075636021	0.181811790619652	0.12
p300_(N-15)	322	2033	-0.134778928231804	1.34065272714064e-39	-0.0503934718245364	-0.151277900538322	0.113401889316239	0.61
EBF	118	1879	0.200132761211459	4.46405017170725e-86	0.205394539911704	0.216990034696161	0.130017191488434	0.59
BCLAF1_(M33-P5B11)	351	9774	0.419411204716156	0	0.203191213308537	0.326152671086571	0.119158850674967	0.23
PAX5-C20	125	5079	0.333105248991345	6.55262813424594e-244	0.499211755354227	0.18332736718445	0.157698086972859	0.17
CEBPB	45	1051	0.246592561281217	4.60701566298692e-131	0.0847008917883473	0.202145054485366	0.159544398384843	0.44
p300	221	2033	-0.139422173614095	2.80248508370069e-42	0.115862509867672	-0.194919913068606	0.105539688620939	0.71
MafK_(ab50322)	317	7975	0.0264587761474623	0.0100619206000296	-0.231089933267989	-0.109941025586798	0.0817854501216601	0.92
STAT1	316	6772	0.0739838881037433	5.79735326117699e-13	0.682040963946566	0.136942435803901	0.177945588040364	0.78
CEBPB	149	1051	0.13681955834883	9.14288781332272e-41	0.0871381358507518	0.258068514931559	0.151038019804611	0.77
CHD2_(N-1250)	98	1106	-0.211029204990694	1.04255675635014e-95	0.40005562681306	0.179618241963568	0.171395406003071	0.46
GATA-2	91	2624	-0.0648036573010876	2.8066273136457e-10	-0.144883001278294	-0.0637107127936857	0.100507333557802	0.66
Egr-1	46	1958	-0.270760086826831	1.24502684320154e-158	-0.509097604750688	-0.12531720194724	0.199184116139419	0.34
ERalpha_a	141	2101	0.0779851897829278	3.05411818936464e-14	-0.0180288871650028	0.0229721270708313	0.100460270651621	0.48
YY1_(C-20)	15	7528	0.000895264991636274	0.930616782994073	0.204587572907795	0.0336448533502582	0.156765158485521	1
GR	29	2908	-0.412436375431078	0	-0.172313292128287	-0.130676992940398	0.169231077475115	0.02
FOXA1_(SC-101058)	19	3169	0.251054153015098	6.22533453674302e-136	0.299725915656661	0.185516131498119	0.131781894259652	0.38
EBF	351	1879	0.215237349818917	1.41179584668231e-99	0.132679358359292	0.265949408628796	0.140179127724182	0.69
HSF1	45	3297	-0.101264967089179	5.40247266126359e-23	0.261541499354467	0.0856677990570611	0.140602813780979	0.52
KAP1	205	81850	-0.346508215891375	4.42753584500939e-265	-0.00900631100343228	-0.11568585194448	0.121254609817123	0
GATA3_(SC-268)	57	2625	0.0627981129622631	9.74978316179847e-10	0.0328038261011492	0.0171436493259931	0.112323613553221	0.55
EBF	233	1879	0.42491595433525	0	0.174543959735391	0.239119636499395	0.13085512967897	0.05
EBF1_(C-8)	118	1879	0.15955607553423	5.51197306665865e-55	0.205394539911704	0.135941197298343	0.166120326666527	0.53
MafF_(M8194)	127	23764	0.0257170959719594	0.0123659630712124	-0.0624854445588315	0.149287434343354	0.101954291640133	0.9
c-Jun	254	3725	0.394844089664983	0	-0.0205965467752595	0.135027539027616	0.144499584321945	0.03
TBP	66	6908	0.215409866461344	9.75904249479467e-100	0.237901593298747	0.29241961895296	0.0946097326808147	0.78
p300_(N-15)	276	2033	-0.238685097559319	1.12866292552772e-122	-0.0554355339934587	-0.141458707840296	0.110425922875014	0.21
JunD	258	3727	-0.26655628116709	1.26592892263228e-153	0.184541454972483	-0.163079128686352	0.153585675845263	0.31
JunD	197	3727	-0.230919874782036	9.86560953677251e-115	0.221096772424086	-0.170992091885223	0.147825916300656	0.4
MafK_(SC-477)	295	7975	-0.0713472570093122	3.71237924931359e-12	-0.234274018067288	-0.0719927215395039	0.0850730863455029	0.6
p300_(N-15)	26	2033	-0.179477999505012	2.54383979244339e-69	0.00200737246835975	-0.154760133202635	0.103780162691132	0.5
CHD2_(N-1250)	10	1106	0.533859793270611	0	0.368745955265617	0.266239346601188	0.155189652974278	0.01
HDAC2_(SC-6296)	10	3066	-0.0629094096822137	9.10775590856477e-10	-0.0941966580548564	0.0867648851904089	0.177551326007006	0.79
JunD	106	3727	-0.230947468323873	9.25593469903311e-115	0.040780049423078	-0.172759349716455	0.129129298589632	0.35
FOSL1_(SC-183)	103	8061	0.159522267139826	5.80944444732605e-55	0.195734696886822	0.155105897186672	0.167174107211514	0.53
TAF7_(SQ-8)	9	6879	-0.033682756019823	0.00105012992854035	0.27519847484514	0.0474564606909284	0.0760263492263696	0.71
c-Jun	130	3725	0.408559402203979	0	-0.0735022042120374	0.171168344346786	0.12813986863811	0.02
MEF2A	382	4205	0.194276505773331	3.9701942157643e-81	0.570927142337888	0.340458920298737	0.124605804533592	0.86
GTF2F1_(RAP-74)	7	2962	0.258997535456664	7.58211159033644e-145	0.180126429515548	0.147680778868186	0.127209397883814	0.21
AP-2alpha	77	7020	0.199975410956336	6.09219287014134e-86	0.254588359096026	0.171772482098291	0.14309979958681	0.5
GATA3_(SC-268)	65	2625	0.0245943890451379	0.0167438481096992	0.0660987457167904	0.0173133020997927	0.0959349840121431	0.86
p300	131	2033	-0.283108678735029	7.24384344916763e-174	0.136917773500724	-0.182072724038403	0.123577240760793	0.27
CtBP2	146	1488	0.414008698981741	0	0.345484655624496	0.243600300906057	0.190281719221182	0.22
p300_(N-15)	394	2033	-0.303751195810828	3.97181527938577e-201	-0.0520231519997447	-0.15460602572643	0.0969187455432008	0.05
TAF1	111	6872	-0.252614790459327	1.16847235187459e-137	0.195342010187765	-0.166545834563778	0.158719502055199	0.29
EBF	196	1879	0.0703275326913875	7.4799834273319e-12	0.22261089253458	0.196416927187509	0.148066131748273	0.87
Mxi1_(bHLH)	2	4601	-0.531325628004851	0	-0.499418046609757	-0.301045842428267	0.121143966804811	0.02
Rad21	127	5885	-0.217280750654474	1.74293740620418e-101	-0.400731960419399	-0.0592912826766128	0.140682486917614	0.14
Pol2-4H8	2	5430	0.102174807817843	2.21115156139643e-23	0.161112452113446	0.0949846769152816	0.125677154420531	0.57
TFIIIC-110	57	2976	-0.224686741130694	1.43996658078748e-108	0.503370556541239	0.17766896224691	0.173861773325428	0.44
TAL1_(SC-12984)	15	6886	-0.236156196097634	4.68823034230924e-120	-0.0629387231655675	-0.129274825249591	0.180204244017066	0.37
MafK_(SC-477)	303	7975	-0.109371845883758	1.42212866354738e-26	-0.263012824762618	-0.0980812661676581	0.0921513550723278	0.49
p300	99	2033	-0.16173585848331	1.8148605498669e-56	0.0597445503259643	-0.175357408221274	0.117814836778543	0.62
ELF1_(SC-631)	15	1997	0.140031749927689	1.22689182627596e-42	0.0959721873832497	0.163026383130221	0.193095876352166	0.58
GTF2B	15	2959	0.39322427680385	0	0.346959995665414	0.300731613735535	0.138992295466095	0.27
USF2	106	7392	-0.094066308780136	4.78593192759962e-20	-0.358419694579942	-0.103250724791151	0.193332586710036	0.69
GATA-1	13	2623	-0.392779067861343	0	-0.0972938501487255	-0.19118110630023	0.188060956418426	0.11
BCL11A	195	53335	0.129828237950651	7.62155874981818e-37	0.260805840780949	0.200319887626942	0.1437862886173	0.67
PAX5-N19	190	5079	0.283403114035309	3.06918693316294e-174	0.520014399170873	0.224962366203309	0.13653986658572	0.42
SETDB1	15	9869	-0.188285666750067	3.15249207784361e-76	-0.0685660836191118	-0.230876024738236	0.0726086190107433	0.72
IRF4_(M-17)	103	3662	0.155485131803538	2.84286974884284e-52	0.368427032021853	0.275315089489532	0.172137410113753	0.74
ERalpha_a	310	2101	-0.0266927694020774	0.00941890271214168	0.0356905186452093	0.0264543336620442	0.115500877070854	0.83
ZEB1_(SC-25388)	37	6935	0.00756227912968898	0.462048061652768	-0.266533358088545	-0.0273735640857365	0.0946612263528828	1
GATA-2	262	2624	-0.0739470351837252	5.95247848659714e-13	-0.131107699751329	-0.0534265405714387	0.112322526445053	0.56
NANOG_(SC-33759)	57	79923	0.250183280191856	5.65398038341024e-135	0.199024382756801	0.0416523728600357	0.186566116837106	0.2
p300_(N-15)	261	2033	-0.146382725424871	1.79980983082522e-46	-0.0491019251742316	-0.145576736935181	0.110000234623718	0.55
CEBPB	135	1051	0.311751283397467	2.60224838662045e-212	0.0810378730426408	0.145933564836704	0.161609443733256	0.18
p300_(N-15)	92	2033	-0.179557932483013	2.20997550032098e-69	-0.0977402628760028	-0.159567102674733	0.119118929663125	0.51
E2F6	46	1876	0.208800203379883	1.07999958072454e-93	0.23453049436499	0.292358665446207	0.131800553269067	0.76
Nrf1	37	4899	-0.20574304316252	5.75093035856835e-91	0.356007166810716	0.306019538782133	0.122953102681513	0.79
JunD	296	3727	-0.30251340034051	1.98660118551624e-199	0.257120056980637	-0.162128445689774	0.171035283868562	0.23
MafF_(M8194)	295	23764	0.250172972502242	5.80327241252673e-135	-0.0926993379069792	0.134834879972663	0.0971041974992537	0.15
ZBTB7A_(SC-34508)	66	51341	0.0753310092457667	2.18876077578134e-13	0.267462305843286	0.0308851592794882	0.178493783090361	0.69
GATA-2	123	2624	0.229294558530315	4.16346993859713e-113	-0.0616096190907394	-0.0581822472107862	0.121195615818907	0.09
Mxi1_(bHLH)	149	4601	-0.306516978941753	5.91897271171345e-205	-0.423950940067647	-0.294114686905844	0.142092516439676	0.57
TAF1	90	6872	-0.00952774065082435	0.354113618409326	0.188642328808639	-0.0961858936011256	0.158772146385865	0.98
Sin3Ak-20	351	25942	0.497373779774103	0	0.414817214965149	0.286571019521784	0.156746779389581	0.03
PRDM1_(Val90)	197	639	0.151163964346213	1.79118340004992e-49	0.178003564162486	0.122732241244065	0.156658210783414	0.45
GR	94	2908	-0.304739291875246	1.7244372304288e-202	-0.239515208240473	-0.148838665896724	0.165277592914635	0.15
c-Fos	131	2353	0.256711321258589	3.00483975019361e-142	-0.0729238916284699	0.0412041694416621	0.177408787711859	0.18
SP1	98	6667	0.060426958430932	4.04877278803097e-09	0.00548016536205867	0.120717823470917	0.143210335597924	0.73
GATA-2	292	2624	0.0996494488725666	2.58775075603713e-22	0.189632007308807	-0.0203693883690588	0.105853468159926	0.36
GATA-2	253	2624	-0.0775551535617191	4.22117635306087e-14	0.229615639242963	-0.0531091220395085	0.0944239773361065	0.43
POU2F2	156	5452	-0.0222112470263117	0.0307403772921417	0.287605267146096	0.138404315209326	0.192064184028534	0.93
ETS1	98	2113	-0.113101455452945	2.58807789746702e-28	-0.0450166628337007	0.0469094362438105	0.116904468281482	0.3
GR	130	2908	-0.208685556246335	1.36915128547292e-93	-0.244996566788136	-0.150534525965436	0.182012282754034	0.49
TCF4	76	6925	0.162186401130547	8.90856834495545e-57	-0.108710849144101	-0.0283320046615902	0.149291868592165	0.33
STAT3	309	6774	0.0171289296615413	0.095714772170371	-0.111285090397607	0.0887231014391646	0.150268953144416	0.92
Pol2(b)	2	5430	0.113626177246857	1.45698803110784e-28	0.161112452113446	0.119932433190088	0.0997467176736766	0.54
HNF4G_(SC-6558)	76	3174	0.259482314262536	2.11600663043924e-145	0.369556524682563	0.220698575142454	0.110994138032017	0.41
TAF7_(SQ-8)	105	6879	-0.0487658531730809	2.07953270709414e-06	0.300006140662651	0.0508468241065336	0.0772685792185287	0.55
CTCF_(SC-5916)	25	10664	-0.348281597386491	5.83203291937633e-268	-0.268254223178255	-0.141729943745864	0.131260018331745	0.04
SUZ12	82	23512	-0.280805202731236	5.78101741468644e-171	-0.423543192491173	-0.271009666657552	0.124785363719835	0.53
MafK_(ab50322)	63	7975	-0.104160358500753	3.0610133432767e-24	-0.231879011004014	-0.10326826416283	0.0871914113952855	0.56
p300	376	2033	-0.204033851878818	1.84066036939323e-89	0.129545872904889	-0.17850920795541	0.113760595974764	0.45
TAF1	9	6872	-0.133021031892513	1.31085592262018e-38	0.189827691391584	-0.128911223756319	0.161713801284287	0.6
STAT3	369	6774	0.254292650209511	1.57710590417451e-139	-0.0799991211941822	0.0573387961819289	0.169059193192977	0.17
c-Jun	91	3725	0.427018154444823	0	-0.0563835595964355	0.14081273733451	0.146457005192142	0
SMC3_(ab9263)	99	9126	-0.503504058798821	0	-0.303621936096437	-0.141672424779059	0.222613024189032	0.01
GATA2_(CG2-96)	195	2624	0.00708573971641397	0.490740839152826	-0.160400235892622	-0.0751286141421745	0.117892418378453	0.99
p300	61	2033	-0.232864082692571	1.07936757460438e-116	0.269850028515887	-0.197691324051401	0.111061227826195	0.45
YY1_(C-20)	7	7528	-0.0920964492849815	2.81034585230113e-19	0.209096695074372	0.0449078643549115	0.163836027243668	0.62
p300_(N-15)	107	2033	-0.17630280213533	6.44718782028901e-67	0.0476603259509456	-0.166499394516814	0.103156176093495	0.49
EBF1_(C-8)	208	1879	0.230123318058605	6.19836755081546e-114	0.192592493816189	0.147176093030357	0.13700192630483	0.29
EBF	320	1879	0.367805269528899	6.29635272216751e-301	0.199454874444608	0.184181349404205	0.128354224418743	0.07
IRF1	57	3659	0.419866319316782	0	0.0468779517202473	0.05523507218269	0.187878968894193	0.04
PAX5-C20	98	5079	-0.417876886703239	0	0.50144889254815	0.13212314937913	0.148766544387767	0.01
GATA3_(SC-268)	288	2625	-0.0618835479083107	1.69898324850265e-09	0.105263782482629	0.0406292660008526	0.111273687672333	0.61
STAT3	103	6774	0.284032770980332	4.8746648316876e-175	-0.179396037395898	0.0944772385503792	0.154447803555879	0.13
NFKB	156	5970	-0.0332669487264659	0.00121104136908123	0.0626510970930507	0.00534138962214174	0.10613274026724	0.78
GATA2_(CG2-96)	123	2624	0.17063041235486	9.79617200665509e-63	-0.0616096190907394	-0.0336872067521863	0.114665196088095	0.14
GATA-2	25	2624	0.202948197924201	1.63690539947287e-88	0.159239498702249	-0.0548508397508124	0.108930326999126	0.09
SUZ12	155	23512	-0.245720233694006	4.01749653711327e-130	-0.435562497395268	-0.276835846096229	0.10427618466674	0.6
SRF	305	6722	0.0390445049692719	0.000145448390593303	0.141079862937503	0.0858771775599315	0.0897218468168687	0.74
Pol2-4H8	65	5430	0.0584262078628167	1.29223418705183e-08	0.14750925924601	0.114046635473266	0.11578610218111	0.7
ERalpha_a	146	2101	-0.12323968594367	2.42587939425944e-33	-0.0729641340004598	0.0454162733515407	0.108158148303775	0.27
CTCF	99	10664	-0.324973484329297	1.42409801312031e-231	-0.27633455230901	-0.065017345262749	0.168927188975753	0.06
IRF4_(M-17)	263	3662	0.295735280805968	2.85419535325009e-190	0.480994962619503	0.280317902315732	0.176266661066482	0.49
BCL3	1	602	0.300227580422934	2.59423853734078e-196	0.179393205817179	0.165311872771103	0.137327753593599	0.19
PRDM1_(Val90)	30	639	0.128932104234699	2.34105729296595e-36	0.196984447324465	0.141907923163382	0.156233013803486	0.52
BRCA1_(C-1863)	66	672	0.494624310942907	0	0.671111528503902	0.501487418592542	0.165521419817141	0.59
POU2F2	418	5452	0.361966207781256	7.99634114904026e-291	0.284825454402665	0.232262607789127	0.142948481184851	0.18
PAX5-C20	112	5079	-0.141094199401553	2.88204143671233e-43	0.492402239118294	0.115614334282288	0.175265721819667	0.54
SRF	351	6722	0.0984792148855117	7.92320545261918e-22	0.141260303038007	0.079959909744048	0.091210587461609	0.45
Ini1	98	6598	-0.182416121373901	1.38215816339046e-71	-0.0636056267868176	0.000837632466521503	0.157267493644025	0.26
BATF	91	10538	0.131909493228289	5.45533720256967e-38	0.239663894130261	0.186929439469157	0.174356458455748	0.71
Pol2	195	5430	0.0668941352565834	7.36287555513902e-11	0.214935767081101	0.0441242786806944	0.12601271783777	0.69
c-Jun	315	3725	0.406560333261677	0	0.00132285554014949	0.137486753632791	0.144099410317425	0
MafK_(SC-477)	262	7975	0.101748755565501	3.36301088806726e-23	-0.261023015255176	-0.0798484629029132	0.0904938521921311	0.45
MEF2A	363	4205	0.267963906348568	2.7278118610077e-155	0.615760331853138	0.32326977364103	0.132142117261611	0.73
Rad21	317	5885	-0.185489555917397	5.36381214396165e-74	-0.397162401058841	-0.0250573267362507	0.143533297220153	0.19
HEY1	81	23462	-0.223022152870444	5.93014492446279e-107	-0.267480733968271	-0.131778814277116	0.0931366954906757	0.17
Rad21	175	5885	-0.331633179756915	1.19636693380919e-241	-0.402665498242341	-0.0614136179416844	0.159204263869522	0.03
CHD2_(N-1250)	80	1106	-0.0247589624764952	0.0160271110980747	0.175713159694382	0.161263424643794	0.179928662696937	0.91
STAT3	102	6774	0.145853527126749	3.81387691399776e-46	-0.177925924770474	0.120814856185443	0.159484704691209	0.48
EBF1_(C-8)	320	1879	0.36855865749009	3.02009860464015e-302	0.199454874444608	0.11803542597104	0.174036907050399	0.06
EBF1_(C-8)	69	1879	0.24481210487067	3.79410210492198e-129	0.202684331130798	0.158673112170261	0.159124542004477	0.35
CTCF_(C-20)	253	10664	-0.220210332542367	2.95564006186124e-104	-0.298225147931436	-0.0265126420192178	0.160384716667403	0.2
BATF	77	10538	0.195783665121986	2.18886300589849e-82	0.173214512519626	0.122335795320843	0.20070607260893	0.48
Pol2	81	5430	-0.0776908045877997	3.81224879590598e-14	0.187728485249033	0.112291307090872	0.122907471664749	0.69
BCL11A	280	53335	0.0199998717305283	0.0517414713421947	0.239966838946018	0.193162869498592	0.134902083284078	0.95
STAT1	258	6772	0.0854058630819731	8.69753335998745e-17	0.697944040989756	0.143605137809566	0.198172541783876	0.71
STAT3	215	6774	0.232569131093845	2.14701942261129e-116	-0.124724105049405	0.106677644085694	0.170635609751252	0.23
HEY1	90	23462	-0.0762328223260709	1.12937594771573e-13	-0.338746561419916	-0.16913606392369	0.11473083466704	0.91
FOXA1_(SC-101058)	253	3169	0.332217981864503	1.51692338849983e-242	0.335586088942569	0.244926634021606	0.115690548036893	0.27
c-Jun	321	3725	0.282207018081511	9.98231427735127e-173	0.0146417756251777	0.0944679615362048	0.145213491967034	0.11
BCL11A	263	53335	0.259008845773602	7.35990083454048e-145	0.28322040319087	0.235906212546213	0.133902094017559	0.45
SMC3_(ab9263)	141	9126	-0.472340914538683	0	-0.295993050910508	-0.0839531421031926	0.214324950843426	0.01
PAX5-N19	43	5079	0.307145836358191	7.87640088411699e-206	0.452911622463585	0.224093928144689	0.146398841605	0.31
GR	67	2908	-0.274932658116805	1.0852484577774e-163	-0.231832682868238	-0.180965260711406	0.13139604912002	0.27
MafK_(ab50322)	322	7975	-0.038098800583802	0.000210029114535537	-0.22621965421681	-0.0945539982628506	0.0843301251244842	0.79
STAT3	195	6774	0.406054099177637	0	-0.141641645227895	0.0952660724938084	0.156918524251427	0.03
Oct-2	156	5452	-0.0222112470263117	0.0307403772921417	0.287605267146096	0.187229845980603	0.148890196440314	0.92
KAP1	295	81850	-0.305248053237063	3.41283670352124e-203	0.00266070231212226	-0.13146807584024	0.108380393742893	0.03
TCF4	131	6925	0.029985479109458	0.00353542453145605	-0.0721758169530262	-0.0681462608167143	0.166552277203025	0.91
BATF	263	10538	0.397072239601576	0	0.238932768967708	0.154609727313092	0.20647373219154	0.12
HEY1	117	23462	-0.0537870287204645	1.65130360599116e-07	-0.234418640522797	-0.11820093779962	0.141911430330764	0.77
GTF2F1_(RAP-74)	65	2962	0.180546478388535	3.85779424248236e-70	0.239168240465997	0.135427527726558	0.125801809207562	0.38
HNF4A_(H-171)	317	3172	-0.26834861055729	9.51863990140829e-156	0.322939289720218	0.009667393591097	0.141863097644522	0.05
AP-2alpha	215	7020	0.258740161460554	1.49134784858142e-144	0.282319221639525	0.18339504732085	0.133729627362218	0.35
GR	91	2908	-0.0750350901896795	2.71496060642771e-13	-0.244943367388298	-0.164802609333136	0.152991030146557	0.81
c-Jun	141	3725	0.329132954312391	7.76713795489722e-238	-0.0621436314651928	0.134801753405648	0.147050254317453	0.09
PAX5-N19	49	5079	0.396099880550723	0	0.498669186901647	0.194157603389636	0.142557985931808	0.05
STAT3	339	6774	0.316663723609889	2.36131099699171e-219	-0.143531533656064	0.132975594384877	0.151996138633272	0.07
TAF1	62	6872	0.0818839380769566	1.49926226850207e-15	0.176987821730437	-0.0837073104012365	0.138402642101248	0.6
Max	371	4149	0.153450730723258	6.05227945167427e-51	0.383969992344118	0.0515929028442527	0.196021787980691	0.46
CEBPB	195	1051	0.7093390879773	0	0.0871981118448218	0.188995734137069	0.169188910888987	0
TCF12	43	6938	0.235215940378178	4.33141456325549e-119	-0.0277481954826627	0.0390535862002584	0.132661517010764	0.11
Pol2-4H8	116	5430	-0.0821787771233015	1.18667848063579e-15	0.168755488107967	0.0933794543978559	0.111973970828334	0.59
PAX5-C20	80	5079	-0.157834824538496	7.89017621084655e-54	0.511871621138595	0.123998851816134	0.170824430257523	0.44
CTCF_(SC-5916)	249	10664	-0.271964646456127	4.40279142775807e-160	-0.272572951493198	-0.0946102415295386	0.145214104498077	0.11
GR	164	2908	-0.408197625679055	0	-0.263794110368208	-0.138845736699451	0.159446388816753	0.01
BAF155	135	6599	-0.217977607960082	3.85407076047147e-102	-0.329686071047167	-0.0123578373678879	0.147443919805639	0.15
BAF155	30	6599	-0.0635723325228482	6.05561880731886e-10	-0.308971923938453	-0.107515309423236	0.127060927172905	0.76
HMGN3	15	9324	0.520338797366017	0	0.0530263334415255	0.33254997032881	0.166687725457232	0.08
KAP1	254	81850	-0.315662904110221	6.58794008735618e-218	-0.00171196003260259	-0.108490875163978	0.125079657962578	0.04
Rad21	303	5885	-0.121897059783547	1.19096349687395e-32	-0.420466251040501	-0.036577375712964	0.12702171884445	0.41
MEF2A	59	4205	0.315296684607329	2.21986905402105e-217	0.588973776418866	0.325299674852456	0.130298855573654	0.57
p300	331	2033	-0.0043490946016219	0.672315388883898	0.11660374028709	-0.145599512244055	0.126477649628641	1
FOXA1_(C-20)	19	3169	0.216371285925205	1.23918704038075e-100	0.299725915656661	0.192248345228618	0.12451673661571	0.41
JunD	114	3727	-0.23939925539728	2.02992152696769e-123	0.049169571875929	-0.192827059217507	0.13183091625551	0.35
GATA3_(SC-268)	211	2625	-0.0852957479423891	9.52430160421348e-17	0.0861382045130747	0.0275451318486756	0.112292230469383	0.44
NFKB	43	5970	-0.0155097120966546	0.131430447401551	0.0372424837038778	0.0638431579975073	0.112347431587917	0.89
Pol2(b)	156	5430	-0.0415811367943215	5.21635259844424e-05	0.169571579903312	0.114128883576095	0.108160929267922	0.8
CHD2_(N-1250)	7	1106	-0.0674003894478658	5.29216552690154e-11	0.336232562655839	0.180038507946457	0.159507832362227	0.79
HNF4A_(H-171)	10	3172	-0.34404864221874	4.07495568170773e-261	0.221195276842543	-0.0111156755783585	0.151235505944583	0.01
eGFP-GATA2	195	2624	-0.0365841869318966	0.000372014656392697	-0.160400235892622	-0.0220661301362542	0.112945539347361	0.76
p300_(N-15)	16	2033	-0.190251659136418	8.10565711516466e-78	-0.0632945298657191	-0.129261975962131	0.121776873543648	0.34
Oct-2	418	5452	0.361966207781256	7.99634114904026e-291	0.284825454402665	0.20528523832703	0.154478904265741	0.15
YY1	37	7528	0.0848899522421385	1.32963540085579e-16	0.226469816571073	0.105445662785717	0.137198600214546	0.61
Pol2(b)	104	5430	0.224013763839351	6.49767648351578e-108	0.0921515778748584	0.129928686567454	0.137055364592959	0.26
GATA-2	322	2624	-0.0196192829458465	0.0563584620496511	0.243696824020442	-0.0705741712692202	0.116684014592506	0.88
Pol2(b)	117	5430	0.0717695256425424	2.76959551606304e-12	0.156710652588619	0.111324727044649	0.115506535709222	0.71
MafF_(M8194)	41	23764	-0.151954511939327	5.58631217718783e-50	-0.184174772776289	0.113007606986273	0.113372074424635	0.39
BATF	113	10538	0.0272119753357942	0.00812127412761042	0.221747448721122	0.131804691771638	0.187591584480679	0.92
eGFP-JunB	295	3726	0.335907161578311	3.00212056223401e-248	0.0633081703981188	0.0981778923041003	0.148954262450289	0.05
Sin3Ak-20	84	25942	-0.106572994486337	2.6307372280571e-25	0.393310359594077	0.29735539701426	0.142831266289978	0.89
MafK_(ab50322)	345	7975	-0.236290670857102	3.40844000928874e-120	-0.193633120271812	-0.0881583284248409	0.0941699044682885	0.05
MafK_(ab50322)	124	7975	-0.0299437136457156	0.00358176888190923	-0.234100383411154	-0.108510992633463	0.0720052868860444	0.87
MEF2C_(SC-13268)	195	4208	0.284696264248847	6.97709047124897e-176	0.650541244947529	0.356196015158036	0.158265608282355	0.74
CtBP2	268	1488	0.436054655985356	0	0.260641214764689	0.167022533232933	0.223967847245808	0.1
GATA-2	186	2624	-0.0230119238498857	0.0252003978014122	-0.11648571831085	-0.0499392993128462	0.111465994869667	0.85
p300_(N-15)	254	2033	-0.201476510203091	3.10312835177414e-87	0.128034078787195	-0.157230311475599	0.114576016156249	0.42
p300_(N-15)	25	2033	-0.159146082464777	1.0418249675572e-54	0.0935782597770879	-0.141103461565983	0.11089343126351	0.5
CTCF_(SC-5916)	99	10664	-0.324520671462415	6.75212021551444e-231	-0.27633455230901	-0.108300978371602	0.141038967172083	0.04
CTCF_(SC-5916)	315	10664	-0.291060644432799	4.23981960023033e-184	-0.24882349522781	-0.0761563006306407	0.15522146186684	0.1
Pol2-4H8	9	5430	-0.0793284524031729	1.09891448554202e-14	0.202545476945853	0.122988225622822	0.106940734555038	0.75
GATA-1	15	2623	-0.37303118155592	0	-0.0897841399668359	-0.18444927138324	0.171425666982301	0.12
eGFP-JunB	6	3726	0.124155471262114	8.11167783269541e-34	-0.0352034642350897	0.127396650484121	0.147817732452828	0.53
Ini1	6	6598	-0.246431343931461	6.87900193991454e-131	-0.0315607629866822	0.00254827041985954	0.155561118957181	0.12
MEF2C_(SC-13268)	419	4208	0.532324916916832	0	0.616219265554578	0.407878381617787	0.152898652969194	0.19
TBP	112	6908	-0.118975018012479	3.57478228737703e-31	0.268559916394779	0.257849702754721	0.136651913759277	0.89
BCLAF1_(M33-P5B11)	98	9774	-0.0379496748144263	0.000222393626950313	0.19220627583958	0.314771650121845	0.121022138612751	0.98
GTF2B	149	2959	0.240963914932651	4.63828052710024e-125	0.344589744032883	0.238803338564364	0.161811215456928	0.53
c-Fos	66	2353	0.00434184426148027	0.672829943629665	-0.0477285304975554	0.00649703516327862	0.175665165776715	0.97
c-Fos	195	2353	0.460256229383313	0	-0.0880895832983409	0.0642942892314914	0.160043694069422	0
p300_(N-15)	102	2033	-0.0721422692301067	2.13548258042157e-12	-0.0907540448004786	-0.134190873964468	0.107959240624524	0.73
SMC3_(ab9263)	79	9126	-0.466174687703268	0	-0.295386565005017	-0.171318804427686	0.188103085065098	0.04
TCF12	305	6938	0.115878109432149	1.2004258785139e-29	0.0200988514677657	0.0379847695353204	0.142351872795709	0.46
TBP	90	6908	0.193996462299326	6.7845267624252e-81	0.203521357612352	0.246848128980658	0.125254950118713	0.65
c-Jun	295	3725	0.393490420590161	0	-0.0177645608665497	0.17056702808637	0.147385177443887	0.05
IRF4_(M-17)	186	3662	0.324964065850255	1.47099232539926e-231	0.383749924013982	0.317878048504682	0.161633542398791	0.55
Pol2	8	5430	0.131119661591108	1.49150387763505e-37	0.0358694587369052	0.0443148798348831	0.140246013245013	0.37
TBP	219	6908	0.346565232110654	3.57970154375354e-265	0.217484910754827	0.257722163683828	0.124275913473518	0.29
MafF_(M8194)	145	23764	0.171375981843571	2.81612563534203e-63	-0.0414481298352317	0.122125998480483	0.100465198491006	0.29
IRF1	90	3659	0.0136499370063346	0.184315569951615	0.120234024994302	-0.0281446203948788	0.162439823552115	0.9
Pol2(b)	112	5430	-0.0922194800476472	2.51893597860867e-19	0.191333810916642	0.108519014380673	0.110014308811802	0.58
CEBPB	258	1051	0.382890737253805	0	0.0914008454158552	0.132206410669483	0.172567676525801	0.07
STAT3	24	6774	0.370994550342951	1.55186008972066e-306	-0.176187398011563	0.128635389171875	0.166935897116622	0.05
CHD2_(N-1250)	112	1106	0.0581866732703299	1.48114704118696e-08	0.255373082459148	0.206796580883664	0.185250475639716	0.88
p300	67	2033	-0.20668634128209	8.37869352953322e-92	0.0168125584363898	-0.190511640343467	0.100101779012304	0.44
GATA3_(SC-268)	141	2625	-0.0895616024417899	2.59580427473203e-18	0.0651196711444432	0.0467861644405071	0.104691740858655	0.44
c-Myc	34	4609	0.433825453442774	0	0.22819129411691	0.339365186814872	0.140317944591668	0.25
SUZ12	245	23512	-0.186747062439746	5.37776407970826e-75	-0.393880300833925	-0.255799350560827	0.111126797573847	0.74
p300_(N-15)	184	2033	-0.227783636845903	1.31521453804185e-111	0.182312262704201	-0.130284214300089	0.125506868150975	0.24
USF1_(SC-8983)	127	7391	-0.226625411601357	1.82422770332016e-110	0.227465855959921	-0.20654091409746	0.155640669960858	0.53
TAF7_(SQ-8)	2	6879	-0.0631579782505493	7.81912501186297e-10	0.292968350697838	0.0560366194641044	0.0753728356824493	0.49
CTCFL_(SC-98982)	37	140690	-0.201253484577917	4.83685515306621e-87	-0.212144265029674	-0.0512885129967719	0.105392095944048	0.09
GTF2F1_(RAP-74)	149	2962	0.176152839910325	8.35181914068763e-67	0.252515261010762	0.121310258943625	0.140348984437786	0.37
GR	262	2908	0.117110402801351	2.99898084007503e-30	-0.275190093284843	-0.144835247477229	0.158692129625463	0.7
c-Fos	73	2353	0.0711389555254622	4.28694387491125e-12	-0.00133124238585931	0.000720243471807694	0.207805696074244	0.75
GATA3_(SC-268)	214	2625	0.056755851004844	3.30928058708614e-08	0.0580356231570582	0.0322113751282938	0.110179717045604	0.65
HEY1	116	23462	0.167755650349029	1.13593840094538e-60	-0.337882544372916	-0.138865115589811	0.113167783961728	0.39
BATF	221	10538	-0.305966565901366	3.44450304715484e-204	0.244412710882895	0.158900779304155	0.186869071102428	0.25
AP-2alpha	10	7020	-0.142964296351495	2.19007209298579e-44	0.344694755106902	0.198581957306239	0.133487645853423	0.73
GATA-2	129	2624	0.0446948831995316	1.36780904358899e-05	0.172247822946035	-0.0371033171524216	0.114364838109101	0.72
MafF_(M8194)	199	23764	-0.00754833248258581	0.462874280172171	-0.0273197714542228	0.12918319968692	0.109087282673345	0.99
EBF1_(C-8)	10	1879	0.447928277850238	0	0.129940542484149	0.150558458647767	0.14829416570769	0.02
MafK_(ab50322)	344	7975	-0.0961468119562086	7.08613300602622e-21	-0.228118445548245	-0.101960839801116	0.0842048662320687	0.56
Pol2-4H8	117	5430	0.0671522783015893	6.22372116106402e-11	0.156710652588619	0.102626753286331	0.129538145629842	0.69
MEF2A	208	4205	0.297788167980739	5.10658953784034e-193	0.577396761605473	0.325349809679802	0.124531378940123	0.61
SRF	15	6722	-0.0569874788456944	2.90920717904319e-08	0.20344031593034	0.0752034848854688	0.0849267934109333	0.65
MafF_(M8194)	57	23764	0.539615226275197	0	-0.196581279154804	0.106919812714222	0.107245422058032	0
c-Fos	257	2353	0.324778605868209	2.7833747924535e-231	0.00204139263354779	0.0422859799608842	0.171961293946647	0.07
SUZ12	79	23512	-0.237427905486414	2.28118592491078e-121	-0.432296591591805	-0.264525099057704	0.124747270518468	0.67
AP-2alpha	195	7020	0.093825536352347	5.95391795919904e-20	0.349412320372398	0.192874448354808	0.134135718731623	0.77
STAT3	224	6774	0.265921647318162	7.08759890638777e-153	-0.0837963815460288	0.10010928542477	0.175590438769392	0.21
Rad21	274	5885	-0.225620171030555	1.76644043783796e-109	-0.358562281187755	-0.0662323530665281	0.151897359576138	0.23
PU.1	65	6688	0.181633399042763	5.59443045723572e-71	0.483833204643846	0.192598348982775	0.196596724658588	0.56
BCL11A	227	53335	0.317583550129866	1.09550900103279e-220	0.2901844434453	0.225977964144909	0.149764197922828	0.24
BATF	15	10538	-0.0266485849761063	0.00953743943054713	0.254863556781219	0.140898036934739	0.167399141529791	0.95
BHLHE40	317	8553	0.515075801348642	0	0.353762709163447	0.174933920762659	0.132954350119814	0
p300_(N-15)	292	2033	-0.257118424538926	1.04019062441521e-142	0.181364295410811	-0.12900936800333	0.108586988035936	0.1
GATA-2	267	2624	-0.0786191241010238	1.88933752824164e-14	0.166429784985618	-0.0726316359042713	0.11146959899601	0.51
ERalpha_a	61	2101	-0.033873033124753	0.000983302028300533	-0.0303341943861184	0.0278259472208821	0.10127958548247	0.73
CCNT2	95	905	0.26467496742227	2.06105228195149e-151	0.123185402977418	0.204786227505237	0.183659725537313	0.41
MafF_(M8194)	124	23764	0.120475371775064	6.29845169315694e-32	-0.102066437488141	0.122487988315904	0.11528567531464	0.54
BCL11A	403	53335	0.326685748832882	3.86516425611375e-234	0.270960171476739	0.21528707943261	0.136090208990868	0.21
PAX5-C20	331	5079	0.270524941607168	2.38589645115238e-158	0.499211755354227	0.165127153274049	0.156113936473664	0.3
KAP1	198	81850	-0.276767616916193	6.05385923945921e-166	-0.000606307193337926	-0.142139797817732	0.100014967323334	0.04
JunD	135	3727	-0.196099317445903	1.18932825514537e-82	0.124328881876235	-0.178427340978635	0.155747298096489	0.51
ELF1_(SC-631)	1	1997	0.68392378566374	0	0.213397539945304	0.204069714974682	0.203926951295826	0
MafF_(M8194)	79	23764	0.0733485412624747	9.12346501119573e-13	-0.0282688257856797	0.131846426189174	0.101753183614946	0.77
YY1	39	7528	0.174603456414738	1.19473560982514e-65	0.164488997091764	0.0706415439617702	0.164315538511661	0.32
IRF4_(M-17)	233	3662	0.610773898730469	0	0.377498727810963	0.27847678625211	0.173869623390446	0
AP-2gamma	309	7022	0.494584730947986	0	0.307292327781202	0.260121284509001	0.179593509655852	0.05
GR	205	2908	-0.147127683109275	6.22365714906014e-47	-0.279566132597762	-0.136899931235326	0.177295607539765	0.64
Rad21	25	5885	-0.234555186002353	2.05420306591202e-118	-0.416983251035912	-0.0738894164821627	0.14559702480795	0.17
FOSL2	195	2355	0.615223250467295	0	0.165419966524193	0.171238977182041	0.145173882498994	0
CEBPB	73	1051	0.301850970148577	1.59959826981765e-198	0.127690961868523	0.0969218320350124	0.172871799294027	0.14
POU5F1_(SC-9081)	6	5460	0.0939906100983805	5.12635952768483e-20	0.123941240309677	0.0802083404192087	0.120638870914161	0.58
USF2	8	7392	0.0533936297942476	2.03081478961722e-07	-0.334622273627764	-0.0450357417714684	0.20471551344074	0.81
PAX5-N19	125	5079	0.347138326772635	4.21573505786844e-266	0.499211755354227	0.207075129185794	0.138032313366942	0.13
Pol2	4	5430	-0.190174159829114	9.37119223975129e-78	0.0723960046088072	0.0153091351150288	0.128891926864856	0.16
E2F6	9	1876	0.262385493555334	9.58008878551378e-149	0.128890198647315	0.242226202691554	0.131618331836329	0.5
FOXA2_(SC-6554)	57	3170	0.114530892430015	5.37644371633181e-29	0.170770441516948	0.149507072973353	0.111842734966605	0.64
MEF2A	283	4205	0.32620660288897	2.02768157733524e-233	0.569409701811706	0.361551061188939	0.118075454475354	0.67
JunD	130	3727	-0.235032465798596	6.67657464897026e-119	0.040780049423078	-0.183825508252086	0.142745964215216	0.4
STAT3	254	6774	0.186231223396572	1.38425761410967e-74	-0.160023208527141	0.0869013166960484	0.16000886071508	0.35
GATA3_(SC-268)	106	2625	-0.124202158976037	7.6693749490963e-34	0.0646711972618334	0.0299024698614803	0.11283532945283	0.3
HNF4A_(H-171)	57	3172	-0.145506872410281	6.22794658369501e-46	0.215156867200439	-0.00927759056325499	0.146619139732229	0.3
PRDM1_(Val90)	276	639	0.327876649553361	6.19992105165777e-236	0.232892205937682	0.145487722262551	0.166375884850016	0.16
STAT3	29	6774	0.189365109848059	4.24532183954111e-77	-0.112338277134997	0.084760002732986	0.186912688137161	0.39
p300_(N-15)	335	2033	-0.243110174257046	2.48729869738668e-127	0.169509576506871	-0.14265583218632	0.105716639911518	0.19
Pol2-4H8	90	5430	-0.0819280428816474	1.44780633060036e-15	0.0870418326865058	0.0827709959161674	0.121982123735172	0.61
Pol2-4H8	95	5430	0.0336734837185937	0.00105349144474571	0.161954740032685	0.114593330618586	0.109007131975796	0.86
E2F6	65	1876	-0.0930012589820993	1.25210640460498e-19	0.219476204414836	0.253207384864839	0.132835319979264	0.87
CTCF	71	10664	-0.260407366639305	1.83896078786324e-146	-0.258616489816724	-0.0430090273045093	0.15561046338653	0.1
MafK_(ab50322)	71	7975	0.0706975064814715	5.80772437847722e-12	-0.244280448104336	-0.0942240360953713	0.0877979182948914	0.6
JunD	205	3727	-0.274570296172131	3.00943351437477e-163	0.115911132567167	-0.181900005663794	0.147505971414614	0.34
TCF12	351	6938	0.143581389826499	9.28530494237056e-45	0.0197266898566391	0.0730041768475294	0.128204452498475	0.37
CtBP2	199	1488	0.267681181263825	5.90697566240781e-155	0.32679954205335	0.217289790045108	0.191237168167347	0.48
SUZ12	185	23512	-0.166665863076603	6.73397572471686e-60	-0.428795289972071	-0.255228418282739	0.117039622958755	0.78
eGFP-FOS	256	2353	0.486130995725067	0	0.00476700041662514	0.140677307906256	0.177855878251414	0
MafK_(ab50322)	274	7975	-0.0165495009205384	0.107478882806158	-0.244634276699577	-0.103198176449378	0.0755372479986343	0.94
GR	195	2908	-0.0157270636676535	0.126108998483565	-0.244927424952113	-0.117753591400818	0.162596773920842	0.95
MafK_(ab50322)	114	7975	-0.0226872863232906	0.0273327916374577	-0.218763101137282	-0.112484038095463	0.088748387891003	0.92
Rad21	339	5885	-0.28912165221916	1.42313134610798e-181	-0.402665498242341	-0.0554661432178563	0.137147115948288	0.04
eGFP-JunD	6	3727	-0.242851397656769	4.68486333920673e-127	0.170170082298228	-0.0861456856215894	0.155924577720689	0.21
STAT3	137	6774	0.390210164506891	0	-0.17556261530873	0.135645189944538	0.144860110017961	0.03
GABP	13	2551	0.493584217520511	0	0.642082851064937	0.328122259851094	0.182612555875705	0.2
ELF1_(SC-631)	81	1997	0.0218820341880353	0.0333049177660662	0.167792289273572	0.168673138962347	0.192319426259865	0.94
Rad21	71	5885	-0.247818918309377	2.16183653317868e-132	-0.416631057744724	-0.0648807082391255	0.147438246650723	0.13
p300	142	2033	-0.203119999774696	1.15932062647999e-88	0.276028655667838	-0.161589271553305	0.138414959310163	0.39
RXRA	10	6256	-0.266606087033994	1.10563732977426e-153	0.178882173201307	0.0692473092811843	0.132972188764872	0.05
c-Fos	25	2353	0.324045024136224	3.45281375124861e-230	-0.0918148590694789	-0.0185307370630089	0.177363700616999	0.04
GABP	66	2551	0.690822940809517	0	0.629443031110456	0.269327579531472	0.220415079845084	0
MafK_(SC-477)	67	7975	-0.0394869557053656	0.000122137820017353	-0.206784236645222	-0.0968905840740807	0.0831208933930387	0.8
AP-2gamma	317	7022	0.486550357650191	0	0.304666755542729	0.256187080350003	0.185153928597672	0.09
GTF2F1_(RAP-74)	156	2962	-0.0611992362610201	2.56117735886363e-09	0.19473300143971	0.0768605728351136	0.153337174176689	0.79
WHIP	351	56897	0.0023009377140612	0.82293037662388	0.0569178473083328	0.083782908924551	0.172897013349503	1
FOXA2_(SC-6554)	71	3170	0.326920502421838	1.71401770706885e-234	0.13860160221131	0.164974797998945	0.0976838421648955	0.05
FOXA1_(SC-101058)	71	3169	0.34084920612769	5.16454593979176e-256	0.343716452233242	0.223755983642745	0.12569120714074	0.21
HNF4G_(SC-6558)	164	3174	0.452452242973664	0	0.374863736257418	0.257274566928882	0.116937256094943	0.02
POU2F2	13	5452	-0.199835310264043	8.03373599605416e-86	0.214432890481493	0.144880039380411	0.182733914154541	0.44
SUZ12	233	23512	0.0456883159302121	8.75937421744914e-06	-0.435562497395268	-0.257144961278944	0.132315960964466	0.94
AP-2gamma	258	7022	0.521596164693593	0	0.301540557355511	0.262085565087845	0.175112120125355	0.04
PAX5-N19	65	5079	0.176825327266114	2.61154973671672e-67	0.504926116729559	0.220125701704495	0.123034761565663	0.68
YY1	2	7528	-0.0198636954505558	0.0533557133437136	0.199542560061228	0.0641417493662311	0.138695109248525	0.93
FOXA1_(C-20)	73	3169	0.324026788581661	3.67552455538055e-230	0.35461343688172	0.158006380702291	0.152343624204295	0.11
p300	29	2033	-0.25918131829062	4.67520604029008e-145	0.142879336194397	-0.167137463816114	0.110181271733489	0.2
GATA-2	283	2624	0.0610963960465433	2.7230993700972e-09	0.18513250601151	-0.0502668600344952	0.110772007330415	0.71
IRF4_(M-17)	405	3662	0.418078552272705	0	0.395818118155441	0.278426331130417	0.188378070404898	0.24
Egr-1	81	1958	-0.0770696883747837	6.06990530395079e-14	-0.443722398636407	-0.112629310141876	0.207098803434289	0.86
MafK_(ab50322)	127	7975	-0.105043660051399	1.25460840251488e-24	-0.218910814071744	-0.100295358204157	0.0825090653576816	0.44
BATF	351	10538	0.485836885229733	0	0.203805416186734	0.186037995818046	0.177418680869779	0.03
BCL11A	121	53335	0.48917065494696	0	0.256361076060232	0.260518171557638	0.109621347469799	0
GTF2F1_(RAP-74)	6	2962	-0.0882508639738674	7.99915402587047e-18	0.236581513677521	0.114395162910304	0.129507320941912	0.66
c-Jun	65	3725	0.00913891740470898	0.374098574951283	-0.0368145917309341	0.135743531407608	0.146353482237005	0.97
GR	259	2908	-0.217066149453873	2.77103261654511e-101	-0.195291909131235	-0.12653067641931	0.181565383300738	0.42
c-Jun	146	3725	0.335378487131251	1.9934384742509e-247	-0.0180055687998875	0.13451394416281	0.14586225724849	0.06
ELF1_(SC-631)	57	1997	0.32915447382321	7.20444452693943e-238	0.0536140072147886	0.113542630001899	0.25584224610686	0.28
FOXA1_(SC-101058)	164	3169	0.512018750552089	0	0.300926116137763	0.208112690331801	0.138970066840424	0
EBF1_(C-8)	419	1879	0.390559229017591	0	0.224887554800469	0.117019741061151	0.153952280501913	0.04
GATA2_(CG2-96)	101	2624	0.101822216845353	3.12883534614862e-23	-0.16750960700382	-0.0549372359266583	0.109049390187512	0.38
PRDM1_(Val90)	135	639	0.164215236116335	3.52405985009642e-58	0.217121202432582	0.113810182271938	0.160126188466472	0.42
p300	146	2033	-0.224730539141768	1.30523311761588e-108	0.0935782597770879	-0.195025924186048	0.116800044102764	0.44
GATA3_(SC-268)	334	2625	0.0934037535945539	8.71672360546009e-20	0.0198548912980822	0.0401602670077822	0.110073629661351	0.35
PAX5-N19	186	5079	0.0426161610093745	3.37580350584876e-05	0.470791195128863	0.220439454239867	0.138583727338235	0.9
FOXA1_(SC-101058)	73	3169	0.337771542063242	3.67326778306993e-251	0.35461343688172	0.182425007464168	0.12914861252387	0.13
ZBTB7A_(SC-34508)	406	51341	-0.0641360971549827	4.26592537199961e-10	0.368691534637728	-0.0121773813378851	0.167457237870883	0.67
Brg1	57	6597	-0.106902109995462	1.87408600606814e-25	-0.0629239413381366	-0.0262064388498612	0.13864712034681	0.55
HEY1	80	23462	0.0407787099746416	7.26072588010957e-05	-0.159014308537357	-0.121120207459387	0.133069113625371	0.89
CHD2_(N-1250)	13	1106	0.192934526318247	5.13672628202009e-80	0.370454914104493	0.182785960064002	0.167120778080074	0.5
CEBPB	305	1051	0.509713720537584	0	0.0732962333970902	0.145340443035787	0.160458843087022	0
GATA-1	98	2623	-0.352362579434927	1.16441148187932e-274	-0.0495914232590755	-0.142799061378958	0.189508979365286	0.11
USF-1	6	7391	-0.335014662246513	7.31927771198587e-247	0.403178943245557	-0.19353960337088	0.174564147118825	0.22
PGC1A	7	10891	-0.217800425571227	5.65938717399901e-102	0.0646846740739496	-0.00921048663227294	0.127033310908801	0.1
CHD2_(N-1250)	46	1106	-0.212849361458648	2.26540503908882e-97	0.318523710697713	0.248568834119874	0.163407433617804	0.62
GATA3_(SC-268)	295	2625	0.123633688342228	1.51572651031277e-33	0.0702892795052545	0.0252536486631344	0.118360404709561	0.34
SRF	25	6722	0.0146206930890952	0.15502367485449	0.0934187577069153	0.0832871524293825	0.0870799628746493	0.91
Pol2(b)	256	5430	0.0621923525470606	1.40970778258935e-09	0.26042166390911	0.131961530101604	0.120872127091334	0.8
NFKB	80	5970	0.0156509526386373	0.12795301178161	0.034181119344049	0.0317047883024277	0.121043815321036	0.91
TCF4	253	6925	-0.00788272056238248	0.443292922427508	-0.180464016772436	-0.0523549800337603	0.179652495690339	0.99
Rad21	44	5885	-0.238833917525731	7.89777373473152e-123	-0.382320727006013	-0.0453150436598971	0.15386226794086	0.13
HMGN3	13	9324	0.429084262337139	0	0.0597447962039597	0.280150417913079	0.181721136419989	0.22
SIX5	51	147912	-0.280906121279948	4.31959178740058e-171	-0.239610920458665	-0.200661783379911	0.159192077142988	0.36
SUZ12	211	23512	-0.257960163990223	1.15319134448018e-143	-0.430901933838962	-0.245062146055486	0.122509651380173	0.46
STAT1	267	6772	0.217581569062007	9.09196679426761e-102	0.679514853239805	0.149778582366612	0.183716032591757	0.43
Sin3Ak-20	53	25942	0.0206776766514071	0.0443023580588164	0.399466783064667	0.257166648348985	0.170588838444269	0.99
TCF4	258	6925	0.0503254668058226	9.70648927328773e-07	-0.127689715545385	-0.0407957510399602	0.191938421574313	0.83
IRF4_(M-17)	280	3662	0.0782980756959968	2.41072364887236e-14	0.523109583742894	0.237386173390633	0.180728219981824	0.85
TAF1	351	6872	0.0938786888352852	5.67397940231817e-20	0.125957133544501	-0.159012775307813	0.16061735074557	0.77
IRF1	95	3659	-0.0225596523481961	0.028212831835583	0.120234024994302	0.0209726567849886	0.159705187283799	0.88
MafK_(SC-477)	57	7975	0.25866560397464	1.81394053152677e-144	-0.205290853846883	-0.0767793491709358	0.0911124593346097	0.03
AP-2alpha	110	7020	0.31261823263025	1.52147852465262e-213	0.337500312079746	0.208052064085514	0.128317543287495	0.24
EBF1_(C-8)	186	1879	0.281197627639377	1.86023220942633e-171	0.224750530062871	0.174188225176455	0.140154016172816	0.24
JunD	30	3727	-0.276603895853384	9.63395803088774e-166	0.114209058524712	-0.171389538130733	0.140391890491847	0.26
USF2	305	7392	-0.0675460965608811	4.81019918348618e-11	-0.37708816431363	-0.053675185797964	0.215874558418088	0.76
p300_(N-15)	310	2033	-0.2178973094667	4.58726531021667e-102	0.142310607028776	-0.126770830352706	0.11648247480047	0.26
MafK_(SC-477)	317	7975	0.0389899216980196	0.000148598392495181	-0.231089933267989	-0.0720984320735046	0.0856606614201254	0.73
HA-E2F1	112	1869	-0.0936313867965199	7.09739609185782e-20	0.442797981586159	0.260732951460756	0.172770876992889	0.86
EBF1_(C-8)	262	1879	0.0605846196327313	3.68907476788189e-09	0.209201115485737	0.0889329159153766	0.163838715347383	0.76
FOXA1_(C-20)	61	3169	0.229318590015301	3.94018237419741e-113	0.296387156495071	0.192474245072903	0.131176767806315	0.39
PAX5-C20	305	5079	0.0848696144817267	1.35200008785185e-16	0.525430828952086	0.134230512016609	0.167071540773521	0.73
MafK_(ab50322)	241	7975	-0.123280124556114	2.3117274568473e-33	-0.235006449265396	-0.0987847598935192	0.0893910196501529	0.38
Rad21	141	5885	-0.224176032074054	4.52028385941951e-108	-0.414575454377616	-0.0706103758995675	0.15252405008758	0.19
Egr-1	10	1958	0.272660668142138	6.3335794858153e-161	-0.419177790575636	-0.149145016827958	0.213466351318492	0.34
IRF1	84	3659	-0.0978056125058886	1.49980886448164e-21	0.142326048909394	0.0392571875087172	0.173888545746863	0.51
Rad21	63	5885	-0.306181595107087	1.73184428940709e-204	-0.409214662314702	-0.0558094058324193	0.157314481668187	0.05
E2F4	95	1874	-0.0851464928433418	1.07698014793804e-16	-0.326994299190821	-0.280957222557451	0.1258275704962	0.91
Rad21	261	5885	-0.292210847652686	1.31691480363028e-185	-0.357220694369449	-0.0681739748902061	0.139147324909328	0.04
HA-E2F1	6	1869	-0.110789087513472	3.15274627008567e-27	0.321609680852991	0.208882723825608	0.187853670540623	0.8
RXRA	22	6256	0.363199859090756	6.10618132233962e-293	0.182391252937336	0.0875321578219182	0.133836979433856	0.01
IRF1	65	3659	0.0855187739643238	7.92329107830761e-17	0.259803007014508	-0.0194866327395458	0.158246712959649	0.61
HA-E2F1	10	1869	-0.168370882210767	4.13687967529044e-61	0.391491076069525	0.23977218946774	0.150098176467156	0.69
Oct-2	13	5452	-0.199835310264043	8.03373599605416e-86	0.214432890481493	0.148982694844526	0.182774128205006	0.47
c-Jun	277	3725	0.420316456248323	0	-0.0257861253264504	0.140693549860863	0.158711491204421	0
MEF2C_(SC-13268)	49	4208	0.568378168335849	0	0.655263907448646	0.439098128620311	0.120568686026585	0.12
PAX5-N19	103	5079	-0.074046396958574	5.54325950622271e-13	0.488954242932575	0.2207129741977	0.142467079279648	0.87
p300	44	2033	-0.0877476563061702	1.22685505361144e-17	0.247026895620392	-0.191912036686941	0.10562805822038	0.77
c-Myc	219	4609	0.27424833997965	7.43839474730415e-163	0.232698685445233	0.26727765516288	0.134990687069826	0.54
Pol2	351	5430	0.2661831950479	3.48691875392695e-153	0.15095877510851	0.11191249985919	0.110101493030223	0.07
ERalpha_a	217	2101	0.119448406341673	2.07195154427672e-31	-0.0710041990095368	0.04049064813439	0.0912448678864536	0.24
MafK_(SC-477)	199	7975	-0.107056107905226	1.59850701480671e-25	-0.251664822856623	-0.1022427169226	0.0815664674660787	0.53
MafK_(SC-477)	274	7975	-0.0298041507336029	0.00374066859087735	-0.244634276699577	-0.0880831684916436	0.0791823071550045	0.83
Nrf1	62	4899	0.296976260348148	6.27194423044683e-192	0.272885537951467	0.288791277686708	0.138779224996747	0.46
FOXA2_(SC-6554)	15	3170	-0.0661375466729596	1.20068572881205e-10	0.191637021094156	0.120792012833177	0.10538224485484	0.75
STAT3	405	6774	0.433805107818008	0	-0.168673019123463	0.0662621523176268	0.180562755641804	0.02
PU.1	103	6688	0.241437158651953	1.47105556676536e-125	0.466702459506588	0.181327274518373	0.206290170019712	0.42
BATF	133	10538	0.509784977148252	0	0.178299188794127	0.143794713057373	0.199470833823369	0.01
MEF2C_(SC-13268)	303	4208	0.211867780679328	1.79424841035161e-96	0.657863018980818	0.410321664508089	0.148240241724553	0.87
NFKB	377	5970	0.0405588435387935	7.94123347610412e-05	0.0626510970930507	0.0265922780713414	0.110913782848514	0.75
NFKB	98	5970	-0.0821640904899907	1.20060388463919e-15	0.0844800444761394	0.0264605986087105	0.105465451667598	0.45
PU.1	320	6688	0.462012655484984	0	0.372452396969354	0.145553024854241	0.211076587149743	0.07
GR	61	2908	-0.323101488924065	8.71539399188734e-229	-0.217664599802346	-0.140565063829102	0.159799846147989	0.16
EBF	148	1879	0.349976528483302	9.89404602915684e-271	0.182367763965313	0.226565149951809	0.142419305663412	0.2
IRF4_(M-17)	65	3662	0.183625027596764	1.57504693312221e-72	0.412058085461119	0.276097033321512	0.171404989706877	0.77
NANOG_(SC-33759)	6	79923	0.0626464816235641	1.06959371511402e-09	0.11859182211619	0.0643738925265218	0.193043808420629	0.79
TBP	10	6908	0.25363098320009	8.64728034625426e-139	0.253821601150415	0.251947717971388	0.126861684901625	0.57
E2F1	219	1869	0.20015936436886	4.23531586735405e-86	0.386070869626675	0.189264323737352	0.171590561789795	0.5
CTCF_(SC-5916)	63	10664	-0.286692886611574	1.94573822032041e-178	-0.266196411273551	-0.120818842589143	0.161138649896104	0.13
GATA2_(CG2-96)	6	2624	0.0343803705423699	0.000823878174740014	-0.111779822203598	-0.0568391074363001	0.115722651023899	0.85
CEBPB	221	1051	0.207524572143555	1.50075791209707e-92	0.0733698330329094	0.102823949573333	0.169984074302819	0.34
AP-2alpha	309	7020	0.322150249874797	2.23231484295502e-227	0.305189546814622	0.225815016458234	0.133799272184453	0.26
eGFP-FOS	257	2353	0.328970484149633	1.37012170750583e-237	0.00204139263354779	0.107565262404731	0.21085418566888	0.17
ERalpha_a	16	2101	0.198018520136776	2.84904266824291e-84	0.0490932275802254	0.0374471140692774	0.119216943689709	0.1
AP-2alpha	288	7020	0.394275776715034	0	0.349122269357908	0.242038745922433	0.116319756379006	0.06
GR	3	2908	-0.206067256028117	2.96946662411047e-91	-0.244715855821689	-0.110259815826041	0.199578563360198	0.47
TAF1	10	6872	0.0618765297721058	1.70618780214664e-09	0.118977411525372	-0.103471643118342	0.145641666653596	0.74
BCL11A	148	53335	0.443037764593072	0	0.258266626670148	0.254074170692338	0.130762097787341	0.08
AP-2gamma	110	7022	0.458937789855604	0	0.284806767986757	0.284461763102002	0.177165811205178	0.17
SUZ12	422	23512	-0.355237469529461	1.93338567786471e-279	-0.286007274724261	-0.248826413471154	0.128316151786974	0.18
AP-2gamma	93	7022	0.470180303923459	0	0.306769485185537	0.293963931503678	0.159930355102242	0.11
BATF	371	10538	0.44501546187443	0	0.186733309338021	0.148306465449676	0.172002633655705	0.03
Rad21	64	5885	-0.243757974694084	5.08102748182569e-128	-0.388264480449843	-0.0511218354260685	0.161248991093584	0.14
FOSL2	262	2355	0.475850995130784	0	0.187665627344371	0.140163824686384	0.145087123855831	0
MafK_(SC-477)	315	7975	-0.00449344435530947	0.662103132791593	-0.248989890454709	-0.0889775824162466	0.0880443092126859	0.98
p300	152	2033	-0.246051565416231	1.76668218176485e-130	0.135423833126702	-0.200041355580646	0.121175099730173	0.39
Rad21	221	5885	-0.254276414298271	1.64445110701862e-139	-0.400321916040343	-0.043345209363978	0.145961287964328	0.12
SMC3_(ab9263)	167	9126	-0.468013310597741	0	-0.364761858882155	-0.1294928697934	0.195545179865567	0.01
TCF12	280	6938	0.0736555814942197	7.33157769115069e-13	0.102348175709387	0.0205793330760133	0.147954394066271	0.66
MafK_(SC-477)	286	7975	-0.0226611189503449	0.0275112612842088	-0.226327564162921	-0.0973154341413035	0.082479666851908	0.88
BCL11A	6	53335	-0.337851816793519	2.74915986518182e-251	0.297727509275638	0.243343552876186	0.133236602004802	0.27
ERalpha_a	368	2101	0.0993802857974269	3.35126991817998e-22	-0.0335694265837478	0.0444699142664547	0.0968631774484189	0.31
AP-2alpha	25	7020	0.0523585659598496	3.47605346550521e-07	0.356978424299244	0.234318948387085	0.112872745398735	0.94
TCF4	164	6925	-0.18174731729939	4.56621171601293e-71	-0.142866602882651	-0.0765627492650659	0.178560739028285	0.43
p300	114	2033	-0.194987684097679	1.01443594352852e-81	0.0476603259509456	-0.17933008397683	0.12650170665384	0.52
Pbx3	1	5090	0.0332171321328657	0.00123177717049526	-0.0216922652054564	-0.0232079067746089	0.0875178117682938	0.74
EBF	393	1879	0.3640885541294	1.79815765843499e-294	0.167341175560804	0.18376054076552	0.152827533274443	0.1
SMC3_(ab9263)	317	9126	-0.459632088921966	0	-0.265476329450797	-0.124783124503822	0.191874567176456	0.03
GATA-2	305	2624	-0.215029928009223	2.19987095472928e-99	-0.0569524559681627	-0.0436427108932241	0.108359387388047	0.06
GATA3_(SC-268)	274	2625	-0.129874015170649	7.19540005606798e-37	0.0516409610404904	0.0249855816856569	0.106494226531939	0.2
STAT3	370	6774	0.106257782707998	3.63676434326226e-25	-0.0514201805257046	0.099011864500872	0.161825158486006	0.65
E2F4	65	1874	-0.197336945398375	1.07689775653471e-83	-0.2886752666983	-0.311399578270881	0.0975950434296619	0.87
EBF1_(C-8)	196	1879	-0.0752561626633297	2.3115201123125e-13	0.22261089253458	0.12949136945188	0.154059613593374	0.73
E2F1	7	1869	0.487940627659761	0	0.412597668491193	0.254086247070708	0.153383507229915	0.01
BCL11A	208	53335	0.1718555981751	1.25909476161622e-63	0.274915621628399	0.225479664353902	0.14684477675069	0.72
Pol2(phosphoS2)	219	5430	-0.0508081994482313	7.63255258131924e-07	0.115512179195821	0.13241113185968	0.0803034743984078	0.93
GATA3_(SC-268)	255	2625	-0.0254656295234326	0.013247078617189	0.069207218455598	0.0163937675784977	0.11018538691037	0.8
MEF2A	263	4205	0.231172673183064	5.49768206073658e-115	0.559485188964843	0.318993313162841	0.125513439073347	0.73
GR	217	2908	-0.229490803462046	2.6538940704401e-113	-0.249485661149076	-0.149482599884572	0.163309921811804	0.36
YY1	51	7528	-0.000252222446844527	0.98042997476892	0.217623712836649	0.0780109374946211	0.153697189256379	1
YY1	95	7528	0.187183470556957	2.41139827870022e-75	0.211548366983213	0.109262203785409	0.159446463140343	0.41
SUZ12	107	23512	-0.232356732436926	3.52086617456077e-116	-0.427830818344962	-0.289984916372492	0.110502515376106	0.76
Sin3Ak-20	90	25942	0.247061527292316	1.43295802729343e-131	0.389113685260573	0.279805493380069	0.143776755246817	0.68
Sin3Ak-20	95	25942	0.50451234739523	0	0.389113685260573	0.228138222650714	0.15747994395604	0.02
FOXA1_(C-20)	22	3169	0.295136423537347	1.78923461574636e-189	0.299140297866678	0.197204022919178	0.132033786780743	0.23
p300_(N-15)	114	2033	-0.212669864216371	3.3100311366869e-97	0.0476603259509456	-0.144314333344399	0.104957502376191	0.29
ELK4	9	2005	0.400859280514625	0	0.462312175933867	0.318644637626538	0.140687064444813	0.32
AP-2gamma	195	7022	0.231140514985393	5.92244029540066e-115	0.287694262057373	0.27307960137617	0.173542034529954	0.62
JunD	44	3727	-0.074913196003432	2.9661973944741e-13	0.0123101010768449	-0.193968643142464	0.138180738947755	0.87
STAT3	110	6774	0.131825926904122	6.06964814861416e-38	-0.154473203356929	0.0829624102300649	0.156776824139453	0.46
Sin3Ak-20	80	25942	-0.0208372878731587	0.0426883227748313	0.407999213203565	0.255890298980288	0.163222688809675	0.99
FOXA1_(C-20)	64	3169	0.496576050369071	0	0.305683919765136	0.20092477903503	0.115611512859305	0
YY1	81	7528	0.19019607067307	8.99464866296527e-78	0.236746945839761	0.079508517023662	0.15620480072339	0.33
SRF	65	6722	-0.0766946086486931	8.02411501776569e-14	0.129095594684189	0.0754678572711676	0.0934915410332422	0.56
GATA-2	295	2624	0.0277073339946415	0.00703486787757549	-0.0855190901255636	-0.0532720108244323	0.113333897454651	0.86
PAX5-N19	195	5079	0.00383939086335968	0.708850280701571	0.495947223134752	0.240728930863266	0.136168171875348	0.98
HNF4A_(H-171)	71	3172	-0.0828151771646557	7.14377478864189e-16	0.205482620772384	-0.00750945362877626	0.144913623949845	0.51
c-Jun	73	3725	0.210992676748091	1.12541812351474e-95	0.024098247634996	0.146543833266814	0.147532984118954	0.37
GATA-2	195	2624	0.0144770585382696	0.159119965146551	-0.160400235892622	-0.0460745498058546	0.105396711358586	0.85
GR	331	2908	0.326939847927372	1.60287186005078e-234	-0.225042676410754	-0.122766266913452	0.178248569107643	0.12
PU.1	43	6688	0.429938598915801	0	0.412056365746322	0.244513031047433	0.207926370456199	0.18
PAX5-N19	233	5079	0.344800156224587	2.52783590296246e-262	0.488546616481337	0.225868219348995	0.133134889864948	0.16
GR	261	2908	-0.0657857563484861	1.50447783231494e-10	-0.178133021066722	-0.143663780172838	0.171149916771424	0.83
PAX5-N19	320	5079	0.121752689540027	1.41170961382349e-32	0.512177341150606	0.209433970592764	0.160733181699076	0.8
Pbx3	351	5090	-0.0749864464335505	2.81261013108467e-13	-0.0128308166408057	-0.0290466589665031	0.089600964669557	0.4
CTCF_(SC-5916)	175	10664	-0.328672015894765	3.88328058007115e-237	-0.26055932300967	-0.139407849248541	0.149146300245199	0.08
Rad21	249	5885	-0.266976516233996	4.03569717090109e-154	-0.424004716073489	-0.0938743417882782	0.138332457755885	0.12
CTCF_(SC-5916)	339	10664	-0.283441780489753	2.74165513567612e-174	-0.26055932300967	-0.0836103539070476	0.155307257460465	0.1
TAF7_(SQ-8)	112	6879	-0.0296599773681868	0.00391152066108021	0.288125373555541	0.0420758566788007	0.0759254463028865	0.79
EBF1_(C-8)	59	1879	0.33999068022839	1.18057548952708e-254	0.195735503925512	0.172175088149506	0.134340207595167	0.1
c-Jun	305	3725	0.170005425929809	2.77321301695395e-62	-0.0558068095964353	0.120149397009987	0.140235963508487	0.4
c-Jun	335	3725	0.422669545761148	0	0.0146417756251777	0.144225913621983	0.141396136342636	0.02
TFIIIC-110	98	2976	0.261505170243	9.99771295804026e-148	0.467707345614616	0.178272684698834	0.177099662329305	0.39
MafK_(SC-477)	322	7975	-0.0180131865116813	0.0797718567293476	-0.22621965421681	-0.0798650017618594	0.094971752435904	0.89
E2F4	84	1874	-0.249054012508379	9.7554520457554e-134	-0.300712597483336	-0.30095388202956	0.112814130353123	0.65
STAT3	91	6774	0.35941939109223	1.75394984958138e-286	-0.176187398011563	0.106739451088504	0.186747096761195	0.12
CCNT2	34	905	0.132449504150123	2.73295387250151e-38	0.388603120991837	0.243960125757531	0.17423638810327	0.81
KAP1	6	81850	-0.172579846603968	3.71706568014889e-64	-0.0670584918301237	-0.124699996446554	0.111559121159647	0.39
BCLAF1_(M33-P5B11)	10	9774	0.551432470734186	0	0.19650521868438	0.314922944963641	0.139209467902141	0.02
c-Jun	3	3725	0.435248253215991	0	-0.0520417630028653	0.145806974166919	0.15411863702829	0.01
CTCF_(SC-5916)	79	10664	-0.310080635388321	6.02345467588733e-210	-0.267268546586186	-0.114525015591251	0.141996684620695	0.08
GATA3_(SC-268)	205	2625	-0.0969372461305101	3.39233984353936e-21	0.0782891449203232	0.0367934374416105	0.120974589774435	0.44
STAT3	332	6774	0.0847144160699936	1.53532652114495e-16	-0.167190166809789	0.110080160406787	0.160913899494321	0.61
HDAC2_(SC-6296)	164	3066	-0.0547715796753624	9.77801625427398e-08	-0.00688054286735588	0.031981811444834	0.191628328824151	0.81
p300_(N-15)	217	2033	-0.290098098538247	7.65129757670689e-183	0.116476446788971	-0.129138680059751	0.101651254266669	0.02
ERRA	45	2101	0.26984866312115	1.5433522487672e-157	0.445624901447437	0.229379886008478	0.128218600037758	0.38
FOXA1_(C-20)	47	3169	0.554374155495957	0	0.322721252235765	0.213365870820815	0.120034582272969	0
BATF	418	10538	0.495854178293215	0	0.232511040022706	0.158200329918281	0.189126898318863	0.01
TAF1	112	6872	0.0492934509828607	1.61106425165184e-06	0.177706328712567	-0.0942569201521765	0.168808165599725	0.8
eGFP-GATA2	57	2624	0.17242252065041	4.84729209319298e-64	-0.0977834304054513	-0.046686154629064	0.10852194175244	0.14
TCF12	186	6938	-0.00775104810639596	0.45094643644313	-0.0111025967496482	0.063518283387958	0.139778659038534	0.95
Pol2(b)	205	5430	-0.179826175995422	1.37760958262487e-69	0.28357962521743	0.131066378466922	0.108162414999146	0.32
CtBP2	122	1488	0.53278299562116	0	0.31826285124782	0.216637950662827	0.211114443064662	0.01
Rad21	254	5885	-0.173222927053533	1.25243398581589e-64	-0.407562170097138	-0.0597447784839384	0.146810127540422	0.28
HA-E2F1	156	1869	-0.0422238772912024	3.98568892213762e-05	0.399461484869979	0.205987255631906	0.173298037060617	0.85
JunD	10	3727	-0.108829917929753	2.51692076190915e-26	0.165889875648578	-0.20430684125441	0.120472944566807	0.84
SUZ12	401	23512	-0.257318372284332	6.17351990973428e-143	-0.262377284911657	-0.226992317526547	0.135438199745549	0.45
FOXA1_(C-20)	4	3169	0.538741455869334	0	0.218204920707296	0.186140538348833	0.119448436658848	0
BCL11A	49	53335	0.494520016828831	0	0.27891876988647	0.233696039893664	0.135145153998245	0.01
MEF2C_(SC-13268)	140	4208	0.613888045197542	0	0.63873466551744	0.422480719938616	0.132026663233644	0.03
FOXA2_(SC-6554)	253	3170	0.334093907987709	1.95246523240358e-245	0.156306845634955	0.159456168867841	0.106800879620917	0.04
FOXA1_(C-20)	267	3169	0.266410475501663	1.88131986350176e-153	0.343716452233242	0.15764945479376	0.150031418118483	0.26
JunD	180	3727	-0.284467826445433	1.36337036248298e-175	0.127605649855932	-0.190113804037428	0.13129113735384	0.24
CTCF_(C-20)	175	10664	-0.325838619800934	7.2267403901687e-233	-0.26055932300967	-0.00154005246009577	0.142966466042657	0
THAP1_(SC-98174)	7	55145	0.434148277562474	0	0.573632803438631	0.354469880884039	0.167150079157573	0.36
CEBPB	262	1051	0.661477295786403	0	0.0693365610220322	0.176329061612342	0.143746659547955	0
EBF1_(C-8)	91	1879	0.246228971065997	1.13735328720475e-130	0.182936025860719	0.177283829504101	0.137661850599498	0.32
SUZ12	190	23512	0.0990451606362744	4.61944215362999e-22	-0.417390879513461	-0.214777465524978	0.124825206559435	0.83
BATF	208	10538	0.0455878385363883	9.16700183577364e-06	0.252566794981108	0.194005997226792	0.181500578142064	0.87
STAT3	155	6774	0.267354079254155	1.44236642330215e-154	-0.177229369130186	0.096478537127862	0.146389456955677	0.1
GATA-2	215	2624	-0.0210888208782176	0.0402457632234533	0.204580848940976	-0.0645555758514656	0.114974546779806	0.86
HEY1	84	23462	0.0125845034702853	0.220970304659835	-0.299719462223653	-0.155608397056187	0.106989016826337	0.97
p300_(N-15)	281	2033	-0.290980790325068	5.39220213165724e-184	-0.0681437564212346	-0.132638397254125	0.118470907981549	0.05
Pol2	406	5430	0.179965856716989	1.07674560135622e-69	0.179990449391009	0.0716147422020721	0.1252110237346	0.21
GATA-2	405	2624	0.093128894827635	1.11644283337549e-19	-0.0690841827617692	-0.0552663788846853	0.106803527719875	0.46
c-Fos	130	2353	0.320426421552815	7.72986015851581e-225	-0.0758844657915273	0.0360167228038851	0.169402447049007	0.05
PRDM1_(Val90)	335	639	0.0782515205407297	2.49723663757704e-14	0.224020686535118	0.117920953106355	0.172265570761078	0.78
POU2F2	43	5452	0.500189742647617	0	0.230763055108728	0.160203371839759	0.189680688470157	0.01
ERalpha_a	253	2101	0.0585001704917552	1.23878865791343e-08	0.015165093525453	0.046878683200907	0.0970029884311425	0.61
GATA-2	376	2624	0.00129833038622155	0.899519040759533	-0.0807005720341034	-0.0310387991506407	0.106389515938624	0.98
Oct-2	112	5452	0.0125999386909992	0.220404433894553	0.241268153337745	0.163092227556698	0.184173273635191	0.96
HEY1	112	23462	0.013991575539633	0.173572234768004	-0.195766399759595	-0.132490988568883	0.123077693278543	0.95
PAX5-N19	69	5079	0.229410069921049	3.19420401682495e-113	0.486609447721131	0.18315520845151	0.168357508957174	0.46
JunD	295	3727	-0.14600482804918	3.07783951966073e-46	0.252127398250364	-0.176856559643153	0.146114941286206	0.61
BCL3	331	602	0.370599528057998	7.74358153321827e-306	0.143700901325741	0.137296575897033	0.137621961249597	0.03
STAT1	141	6772	0.189168952628683	6.11699483639085e-77	0.677483870773376	0.190601639221701	0.171503518465509	0.56
MafK_(ab50322)	254	7975	0.0170728852214756	0.0968055874478484	-0.231537561201064	-0.108773673416529	0.0674087732446287	0.93
CEBPB	15	1051	-0.0369273175954779	0.000327413979019715	0.0168106745762094	0.0870065694091042	0.169391860182484	0.88
Oct-2	43	5452	0.500189742647617	0	0.230763055108728	0.203808213223931	0.1693651954995	0.03
HNF4A	164	3172	0.00633037012198046	0.538115526316228	0.310191614940961	0.0625236605284278	0.139280616400483	0.97
eGFP-GATA2	118	2624	-0.0832359681351821	5.09653325926598e-16	-0.0917702272113051	-0.0533764635248554	0.114626363560642	0.57
eGFP-JunB	123	3726	0.107590203060872	9.19124023661215e-26	0.11599309273499	0.0793147406069642	0.161139863943666	0.65
p300_(N-15)	55	2033	-0.201650061114471	2.1960309047368e-87	0.119179643739326	-0.149968315019555	0.111457022026558	0.35
GATA-2	303	2624	-0.0379816642047811	0.000219685076733566	0.154565024873253	-0.045750729174466	0.0895549981055528	0.74
HNF4A	22	3172	0.560513183367604	0	0.269887176384641	0.0849166502001586	0.132855961696028	0
PAX5-C20	34	5079	-0.172236317139654	6.63465424633702e-64	0.472004366850331	0.108991349919578	0.15396736557894	0.4
GABP	7	2551	0.287589195408579	1.36604818201583e-179	0.612762594064276	0.365693328580657	0.142649505701819	0.75
BATF	148	10538	0.0994604878922382	3.1030101422708e-22	0.231891907455073	0.160921258434665	0.182368829833701	0.75
c-Jun	13	3725	-0.30357084353604	7.03196877418739e-201	-0.04962912510433	0.115119436395998	0.174189032529505	0.15
CTCF_(SC-5916)	130	10664	-0.298578321631373	4.41204612723833e-194	-0.273869963147536	-0.0717448967380761	0.15703105516634	0.07
HA-E2F1	95	1869	0.364394815209033	5.32238112262312e-295	0.406670389567384	0.239253701795765	0.175086821583519	0.24
p300	258	2033	-0.26093454520103	4.55009809624821e-147	0.150291848588526	-0.168372411362182	0.137791258245931	0.27
CTCF	67	10664	-0.266382886678439	2.02770966796003e-153	-0.273562328611445	-0.026410982762194	0.154879595770761	0.06
STAT3	296	6774	0.145811018899478	4.05052313632271e-46	-0.0514571294900434	0.108787404423444	0.194347978421187	0.55
USF2	199	7392	0.2123306118559	6.77138928919017e-97	-0.288285317815013	-0.0612944777714949	0.204886479588895	0.33
GATA3_(SC-268)	67	2625	-0.104951357349911	1.37765226361497e-24	0.0635722725553703	0.00739666277702892	0.103341158551567	0.35
CTCF_(SC-5916)	167	10664	-0.336896570819969	8.59756191555375e-250	-0.287916575894658	-0.148627034017673	0.130862903196413	0.04
p300_(N-15)	94	2033	-0.207103898968313	3.5607485199059e-92	0.0482524742871262	-0.159927437666933	0.0916608505701385	0.32
c-Jun	296	3725	0.374541170598682	0	-0.0303534878735503	0.108114869146528	0.154667973960551	0.01
STAT3	391	6774	0.274471552167162	3.97258389430705e-163	-0.0429733897124346	0.0584930048257774	0.164097686557586	0.09
GATA3_(SC-268)	331	2625	0.262648319363199	4.74811681412631e-149	0.0728751115285147	0.0261330878775778	0.100433930349144	0.02
c-Fos	407	2353	0.406657432383666	0	-0.125515315357607	0.0668654953440384	0.192444314167238	0.04
Rad21	99	5885	-0.267081322905635	3.03356658092266e-154	-0.413146031698085	-0.0946813271576523	0.137324844373384	0.13
GR	19	2908	-0.234403318123695	2.93575202278471e-118	-0.230350593085255	-0.140147690591051	0.154529372283972	0.27
IRF4_(M-17)	118	3662	0.460428095494798	0	0.518773228730332	0.206518750530119	0.172711561793242	0.03
MafK_(SC-477)	150	7975	-0.112238606822373	6.61839124430193e-28	-0.207114650760177	-0.0889273439484638	0.0764328406461391	0.41
Pol2(phosphoS2)	90	5430	0.0132299367648179	0.198187915369037	0.0870418326865058	0.154058576376148	0.0833238428485947	0.99
Pol2	146	5430	-0.237746541164016	1.06655945159992e-121	-0.0272521054388033	-0.0011551713094796	0.110270093871109	0.02
TAF1	81	6872	-0.0879486414459768	1.0344980410993e-17	0.155996395447236	-0.194066266835209	0.149723034556652	0.8
SMC3_(ab9263)	135	9126	-0.429542498774948	0	-0.294184733003255	-0.106657564464161	0.19122705881367	0.01
p300	159	2033	-0.250344107965556	3.76430137075221e-135	0.384811614117066	-0.145195721404242	0.127014792346191	0.21
STAT3	64	6774	0.0788286883735618	1.61062629210787e-14	-0.205348233512722	0.106329000714461	0.143988380205822	0.67
BCL11A	371	53335	0.535190298645965	0	0.303529441547197	0.213148955716133	0.140215004231708	0
c-Myc	98	4609	0.151055571927528	2.1004216662029e-49	0.180080342680855	0.325648805833253	0.140034446600062	0.86
MEF2A	417	4205	0.348418041380442	3.49486583805746e-268	0.560119511527015	0.331061205141754	0.124862145886347	0.45
Rad21	124	5885	-0.259596212837021	1.56718109311347e-145	-0.38784223871129	-0.0789660910201981	0.126115562865272	0.05
E2F4	53	1874	-0.0761907488488438	1.16498268786547e-13	-0.318301026782304	-0.264164516974698	0.114927226218949	0.93
CCNT2	65	905	0.312969549293835	4.80170598222752e-214	0.338183028708318	0.222585351070343	0.168059069876744	0.34
EBF1_(C-8)	351	1879	0.192859393501629	5.92505300409125e-80	0.132679358359292	0.221194066590722	0.151404967787567	0.61
SIRT6	57	51548	0.0981719667249645	1.06058444095874e-21	0.0720181730811478	-0.0562637615779123	0.134434568570186	0.54
GATA-1	66	2623	0.040515679140917	8.08172522348208e-05	-0.0838641914862293	-0.135405041995986	0.170835207737675	0.89
Pol2(b)	116	5430	-0.0226313252878977	0.027715686140811	0.168755488107967	0.1312206658321	0.118160368221388	0.94
MafK_(ab50322)	44	7975	-0.127712984783079	1.06390490575048e-35	-0.210785672032611	-0.121905889898028	0.0788691890831241	0.49
ZBTB33	57	10009	-0.252289749538841	2.68047929827022e-137	0.527159400457846	0.150358250672729	0.167495835686522	0.29
Pol2-4H8	53	5430	0.102874989506742	1.10580915500318e-23	0.191192860859842	0.0950286279436343	0.121654647963766	0.56
AP-2gamma	180	7022	0.530181174322777	0	0.306769485185537	0.282210238125783	0.160842525725034	0.03
BCL11A	93	53335	-0.227085379132479	6.43120387082116e-111	0.295015033619209	0.200174894018371	0.136044948010473	0.44
PU.1	57	6688	0.191760470183826	4.74961258056759e-79	0.423488965680666	0.203864704691646	0.201263670980719	0.62
TBP	65	6908	0.029285829235165	0.00438845910535607	0.212118619651518	0.288357727916557	0.120748448429363	0.98
SUZ12	327	23512	0.123283013826186	2.30377874433057e-33	-0.399976607999016	-0.244468418234602	0.129018415143474	0.8
p300_(N-15)	334	2033	-0.284759676370898	5.79246955074876e-176	0.171441613357445	-0.14479847865253	0.114397174038975	0.11
YY1_(C-20)	34	7528	-0.229820777484864	1.24343660793388e-113	0.212779324559841	0.0500884238552407	0.147205084487949	0.15
Pol2	80	5430	-0.0154950876271731	0.131794656778301	0.200992186495397	0.0878393415434249	0.120206274923481	0.96
STAT1	195	6772	0.212170045490525	9.4975342317803e-97	0.679923711546601	0.198712106863468	0.176444876816686	0.47
ERalpha_a	266	2101	0.134830951280008	1.25258779211395e-39	-0.0160397044253976	0.0369723824101984	0.097433608746866	0.19
TAF1	65	6872	0.289627423397347	3.13549516342905e-182	0.149045222099397	-0.133931169353018	0.137245908699156	0.18
BRCA1_(C-1863)	62	672	0.145565946610811	5.72911865071251e-46	0.662722089781634	0.382225823015233	0.201750377603292	0.88
MafK_(SC-477)	124	7975	-0.0234224829970265	0.0227109787286491	-0.234100383411154	-0.071684604557827	0.0922400652579572	0.88
CEBPB	106	1051	0.293908470881159	7.6082390094935e-188	0.104865487123988	0.175950253935579	0.166718822479979	0.31
ZBTB7A_(SC-34508)	13	51341	-0.244475667963449	8.69653814991995e-129	0.26575640115146	0.00318396358408226	0.162064006625078	0.12
Rad21	19	5885	-0.291092941709108	3.84684960204943e-184	-0.399433126997859	-0.0738876918444214	0.147183884619983	0.05
STAT3	323	6774	0.219224711610093	2.55467866923313e-103	-0.0470813467676468	0.106743406808041	0.203004379508771	0.38
CEBPB	205	1051	0.26174803365399	5.23961894257312e-148	0.070041590809455	0.181876405778434	0.169196528238068	0.39
YY1	351	7528	0.23999127634508	4.87453975047615e-124	0.220661657246568	0.0819862817804128	0.160815479348233	0.2
NANOG_(SC-33759)	146	79923	0.205830776333691	4.80957901723335e-91	0.0706634897170856	0.0550643855806241	0.171016019113835	0.22
MafK_(ab50322)	150	7975	-0.123705423219039	1.39111344921735e-33	-0.207114650760177	-0.113264526408071	0.081082930744931	0.47
BCL11A	221	53335	-0.0522478020180656	3.67967979490124e-07	0.298559217086841	0.249413898339919	0.141393127854999	0.95
POU2F2	125	5452	0.463979876822042	0	0.252324001229881	0.104941862918204	0.187069910876721	0.03
FOSL2	66	2355	0.210783160795284	1.74461868745709e-95	0.243484240402396	0.152070130817372	0.150804850841362	0.36
SUZ12	18	23512	-0.230383024948309	3.40710619495214e-114	-0.410866849211082	-0.257941184940565	0.124218718805104	0.65
GTF2B	13	2959	0.289694808368203	2.56258599679229e-182	0.395398134251945	0.291706056832945	0.144488811503803	0.54
p300_(N-15)	264	2033	-0.188997699426765	8.41167985736077e-77	0.07774196652456	-0.116815164378546	0.127898134090569	0.32
GR	310	2908	-0.260183997660644	3.32008867873305e-146	-0.274929151606389	-0.137186430886645	0.155613797557275	0.22
p300	47	2033	-0.318870097331782	1.46717792053086e-222	0.11384728470626	-0.159707297045805	0.125288814031598	0.09
CTCF	249	10664	-0.27138780606564	2.18639832772507e-159	-0.272572951493198	-0.0391918455701706	0.157963254575567	0.1
Sin3Ak-20	65	25942	0.249895754471343	1.16918343346686e-134	0.423006116121514	0.287161034172308	0.146052619905923	0.65
PAX5-N19	80	5079	-0.12018390472324	8.84023247351121e-32	0.511871621138595	0.159710100191551	0.176022522197211	0.77
Oct-2	125	5452	0.463979876822042	0	0.252324001229881	0.140270218678884	0.198045792006437	0.04
PAX5-C20	65	5079	0.158228246632678	4.30592070268522e-54	0.504926116729559	0.159326000990774	0.145496651255974	0.61
eGFP-FOS	323	2353	0.303318951930565	1.56054531464157e-200	-0.112416049540883	0.120486694777985	0.193952365691344	0.23
Pol2	73	5430	-0.216616890850337	7.30255759852296e-101	-0.0074325685397822	0.0311648570372991	0.131201081622853	0.11
Egr-1	219	1958	0.0865450953566373	3.37627154329698e-17	-0.397343621501738	-0.0949150917722297	0.21764551233026	0.77
GR	207	2908	-0.299360896523568	3.87287848830634e-195	-0.269112510950554	-0.138629440548978	0.183036606390351	0.21
E2F1	112	1869	-0.0809994356697192	3.00850888514317e-15	0.442797981586159	0.22792625654508	0.149398007404523	0.82
STAT3	322	6774	0.0343981301121625	0.000818758256189131	-0.127752915726613	0.0903325455519736	0.169157689041157	0.87
FOSL2	158	2355	-0.266956130649804	4.26603170911744e-154	0.0526667471182056	0.170822578716052	0.161408827586672	0.29
HNF4A_(H-171)	12	3172	-0.197632269229066	6.05646871483305e-84	0.20718762333059	-0.0412377156233097	0.137130028258448	0.18
Max	406	4149	0.141815964876431	1.07035572167558e-43	0.338050304936858	-0.0112738806419639	0.217540040561432	0.52
p300_(N-15)	379	2033	-0.282740633298954	2.11599293628118e-173	-0.0554282409590801	-0.143270392247791	0.11228567637412	0.09
GTF2F1_(RAP-74)	95	2962	0.498068284957415	0	0.217238124844468	0.101115284050384	0.141432706917971	0
eGFP-FOS	10	2353	0.348531498077368	2.28256627214533e-268	-0.0683902967511685	0.156041530014817	0.188405489145498	0.19
JunD	127	3727	-0.073104615497573	1.08474152242308e-12	0.041813592461265	-0.18823268237969	0.153231833338677	0.86
BATF	317	10538	-0.154187358893808	2.00960788568084e-51	0.23431337811533	0.154867554326372	0.161541278920308	0.57
SP1	66	6667	0.318153877743348	1.62329416476941e-221	0.0271255670462911	0.105843467829458	0.14908873727991	0.06
BAF155	195	6599	-0.0890039435389838	4.19850460912419e-18	-0.300797627966188	-0.0700378903996123	0.133678733354396	0.51
POU2F2	112	5452	0.00270449038877284	0.792531150650342	0.241268153337745	0.173251738994238	0.188212255610038	0.99
c-Jun	30	3725	0.271956260517298	4.5066997057289e-160	-0.0153190137031883	0.145861717445913	0.140550066209554	0.19
c-Jun	124	3725	0.452769063218059	0	-0.0153190137031883	0.0908541985463383	0.163149248860851	0
BCL11A	317	53335	-0.0760064821657619	1.33436722471456e-13	0.274772582359649	0.217858038691981	0.136910835196734	0.83
ELF1_(SC-631)	9	1997	-0.111408851454194	1.6214922970763e-27	0.189343069362691	0.102418198554238	0.205313321043483	0.58
BRCA1_(C-1863)	284	672	0.263589976113952	3.81448322088538e-150	0.676059336775274	0.388021093935118	0.181889907876453	0.75
CTCF_(SC-5916)	317	10664	-0.236885669873174	8.29657260171849e-121	-0.243476469867055	-0.0787814722859361	0.139522283265971	0.15
NFKB	35	5970	0.00897496758127573	0.382730432067699	0.0637935169112292	0.0743335417586394	0.11656241375909	0.93
BATF	253	10538	-0.188825033319084	1.15939986743326e-76	0.202695151406315	0.142280163420892	0.173531163389633	0.42
AP-2gamma	37	7022	0.124649709257463	4.47568996149144e-34	0.364680437443903	0.282086170488866	0.172695646142147	0.85
GR	221	2908	-0.176684029675675	3.33540848074981e-67	-0.301646422229249	-0.125889613406348	0.165323225977003	0.45
c-Fos	207	2353	0.387624495537923	0	-0.0821114819936963	0.031017587070636	0.189911435790473	0.03
EBF	253	1879	0.0671675129883364	6.16216878317733e-11	0.117674802023166	0.189616657963307	0.140298368327778	0.85
EBF1_(C-8)	49	1879	0.392067429096724	0	0.220578050211965	0.117373176457348	0.167407497791028	0.04
BATF	66	10538	0.296623932810295	1.85776015819259e-191	0.230886803681537	0.126956953528155	0.188601538719137	0.19
p300	180	2033	-0.279336501325343	3.96175654650755e-169	0.123407545541804	-0.191141383159453	0.112757984758481	0.18
AP-2gamma	10	7022	-0.0611586358554139	2.6239504579111e-09	0.35220441532534	0.258982246450605	0.184060255253918	0.92
c-Jun	103	3725	0.223572186494671	1.74170571276093e-107	-0.0636652928969618	0.127228214694739	0.144401452485036	0.29
p300_(N-15)	153	2033	-0.236414176811018	2.54283571837972e-120	-0.0458148732963663	-0.122576328877848	0.124008315078216	0.18
STAT1	93	6772	0.0807611440045801	3.62482895695709e-15	0.67563956295633	0.217320534612363	0.194347448364672	0.82
Pol2	39	5430	0.203949991045184	2.18010669760406e-89	0.0656686809713537	0.0166003525321188	0.132710856348687	0.14
GTF2F1_(RAP-74)	197	2962	-0.234985490079241	7.4583433451981e-119	0.24341233966563	0.0830995166566316	0.141157151145341	0.17
p300_(N-15)	421	2033	-0.125015324990443	2.87835930479746e-34	0.177956280500496	-0.116988461398083	0.114803577876215	0.55
PRDM1_(Val90)	309	639	0.181956855500937	3.14174004251835e-71	0.188213871154768	0.148905313040605	0.171354728655529	0.52
Pol2-4H8	1	5430	0.261309396634107	1.68220092794178e-147	0.0539670762550402	0.0790126532364449	0.124494035046976	0.06
GR	368	2908	-0.309907920890059	1.05539218459539e-209	-0.264307652846916	-0.123094985162444	0.160888869597606	0.14
eGFP-JunB	91	3726	0.223913307737623	8.133107045944e-108	-0.0300623297704316	0.0962948944249503	0.161371764209826	0.25
c-Myc	106	4609	-0.0103927140175587	0.312127087263105	0.185149681366004	0.272214588534483	0.152428153435202	0.98
SP2_(SC-643)	7	6668	0.260774347766008	6.95802743473198e-147	0.312965084990004	0.260060634262686	0.107248768293622	0.56
GATA-2	277	2624	0.1128288502134	3.48456891846036e-28	0.172718607380214	-0.0174155669107321	0.104380076262829	0.26
Rad21	52	5885	-0.266186579809599	3.45503850441524e-153	-0.358562281187755	-0.0650838693369849	0.146642068031605	0.09
SMC3_(ab9263)	315	9126	-0.548987607883067	0	-0.28446844014852	-0.0958121659870668	0.211311912682132	0
BCL11A	133	53335	0.377559637211863	0	0.287914007608875	0.178331203202341	0.141044514632657	0.08
PAX5-N19	283	5079	0.353936660080011	2.85248070032461e-277	0.501740672572962	0.226363714613672	0.13781350685152	0.17
STAT3	276	6774	0.339945874036596	1.38964601379558e-254	-0.0437449062021117	0.132407000796342	0.165898321808975	0.09
Pol2	84	5430	-0.10549849805345	7.90252415508144e-25	0.177108223233772	0.0860160422938812	0.114717919726004	0.5
GATA-2	331	2624	-0.101737702760137	3.39971483099823e-23	-0.147769078390525	-0.0394444919462742	0.106749499795779	0.39
YY1	256	7528	-0.188540384663018	1.96635765447682e-76	0.179588858456706	0.0756342074161827	0.161312116687887	0.29
GATA-2	10	2624	-0.00361908933738663	0.724856985451756	-0.136117828784832	-0.0507672682243531	0.107843505699305	0.98
IRF4_(M-17)	133	3662	0.437191494009244	0	0.517435355375423	0.235049769019991	0.221832170214702	0.19
GR	257	2908	-0.220176184677058	3.1855253896948e-104	-0.271170572346606	-0.0926466193625693	0.181842858615063	0.31
BCL11A	399	53335	0.188531768886644	1.99802602043682e-76	0.278083147652803	0.234799060661417	0.128979886274659	0.64
FOXA1_(SC-101058)	64	3169	0.494259052648403	0	0.305683919765136	0.193151662100981	0.123602733061111	0
eGFP-FOS	345	2353	0.306803567741275	2.36228858472893e-205	0.144829025758726	0.163311640383353	0.210222352948356	0.31
THAP1_(SC-98174)	34	55145	0.37412177812302	0	0.567138256843924	0.395979810487299	0.188448478592839	0.63
p300	187	2033	-0.0685840430710507	2.42237315444981e-11	0.40091939037277	-0.171063455928932	0.11247759096114	0.86
GATA-2	141	2624	0.00551683794037282	0.591583213080588	-0.116460488014766	-0.0522228943077622	0.101382555226369	0.93
Sin3Ak-20	156	25942	-0.0861414849835077	4.72768441416018e-17	0.398913111715741	0.247337966083958	0.162999253371005	0.86
TBP	84	6908	0.156176857298703	9.9544047660569e-53	0.235205332964535	0.226705821350564	0.132255009289354	0.77
MafF_(M8194)	94	23764	0.238768944704724	9.23028089772846e-123	-0.0651437486961283	0.117709553924499	0.103257338074357	0.13
E2F6_(H-50)	9	1876	0.275185882184902	5.31596990638567e-164	0.128890198647315	0.21346405008617	0.121699709971927	0.31
HNF4A_(H-171)	76	3172	-0.0203790285507853	0.0474608234401757	0.31766641425924	0.0138381354882787	0.145949188485146	0.89
NFKB	283	5970	0.0702181866998895	8.05884574952609e-12	0.0448226172148893	0.0150058368697748	0.087907977826926	0.44
p300	239	2033	-0.230797378455428	1.3093769900299e-114	0.182492935036981	-0.153271406800027	0.133056987395667	0.27
E2F6	81	1876	-0.148568893649215	7.85158162055727e-48	0.217607886651218	0.237054734473282	0.133047568636256	0.77
HNF4G_(SC-6558)	237	3174	0.375764584331773	0	0.375684451854215	0.233052074873071	0.132444947642224	0.12
PAX5-C20	7	5079	-0.139330399198881	3.17258495673716e-42	0.470593402747134	0.135631910122894	0.158815503445433	0.57
TBP	37	6908	-0.509024013786914	0	0.217376409310033	0.225712089539881	0.134694326638662	0
Pol2-4H8	84	5430	-0.102442578746282	1.69735885315651e-23	0.177108223233772	0.0887669173543565	0.104568958484332	0.52
IRF4_(M-17)	156	3662	0.0680892384028735	3.36367126022502e-11	0.474556429489222	0.25911739259119	0.182472868248283	0.88
KAP1	172	81850	-0.337190641851829	2.9830039406095e-250	-0.0120647311046305	-0.108748207744552	0.137295713888349	0.04
GATA3_(SC-268)	220	2625	-0.0296300654570149	0.00394784327825351	0.0727816560401183	0.0407575515524931	0.128938757658482	0.86
p300	17	2033	-0.153763277845583	3.79362845856824e-51	0.119319449227822	-0.170914071563836	0.124405236047906	0.63
EBF	179	1879	0.416430055742606	0	0.182936025860719	0.21319368279124	0.150061807343326	0.07
MafF_(M8194)	61	23764	0.129054994732023	2.00808127742457e-36	-0.0650333267475104	0.140561274109802	0.0956343717160743	0.62
c-Jun	102	3725	0.173608835642167	6.50658797007026e-65	-0.0663243015529338	0.151201862028578	0.132690983492882	0.53
CEBPB	12	1051	0.0777428464537761	3.66592822410057e-14	0.0146113754438372	0.151852792041608	0.162179840623625	0.76
BCL11A	65	53335	0.305770432034165	6.44589825451661e-204	0.286181004942935	0.23863939591138	0.134562464044774	0.32
PRDM1_(Val90)	305	639	0.424486861964167	0	0.216493123303886	0.0888147064327922	0.156034463973727	0.01
eGFP-JunB	10	3726	0.206412635174549	1.46669273856511e-91	-0.0142091415170374	0.144077992001689	0.165911450893258	0.39
BCL11A	274	53335	-0.146954693897049	7.96808550245424e-47	0.280444991057081	0.241671400474173	0.126517218201049	0.75
SETDB1	205	9869	-0.228391629746016	3.28777219601603e-112	-0.123474395463898	-0.202365895311111	0.0886326222522407	0.39
HDAC2_(SC-6296)	331	3066	-0.125047518358077	2.76844965580778e-34	-0.171162133098786	0.0147015901959228	0.182545805447156	0.46
p300_(N-15)	339	2033	-0.213098422930746	1.33777936845674e-97	-0.0720063014476458	-0.137415250633298	0.0943559383190993	0.21
FOXA1_(SC-101058)	15	3169	0.0806536807113218	3.94194836978706e-15	0.412220536706915	0.188087390872045	0.143619997606593	0.84
SP1	8	6667	0.159140270309694	1.05125718060693e-54	-0.000856977684121741	0.12439637817264	0.129228851664335	0.38
STAT3	319	6774	0.00436974758805295	0.670850493505763	-0.0949572856720026	0.0865033754028543	0.173960421307322	0.99
PU.1	24	6688	0.365963329534519	1.02131237035214e-297	0.467322281516006	0.182908577063824	0.215675063003716	0.23
Pol2-4H8	418	5430	0.00408889905915901	0.69087581009123	0.19965977711011	0.101086855499251	0.116841002925155	0.97
p300	305	2033	-0.216360218411371	1.26905146902487e-100	0.0366718460506002	-0.196349356685035	0.110311459948452	0.47
GR	10	2908	0.370906630510252	2.21978328038987e-306	-0.230350593085255	-0.140061084654012	0.154485452411689	0.02
SMC3_(ab9263)	25	9126	-0.464412702721253	0	-0.305095184913263	-0.124728115145785	0.208259301440678	0.03
CEBPB	30	1051	0.406699287997005	0	0.0816815799057924	0.128086497357333	0.160319083754045	0.03
CEBPB	124	1051	0.306737786946356	2.91699289624188e-205	0.0816815799057924	0.12044247808747	0.152859966628754	0.12
MafF_(M8194)	141	23764	0.272736214850547	5.12978854490448e-161	-0.0714896453078502	0.141030804987903	0.0894800366153993	0.06
MafK_(ab50322)	277	7975	0.0274831547748681	0.00750924343519767	-0.276500391405567	-0.106451523153845	0.0874698040224324	0.9
EBF	59	1879	0.343743207505689	1.25856917663427e-260	0.195735503925512	0.188292263394679	0.148597073215968	0.08
BAF170	208	6601	-0.0297756608845868	0.00377388278961495	0.16237764805923	-0.116064625683363	0.14186801938833	0.92
AP-2alpha	406	7020	0.178919364458629	6.78759737110804e-69	0.332324261706954	0.209188235686847	0.142769578135107	0.62
c-Jun	79	3725	0.424288827955445	0	-0.0490332394424577	0.103916686619193	0.159170998734529	0
MEF2A	121	4205	0.384322784955835	0	0.552154282530824	0.338541145259929	0.119594222920147	0.38
POU2F2	190	5452	0.4409149455476	0	0.218951714810691	0.246532585852956	0.145930634606842	0.1
GR	55	2908	-0.18556631034984	4.66349462513825e-74	-0.219936625315396	-0.119117484100966	0.172246076791546	0.45
PU.1	49	6688	0.637056600273786	0	0.443383966577754	0.299296814210822	0.174106353981765	0
MafK_(ab50322)	65	7975	-0.116811632555252	4.20348159842145e-30	-0.210785672032611	-0.12421668495928	0.0816892529223198	0.55
IRF4_(M-17)	91	3662	0.0529896424138597	2.50775344390173e-07	0.361129327633384	0.28625540574936	0.179252730315241	0.92
MafK_(SC-477)	175	7975	-0.076490775776357	9.33313275468611e-14	-0.251044345101701	-0.112945597639562	0.0829792080902158	0.66
MafK_(SC-477)	339	7975	-0.0474688409519423	3.85264356377322e-06	-0.251044345101701	-0.0962612803356603	0.080336000969332	0.75
PU.1	331	6688	0.543147112484769	0	0.415297444829726	0.298634739931113	0.199626463543284	0.06
eGFP-JunD	10	3727	-0.116081652102702	9.55621025204113e-30	0.165889875648578	-0.0954027485927902	0.176261953846074	0.67
p300	335	2033	-0.234370772277089	3.16911637816367e-118	0.169509576506871	-0.175331143964293	0.126599543351794	0.37
MafK_(SC-477)	61	7975	-0.0407801873397751	7.25634563134774e-05	-0.215207153076395	-0.0787285848931166	0.0879810928026208	0.79
GATA3_(SC-268)	170	2625	0.0691468624643978	1.66285788613511e-11	0.0281617709429295	0.0162122457300164	0.12273672152252	0.64
Pol2	47	5430	-0.199805338867174	8.52330170946264e-86	-0.0336039171507231	0.0561253300997799	0.150278581343642	0.18
MafF_(M8194)	239	23764	0.197468698127463	8.33128153032554e-84	-0.133199742061644	0.110424992870164	0.104665375248265	0.21
GATA-2	171	2624	0.0186884210212758	0.0691103416818378	0.145567150168862	-0.0793630782651103	0.0917148105734935	0.91
GR	76	2908	-0.167806501721703	1.04510502597905e-60	-0.252233762531898	-0.146182262049733	0.171105269621122	0.52
CTCF_(SC-5916)	261	10664	-0.275941472987345	6.29170359873256e-165	-0.199516235882964	-0.0578992370555283	0.14800474117847	0.05
WHIP	39	56897	-0.246578361864543	4.77264811679784e-131	0.049715257631289	-0.0307255581943942	0.141840206740164	0.07
IRF4_(M-17)	49	3662	0.647971470194206	0	0.400835017194122	0.314750809752491	0.155221153733174	0
c-Fos	318	2353	0.255028081566935	2.36531765389499e-140	-0.0269989471053773	0.0210630791337985	0.194155447239757	0.18
STAT3	341	6774	0.305512149697971	1.47013597770297e-203	-0.114795750486395	0.0791765203887868	0.170586824762815	0.1
IRF4_(M-17)	125	3662	0.554387387308618	0	0.431894183869846	0.284274795254728	0.179248986509825	0
c-Jun	190	3725	0.145642209556493	5.14349816255481e-46	-0.0607151683219877	0.131658311138967	0.149652670541365	0.56
MafK_(ab50322)	145	7975	0.0145217064652336	0.157837980212452	-0.263012824762618	-0.0939836929766269	0.0913459762867252	0.93
SMC3_(ab9263)	63	9126	-0.393485337311999	0	-0.293683358297066	-0.104930438107595	0.230836337272966	0.13
MafK_(SC-477)	79	7975	-0.0760593742181055	1.28341439844146e-13	-0.251568982314829	-0.0703248004279937	0.0867899539269345	0.55
BATF	196	10538	0.0281699269591935	0.00614008878680317	0.286284700983443	0.131428090504702	0.153449266580281	0.92
eGFP-JunB	103	3726	0.199730929826273	9.87121059721654e-86	-0.0048635166127857	0.113137604944387	0.147300476326194	0.32
STAT3	71	6774	0.118664154485598	5.10831720746945e-31	-0.172173794568255	0.10137342208119	0.150560083439234	0.55
GATA-1	57	2623	0.230978212638051	8.62082788100211e-115	0.0819296759043293	-0.117196351974912	0.164467062404321	0.31
PU.1	305	6688	0.4276625196891	0	0.484103636714138	0.304709416686078	0.17804898585172	0.3
p300_(N-15)	64	2033	-0.27047283312798	2.75555807079606e-158	0.00200737246835975	-0.132188038931072	0.0984864273198263	0.05
USF2	351	7392	-0.161581271776693	2.31563396974926e-56	-0.374537063974217	-0.0225401336573787	0.185176923411402	0.46
EBF	301	1879	0.221720390763114	1.06320734531224e-105	0.157605405447792	0.211835774986377	0.15772528937034	0.51
MafF_(M8194)	335	23764	0.245944320709531	2.30518042237852e-130	-0.184419628377178	0.113479564118631	0.088836790576245	0.1
MafF_(M8194)	391	23764	0.152993103439964	1.19722566418843e-50	-0.184419628377178	0.112151094789213	0.113158290405332	0.43
p300	326	2033	-0.0277716866226973	0.00690375712474019	0.125468996843267	-0.135029755431267	0.137298767975839	0.95
PRDM1_(Val90)	133	639	0.582150455226614	0	0.214438576410136	0.127467066484656	0.154443647653331	0
USF2	91	7392	0.181609162546087	5.84134851614792e-71	-0.348869505914292	0.0155123157692009	0.214102509502863	0.46
STAT3	173	6774	0.21023618752457	5.4671848355965e-95	-0.180783682198759	0.0906186555661636	0.160648217498989	0.3
STAT3	245	6774	0.235968323345654	7.31632474702512e-120	-0.111982845486642	0.120022358368689	0.166662594428287	0.31
MafK_(SC-477)	41	7975	-0.202984278833791	1.5225464330251e-88	-0.194808669585096	-0.0987340002418961	0.081820277193979	0.08
STAT3	153	6774	-0.0557688506788783	5.69845993665594e-08	-0.114236136320733	0.0808413857246879	0.176184314012885	0.69
STAT3	274	6774	0.242801653004305	5.29074215840031e-127	-0.114236136320733	0.0964577265870852	0.171629190432483	0.24
SMC3_(ab9263)	67	9126	-0.456221347290998	0	-0.350563338056059	-0.0539330747945474	0.218169219935099	0.03
BATF	331	10538	0.471373455207695	0	0.263982510187842	0.194865674899704	0.169946313606927	0.04
HSF1	57	3297	-0.0617989335576826	1.7878558102927e-09	0.228038841342792	-0.0384369590109375	0.12434845511231	0.65
NF-YA	351	4800	0.512293031012603	0	0.63724825960641	0.376593003747824	0.206108186023828	0.26
STAT1	205	6772	0.0116374804946321	0.257701962318745	0.679508131355978	0.18023286987841	0.180743606964515	0.98
MEF2C_(SC-13268)	69	4208	0.541502232806945	0	0.600452862867175	0.360631829553427	0.163494507535396	0.12
p300	149	2033	-0.337586662513102	7.157461505823e-251	0.127844101321275	-0.12682183514931	0.137653677404435	0.04
HEY1	10	23462	-0.0407920084288551	7.22138710088273e-05	-0.259628955136631	-0.172566811167084	0.106159656133017	0.93
AP-2alpha	317	7020	0.294394222160575	1.72982738590386e-188	0.319074567953711	0.2053137685715	0.149016110644443	0.34
ERalpha_a	376	2101	0.182466683451672	1.26252138438672e-71	-0.0626583789898023	0.0504485276135834	0.102661885284077	0.13
MafK_(ab50322)	339	7975	-0.0383430825685588	0.000191159847615555	-0.251044345101701	-0.108744328885552	0.0923482923935483	0.82
YY1_(C-20)	80	7528	-0.225819584475478	1.1268939056836e-109	0.224895687379538	0.0193191043383065	0.180018114484872	0.25
FOXA2_(SC-6554)	150	3170	0.161200853159649	4.21352461380449e-56	0.157586978357217	0.143780833547772	0.0985887151504841	0.43
FOXA1_(SC-101058)	267	3169	0.26579571064091	9.9702555924414e-153	0.343716452233242	0.170124906132885	0.141626719358175	0.3
MEF2C_(SC-13268)	43	4208	0.568381057203915	0	0.616089081530502	0.440860411807047	0.108680314742341	0.11
Pol2(phosphoS2)	80	5430	0.0304850486556963	0.00302184367785988	0.200992186495397	0.150641559649954	0.0934209654951336	0.94
FOXA1_(C-20)	150	3169	0.134719580762651	1.44865395905692e-39	0.357654121502141	0.190540320062684	0.125354408506148	0.68
FOXA1_(C-20)	254	3169	0.211664735942889	2.74932240955849e-96	0.35017751509679	0.199664310962754	0.127243902144384	0.53
CtBP2	409	1488	0.438852935502523	0	0.162590115398182	0.164880774161408	0.202968257744565	0.07
ERalpha_a	288	2101	0.0301114810396012	0.00339889462972588	-0.0695494787972293	0.0341772496636721	0.102012805964289	0.78
GATA-2	393	2624	-0.0871764198991642	1.98783260620347e-17	0.157592866137638	-0.0488314173964162	0.117355450075174	0.47
HA-E2F1	46	1869	0.376298913632646	0	0.386759991765286	0.222422989601472	0.147834053351592	0.18
eGFP-GATA2	10	2624	0.0415226901834879	5.34457235918987e-05	-0.136117828784832	-0.0517884880930591	0.106265080219446	0.77
TAL1_(SC-12984)	98	6886	-0.486256725250958	0	0.194693685021125	-0.120019469122426	0.204405702793594	0
HNF4A_(H-171)	21	3172	0.0347575762657539	0.000721270743261102	0.34290919631702	0.00921581274258712	0.161838215693488	0.83
SRF	66	6722	0.20314934631668	1.09294465543851e-88	0.125677278588295	0.0724667972374111	0.102269777148442	0.1
STAT1	317	6772	0.0966545369802504	4.417935954688e-21	0.69167420729987	0.194369894666511	0.190326369674502	0.82
MafF_(M8194)	315	23764	0.215322590683893	1.17639423915413e-99	-0.0428918662642883	0.134658292415185	0.120327374871821	0.19
Pol2(b)	113	5430	0.0966046713017393	4.62828026989054e-21	0.202695462041252	0.106097377796838	0.109527033681203	0.52
BATF	419	10538	0.287595403983833	1.34109738736855e-179	0.295521751920794	0.13014261338828	0.203542475331872	0.31
Oct-2	190	5452	0.4409149455476	0	0.218951714810691	0.198012241653359	0.146172107773782	0.01
BRCA1_(C-1863)	135	672	-0.227526343604674	2.36188976745083e-111	0.672046137942401	0.350762549487809	0.220320020435254	0.74
GATA-2	137	2624	-0.0493051812421833	1.6019007339373e-06	-0.152071211116891	-0.0541616511517426	0.100921618852964	0.67
CCNT2	149	905	0.0718968977275314	2.53450881232477e-12	0.179137942401393	0.191476779602593	0.177261549808556	0.83
EBF1_(C-8)	125	1879	0.270843628764413	9.87993381787106e-159	0.225094271227118	0.146494761690483	0.137851480651198	0.21
FOXA1_(C-20)	152	3169	0.435025602515083	0	0.261406973398757	0.17490975391512	0.119184903193467	0.01
PU.1	15	6688	0.0686124628802798	2.37695974071624e-11	0.455059964359146	0.158256689605479	0.206061613333175	0.82
BCL11A	301	53335	0.455542081314666	0	0.291094419768573	0.179178263322985	0.146621836704059	0
MafF_(M8194)	3	23764	0.178948380286775	6.45078104752707e-69	-0.0302738117694714	0.121279080892133	0.0907486270164259	0.27
CtBP2	105	1488	0.475068789390202	0	0.342360521936732	0.219305313321829	0.196171809260668	0.07
CEBPB	13	1051	-0.0518362927576545	4.54184070065025e-07	0.0712550446841413	0.141227479512788	0.179175582004102	0.79
HMGN3	34	9324	0.548400195858209	0	0.063347055382441	0.360706365850927	0.154978854852626	0.02
MEF2A	91	4205	0.0818785514330727	1.50566885153274e-15	0.550362920314585	0.367973166767253	0.111680781232478	0.98
PRDM1_(Val90)	180	639	0.0476613962813522	3.51905402127683e-06	0.21871269592151	0.102001204040568	0.16157777240754	0.73
MafF_(M8194)	322	23764	0.0844746393545638	1.86777278239273e-16	-0.148343454644796	0.102022841639423	0.0903058038013193	0.56
TCF4	376	6925	0.00742095657169436	0.470458198637619	-0.107959496449636	-0.0454172066434518	0.167398142264924	0.93
SMC3_(ab9263)	339	9126	-0.54145150519513	0	-0.297161696467899	-0.0884682675322203	0.200588470229734	0
HEY1	53	23462	0.0456935604772462	8.73858031027346e-06	-0.281751877918189	-0.141651288559473	0.111603145834295	0.87
E2F6_(H-50)	65	1876	-0.113736341187952	1.29098570461534e-28	0.219476204414836	0.189569211303563	0.148795358433438	0.78
GATA-2	257	2624	0.0484191220519244	2.45590739663064e-06	-0.0223888022263524	-0.0225500381929501	0.123777436354957	0.66
E2F1	116	1869	-0.201360463738649	3.90956691251034e-87	0.402644424548344	0.210587921388643	0.143828647140705	0.59
SREBP1	36	6720	0.226431546027734	2.82887931467421e-110	0.397213584335635	0.160617983430352	0.120012127827471	0.26
EBF1_(C-8)	179	1879	0.300898297590354	3.18170125937204e-197	0.182936025860719	0.186050824170593	0.140971823312502	0.22
MafK_(ab50322)	315	7975	-0.00175409656636953	0.864542640941326	-0.248989890454709	-0.0962481828973355	0.0908090350930431	0.98
STAT3	17	6774	0.348457606992805	3.01246443268357e-268	-0.151971717490109	0.0960555389250812	0.172168825468862	0.08
BCLAF1_(M33-P5B11)	65	9774	0.684828636014613	0	0.204994113851327	0.334943898551509	0.111485308166247	0
GATA-2	106	2624	0.129497608224839	1.15414537292508e-36	0.198461938046831	-0.0320249932800401	0.10437450208964	0.24
Rad21	48	5885	-0.327822272467824	7.49053702425684e-236	-0.420466251040501	-0.0839472106614319	0.136402640623283	0.02
p300_(N-15)	265	2033	-0.233224426133639	4.65282351241209e-117	0.048436802468047	-0.124012241057595	0.130309729818284	0.23
c-Fos	13	2353	-0.363473606943142	2.06399119553967e-293	-0.0519774181541445	0.00746593208475121	0.168859374529082	0.01
PU.1	405	6688	0.374973806733134	0	0.453771886697074	0.256582870469198	0.198406406540716	0.33
p300_(N-15)	305	2033	-0.14838951226093	1.01708523956255e-47	0.0366718460506002	-0.135018350965106	0.108549029049431	0.5
NANOG_(SC-33759)	317	79923	0.264427772820512	4.01194649636372e-151	0.0790598512397383	0.0550457687638322	0.184743120378342	0.18
eGFP-GATA2	123	2624	0.158782758787426	1.82889762881498e-54	-0.0616096190907394	-0.0656437106561087	0.104749068052804	0.24
Pol2	309	5430	-0.244822081548875	3.7018435268862e-129	0.00119700296190067	0.034856941553773	0.142778907447347	0.07
GR	224	2908	-0.184781302835528	1.94488381434823e-73	-0.234166337080182	-0.088944169371327	0.182577700765135	0.44
MafK_(SC-477)	65	7975	-0.100054971389215	1.75055968830026e-22	-0.210785672032611	-0.105233914965528	0.0792773953593545	0.57
ETS1	117	2113	0.117938187943145	1.17143229453763e-30	-0.0180388750658544	0.0609167946123312	0.131511560091349	0.43
STAT3	257	6774	0.166859764810191	4.9106186092319e-60	-0.0411736172558016	0.0913395780543146	0.193037129131128	0.5
TAF1	80	6872	-0.401956682143505	0	0.164080254298881	-0.12534084312188	0.162573281289031	0.03
FOXA2_(SC-6554)	76	3170	0.0992044480733214	3.9664302093392e-22	0.103204982574051	0.14298065181255	0.114485459133026	0.73
GATA-2	224	2624	0.0788219523764052	1.61892069710933e-14	0.136476827577071	-0.0151673765777411	0.11289503515226	0.56
Pol2(phosphoS2)	113	5430	0.0689863400969005	1.85176787758271e-11	0.202695462041252	0.12236554657798	0.085373712012091	0.77
ERalpha_a	71	2101	0.0886555733020415	5.66096548097872e-18	-0.0601587091371597	0.0346459080900711	0.112331396804033	0.41
MafF_(M8194)	401	23764	0.113726090986065	1.30560462571275e-28	-0.202999671757028	0.124357297746911	0.114549112307289	0.54
MafK_(ab50322)	13	7975	-0.0530090520811951	2.48255102060716e-07	-0.206784236645222	-0.114830368722175	0.0697531756019598	0.84
HNF4G_(SC-6558)	57	3174	-0.0239813208162375	0.0196673379099629	0.315624937739239	0.218299371584267	0.130958451398806	0.99
MafF_(M8194)	122	23764	0.0938070311425132	6.05454814455593e-20	-0.145834994058678	0.140912339983074	0.110351022366279	0.67
USF2	7	7392	-0.580880602146653	0	-0.352472995347121	-0.0475554922834552	0.20739389151188	0
p300_(N-15)	127	2033	-0.0877857031769728	1.18791604569527e-17	0.0501414175756982	-0.135138744996028	0.120389490592261	0.78
GATA2_(CG2-96)	364	2624	0.107510625565885	9.98297307907593e-26	-0.17125405101368	-0.0467263146186057	0.115372918644595	0.42
CHD2_(N-1250)	351	1106	0.560279857534581	0	0.367423776173355	0.256455869735083	0.165551343552639	0.02
c-Myc	65	4609	0.0215345167589119	0.0362084853348808	0.207830765929815	0.261505434006664	0.156971394145184	0.99
ERalpha_a	286	2101	0.000865739099848259	0.932899552055406	-0.0780177716638669	0.0196932160510045	0.0978339042644804	1
MafK_(SC-477)	114	7975	-0.0170089209508553	0.0980626725315034	-0.218763101137282	-0.0893812579590895	0.0901710460984755	0.9
ERalpha_a	91	2101	-0.0312863457855823	0.00233848946183095	-0.0340108780791501	0.0206070833314894	0.103253567670129	0.77
c-Fos	196	2353	0.244883786142337	3.1789584709881e-129	-0.0285997514237884	0.0362221464066694	0.220100811696871	0.3
MafK_(ab50322)	131	7975	0.0485673965580121	2.28757658433706e-06	-0.261023015255176	-0.103776101517209	0.102185689417058	0.75
SRF	331	6722	-0.0152990806665722	0.136751839362478	0.0565396950708607	0.0628154738333477	0.0921870335777586	0.92
CCNT2	112	905	-0.0240158682616288	0.0194914587163533	0.127390725479937	0.154506326439255	0.215553006505262	0.88
BAF170	106	6601	-0.161706007072706	1.9023355450278e-56	-0.0237476693564084	-0.131456358143055	0.126227982308603	0.45
POU5F1_(SC-9081)	93	5460	0.16512668266481	8.14534047906215e-59	0.0978762029986062	0.0735966280984004	0.132202306613308	0.34
p300_(N-15)	139	2033	-0.0871332025054543	2.06148963697541e-17	-0.0688734336214225	-0.119747535464646	0.129750644872644	0.72
AP-2gamma	77	7022	0.346040537608179	2.52728399034289e-264	0.101154569015233	0.290824212047357	0.165379212157007	0.41
p300_(N-15)	274	2033	-0.220261509626867	2.64173640739331e-104	0.190583332341689	-0.129331839709947	0.121529212589872	0.28
BCL11A	77	53335	0.177321203852958	1.10485619087104e-67	0.276098018017539	0.207937021426065	0.149990769624045	0.63
p300_(N-15)	398	2033	0.00955956246665321	0.352508427857879	-0.0476799107595916	-0.113288249418055	0.12942350570052	0.97
HNF4G_(SC-6558)	258	3174	0.237902138107251	7.35484152620904e-122	0.415862704071895	0.227162088065449	0.121836813632216	0.52
Pbx3	39	5090	-0.00818976391152946	0.425737192762378	-0.0140641758072306	-0.0112153154230541	0.0962099750471878	0.96
BATF	421	10538	0.149894339056071	1.1483477520871e-48	0.237956121533684	0.110819532742546	0.186193145119324	0.54
GATA-2	184	2624	0.0505160617723935	8.82992166718779e-07	0.196260251948111	-0.058451338785336	0.113967344830715	0.72
WHIP	1	56897	-0.217990845052826	3.74497193014424e-102	0.0764949739249099	0.017155307288513	0.168441200288341	0.16
USF1_(SC-8983)	6	7391	-0.314061855203285	1.317443275392e-215	0.403178943245557	-0.219764801914726	0.175044820278301	0.35
eGFP-FOS	25	2353	0.439397755348796	0	-0.0918148590694789	0.146903279390507	0.186780311031311	0.04
Brg1	364	6597	-0.113139844455057	2.48177123872509e-28	-0.0815890532048028	0.0233707613585157	0.139183428416357	0.43
GTF2B	406	2959	0.524831198414262	0	0.382691640877002	0.263322443383362	0.166888626147655	0.03
STAT1	252	6772	0.346444004212398	5.62476580954205e-265	0.705373630171796	0.200506385361213	0.191026833883684	0.22
AP-2gamma	98	7022	0.420965664844171	0	0.336161108246015	0.283217466643559	0.169678706086476	0.21
MEF2C_(SC-13268)	417	4208	0.523438440715565	0	0.614365895945956	0.381655669191952	0.137883655588461	0.16
HDAC2_(SC-6296)	76	3066	-0.282204493382676	1.00557683832707e-172	-0.138125406831682	0.0191744625327992	0.186750817405223	0.12
HEY1	351	23462	-0.252706599619403	9.23999823563567e-138	-0.262266909284799	-0.150545668409144	0.116799477900984	0.26
GTF2F1_(RAP-74)	13	2962	0.359607871624235	8.39668831569056e-287	0.237268550628464	0.139240203876712	0.133406008813849	0.03
POU5F1_(SC-9081)	401	5460	-0.085667744550881	7.00491802357351e-17	0.0551706893560779	0.0754569497537389	0.115522326785307	0.55
PU.1	69	6688	0.62143562183768	0	0.425156835942958	0.261326491112566	0.200718241478289	0.01
STAT3	118	6774	0.3749096314144	0	-0.0336808212893104	0.0864963765557158	0.173022979618671	0.07
[truncated: 3,003 more rows]
