# Supplementary material for: Coherent Functional Modules Improve Transcription Factor Target Identification, Cooperativity Prediction, and Disease Association
Source: PLoS Genet. 2014 Feb 6;10(2):e1004122. doi: 10.1371/journal.pgen.1004122 (PMC3916285; doi:10.1371/journal.pgen.1004122)
Supplement: Table S3 — Modules shared, expression correlation, and literature evidence between pairs of transcription factors. (CSV) [file pgen.1004122.s011.csv]

tf1	tf2	tf_geneid1	tf_geneid2	tanimoto	weighted_tanimoto	tf1_tf2	tf1_nottf2	nottf1_tf2	nottf1_nottf2	odds	p	p_fdr	spearman_expression_correlation	lit_evidence
HSF1	Pol2-4H8	3297	5430	0.02	0.004425	1	2	47	373	3.94697368921	0.303891739282	0.457921365827621	0.094420130049483	0
HSF1	Rad21	3297	5885	0.022472	0.007344	2	1	86	334	7.71572056887	0.111145468593	0.199577485532297	0.231113527509009	0
HSF1	YY1	3297	7528	0.033333	0.006849	1	2	27	393	7.20263765698	0.18613765832	0.305723304726704	0.136258319634151	1
HSF1	Pol2	3297	5430	0.012987	0.00158	1	2	71	349	2.45110329332	0.429486830958	0.610155119127742	0.094420130049483	0
HSF1	SIX5	3297	147912	0	0	0	3	11	409	8.541666666	1	1	0.0492209120855719	0
HSF1	USF1_(SC-8983)	3297	7391	0.047619	0.009804	1	2	18	402	10.9863919534	0.129081431303	0.226731440289687	0.309027602296338	0
HSF1	WHIP	3297	56897	0.0625	0.007634	1	2	12	408	16.5795027434	0.0895996549668	0.167324471541434	0.181144182062557	0
HSF1	ZNF263	3297	10127	0.058824	0.007937	1	2	14	406	14.1958510294	0.10289001244	0.186913419392505	-0.00848725134671786	0
HSF1	SETDB1	3297	9869	0	0	0	3	26	394	3.657407407	1	1	0.291421675572742	0
HSF1	SMC3_(ab9263)	3297	9126	0.016393	0.001751	1	2	58	362	3.10868198252	0.363524537909	0.530723382549202	0.0667334866768163	0
HSF1	NRSF	3297	5978	0.052632	0.009009	1	2	16	404	12.393695672	0.116050391647	0.206848461467486	0.12024998936566	0
HSF1	SP1	3297	6667	0.086957	0.072289	2	1	20	400	38.7690945873	0.00751854006624	0.0199820862058536	0.237941628576056	14
HSF1	RPC155	3297	11128	0.166667	0.029412	1	2	3	417	63.4699365021	0.0281674397898	0.0626973853106132	0.0654080412557902	0
HSF1	Pbx3	3297	5090	0.066667	0.014925	1	2	12	408	16.5795027434	0.0895996549668	0.167324471541434	0.1651141316926	0
HSF1	NFKB	3297	5970	0.016667	0.003125	1	2	57	363	3.17163347554	0.358249879383	0.524516173790528	0.386359554340561	0
HSF1	MafK_(SC-477)	3297	7975	0.02439	0.007212	2	1	79	341	8.56947178068	0.0952801362951	0.175550459356845	0.202992085757714	0
HSF1	USF-1	3297	7391	0.041667	0.006579	1	2	21	399	9.3705066345	0.148386876315	0.253558347558054	0.309027602296338	0
HSF1	TCF12	3297	6938	0.022727	0.004149	1	2	41	379	4.59323090156	0.269848691088	0.41367165468648	-0.374661884550714	0
HSF1	YY1_(C-20)	3297	7528	0.04	0.011111	1	2	22	398	8.92859509821	0.154758046816	0.261976040034928	0.136258319634151	1
HSF1	MafK_(ab50322)	3297	7975	0.010101	0.001065	1	2	95	325	1.70805454095	0.538986333999	0.741506682843192	0.202992085757714	0
HSF1	THAP1_(SC-98174)	3297	55145	0	0	0	3	9	411	10.3	1	1	-0.087084651591224	0
HSF1	Pol2(phosphoS2)	3297	5430	0.027778	0.006135	1	2	33	387	5.8155990113	0.222756000697	0.353846345733348	0.094420130049483	0
HSF1	PAX5-C20	3297	5079	0.025641	0.006135	1	2	36	384	5.29410390859	0.240645896172	0.376545750655785	0.032122933166899	0
HSF1	RFX5_(N-494)	3297	5993	0.041667	0.008696	1	2	21	399	9.3705066345	0.148386876315	0.253558347558054	0.0623929259772571	0
HSF1	ZBTB33	3297	10009	0.125	0.025641	1	2	5	415	39.1678832433	0.0420506035407	0.0881870956845449	-0.234164659733712	0
HSF1	TR4	3297	7182	0	0	0	3	4	416	20.85	1	1	-0.228598832416522	0
HSF1	TCF4	3297	6925	0.046512	0.019169	2	1	39	381	19.2306604078	0.0258599263834	0.0581928587502328	-0.243906497373708	0
HSF1	ZZZ3	3297	26009	0	0	0	3	3	417	26.125	1	1	-0.128011791942052	0
HSF1	SIRT6	3297	51548	0.066667	0.010638	1	2	12	408	16.5795027434	0.0895996549668	0.167324471541434	0.278915211287101	0
HSF1	ZNF274	3297	10782	0	0	0	3	1	419	52.5	1	1	-0.0196109066142833	0
HSF1	Mxi1_(bHLH)	3297	4601	0.04	0.010101	1	2	22	398	8.92859509821	0.154758046816	0.261976040034928	-0.201080345815417	0
HSF1	NF-E2	3297	4778	0	0	0	3	7	413	12.9375	1	1	0.0307925207468042	4
HSF1	IRF4_(M-17)	3297	3662	0.016949	0.001464	1	2	56	364	3.236824324	0.352946159378	0.518270561786431	-0.0377316713096555	0
HSF1	SREBP1	3297	6720	0.25	0.033333	2	1	5	415	147.617418905	0.000700269880547	0.00245015624335486	0.292465444142831	0
HSF1	SREBP2	3297	6721	0	0	0	3	2	418	34.916666666	1	1	0.19284069079021	0
HSF1	IRF3	3297	3661	0	0	0	3	6	414	14.821428571	1	1	0.187119657395312	0
HSF1	IRF1	3297	3659	0.037037	0.006452	1	2	24	396	8.15376917516	0.167404900101	0.279427727988135	-0.0330447615548912	0
HSF1	TAF1	3297	6872	0.022222	0.005025	1	2	40	380	4.71947257858	0.264069129276	0.406652930925561	0.269771650639688	0
HSF1	Pol2(b)	3297	5430	0.02381	0.005435	1	2	39	381	4.85214966129	0.258259148717	0.399111098130917	0.094420130049483	0
HSF1	TBP	3297	6908	0.039216	0.016393	2	1	48	372	15.3034266812	0.0380453887616	0.0810989089247097	-0.299200090996782	4
HSF1	MEF2A	3297	4205	0.016129	0.001548	1	2	59	361	3.04785482401	0.368770214794	0.537029583359441	-0.195886259033367	0
HSF1	PRDM1_(Val90)	3297	639	0.016129	0.001263	1	2	59	361	3.04785482401	0.368770214794	0.537029583359441	-0.138679635912161	0
HSF1	NF-E2_(H-230)	3297	4778	0	0	0	3	1	419	52.5	1	1	0.0307925207468042	4
HSF1	TAF7_(SQ-8)	3297	6879	0.058824	0.12	2	1	31	389	24.5904303967	0.0168760969411	0.0400388620556785	0.00173726744187486	0
HSF1	JunD	3297	3727	0.011628	0.00177	1	2	81	339	2.08819434617	0.477004345889	0.6678060842446	0.325321158705439	0
HSF1	p300_(F-4)	3297	2033	0.083333	0.010989	1	2	9	411	22.0926788062	0.0694190123233	0.134390463792998	0.028211657692244	4
HSF1	NELFe	3297	7936	0.1	0.138462	2	1	16	404	48.5917493107	0.00501238665724	0.0140094404053075	0.174604945611829	0
HSF1	PAX5-N19	3297	5079	0.019608	0.00303	1	2	48	372	3.85503412669	0.309460605368	0.464896073082876	0.032122933166899	0
HSF1	STAT3	3297	6774	0.006024	0.000445	1	2	162	258	0.796728093154	1	1	-0.0168349574938342	3
HSF1	STAT2	3297	6773	0.052632	0.005988	1	2	16	404	12.393695672	0.116050391647	0.206848461467486	-0.203420086613007	0
HSF1	STAT1	3297	6772	0.028571	0.005208	1	2	32	388	6.01062031527	0.216730853415	0.345993281985379	-0.140764994696862	3
HSF1	Znf143_(16618-1-AP)	3297	7702	0	0	0	3	3	417	26.125	1	1	-0.0104549726300312	0
HSF1	TAL1_(SC-12984)	3297	6886	0.043478	0.004255	1	2	20	400	9.85598956818	0.141983770122	0.245003085562677	-0.0232203945661526	0
HSF1	USF2	3297	7392	0.037037	0.008	1	2	24	396	8.15376917516	0.167404900101	0.279427727988135	0.118893732025343	0
HSF1	ZBTB7A_(SC-34508)	3297	51341	0.058824	0.011494	1	2	14	406	14.1958510294	0.10289001244	0.186913419392505	0.083994767580283	0
HSF1	Nrf1	3297	4899	0	0	0	3	14	406	6.783333333	1	1	-0.0998386478240252	1
HSF1	SRF	3297	6722	0.04	0.010309	1	2	21	399	9.3705066345	0.148386876315	0.253558347558054	0.255329001247522	0
HSF1	Sin3Ak-20	3297	25942	0.03125	0.007353	1	2	29	391	6.67718903612	0.198468747453	0.321789097686482	0.0914922883662199	0
HSF1	NF-YB	3297	4801	0.076923	0.014493	1	2	10	410	19.8981034173	0.0761786805146	0.145738952978864	-0.151021096139872	0
HSF1	RXRA	3297	6256	0.142857	0.244681	3	0	18	402	84.842105263	0.000106186175023	0.000443584182757371	0.128390494627692	0
HSF1	MEF2C_(SC-13268)	3297	4208	0.023256	0.003413	1	2	40	380	4.71947257858	0.264069129276	0.406652930925561	-0.269291729823006	0
HSF1	KAP1	3297	81850	0.026316	0.003236	1	2	35	385	5.4580458313	0.234713442236	0.368854785415083	0.143591846343717	0
HSF1	PU.1	3297	6688	0.02	0.00271	1	2	47	373	3.94697368921	0.303891739282	0.457921365827621	-0.115440107412877	0
HSF1	SP2_(SC-643)	3297	6668	0	0	0	3	7	413	12.9375	1	1	0.100607302212784	1
HSF1	p300_(N-15)	3297	2033	0.012121	0.002224	2	1	161	259	3.20829002682	0.56182554314	0.767877655267863	0.028211657692244	4
HSF1	NANOG_(SC-33759)	3297	79923	0.032258	0.003953	1	2	28	392	6.93060889586	0.192318891295	0.313838118737925	-0.127987565265192	1
HSF1	Oct-2	3297	5452	0.027027	0.006494	1	2	34	386	5.63076850986	0.228750170357	0.361520318631911	-0.00450866617568845	0
HSF1	POU5F1_(SC-9081)	3297	5460	0	0	0	3	29	391	3.266666666	1	1	-0.145048207088811	1
HSF1	ZEB1_(SC-25388)	3297	6935	0.05	0.011765	1	2	17	403	11.6489999351	0.122582039	0.216503883786654	-0.0066880898725309	0
HSF1	Max	3297	4149	0.0625	0.079646	2	1	29	391	26.3903026389	0.0149119720601	0.0360712546297015	0.102569910744316	5
HSF1	SUZ12	3297	23512	0	0	0	3	69	351	1.257142857	1	1	-0.255706889922828	0
HSF1	MafF_(M8194)	3297	23764	0.02	0.006383	2	1	96	324	6.71059062128	0.135472880969	0.23607079687375	-0.0136572495669856	0
HSF1	NF-YA	3297	4800	0.090909	0.016393	1	2	8	412	24.8245889914	0.0626264503694	0.12334791365532	0.214739973775895	0
HSF1	PGC1A	3297	10891	0.6	0.851852	3	0	2	418	558.666666666	0.000000798392293407	0.00000473292172625686	-0.107595484917539	0
HSF1	Ini1	3297	6598	0.045455	0.012195	1	2	19	401	10.3918650263	0.135548648398	0.23607079687375	0.352254972103527	0
HSF1	p300	3297	2033	0.016393	0.004573	2	1	119	301	5.03635205717	0.19804120838	0.321488175609258	0.028211657692244	4
HSF1	POU2F2	3297	5452	0.026316	0.005155	1	2	35	385	5.4580458313	0.234713442236	0.368854785415083	-0.00450866617568845	0
HSF1	TFIIIC-110	3297	2976	0.083333	0.018519	1	2	9	411	22.0926788062	0.0694190123233	0.134390463792998	0.313752220386221	0
Pol2-4H8	Rad21	5430	5885	0.030303	0.008032	4	44	84	291	0.315602882841	0.0229579099557	0.0523007632456764	0.0964855222288165	0
Pol2-4H8	YY1	5430	7528	0.461538	0.242424	24	24	4	371	90.1483987328	5.82546680261e-22	2.94741525017635e-20	0.146603996732087	0
Pol2-4H8	SIX5	5430	147912	0.18	0.106383	9	39	2	373	42.163541627	0.0000000704422037899	0.000000491198905658034	0.0201162580201252	0
Pol2-4H8	USF1_(SC-8983)	5430	7391	0.218182	0.092308	12	36	7	368	17.270240844	0.0000000331370695501	0.000000244383079705754	0.0897961111729908	0
Pol2-4H8	WHIP	5430	56897	0.148148	0.07931	8	40	5	370	14.6109139062	0.000013036186377	0.0000633352547606101	0.243965330712426	0
Pol2-4H8	ZNF263	5430	10127	0.125	0.054795	7	41	8	367	7.76067536389	0.000502754693303	0.00183153568444408	0.202578898470673	0
Pol2-4H8	SETDB1	5430	9869	0.104478	0.050847	7	41	19	356	3.18612465133	0.0189619248808	0.044320545520701	0.0242778931380776	0
Pol2-4H8	SMC3_(ab9263)	5430	9126	0.04902	0.023098	5	43	54	321	0.691765361988	0.657272493218	0.876417036188454	0.144785898217043	0
Pol2-4H8	SP1	5430	6667	0.320755	0.184211	17	31	5	370	39.7054533	0.0000000000000850883139081	0.00000000000130181530055177	0.159165315460441	0
Pol2-4H8	RPC155	5430	11128	0.04	0.014085	2	46	2	373	8.03315133973	0.0652260498936	0.127498467339188	0.00590368713420075	0
Pol2-4H8	USF-1	5430	7391	0.111111	0.04375	7	41	15	360	4.07660963783	0.00706541172657	0.018911798415755	0.0897961111729908	0
Pol2-4H8	TCF12	5430	6938	0.285714	0.181564	20	28	22	353	11.3349910979	0.000000000209750930425	0.00000000208181626018536	0.011262828674472	0
Pol2-4H8	YY1_(C-20)	5430	7528	0.44898	0.2891	22	26	1	374	305.694592409	1.92315824082e-22	1.03054755387389e-20	0.146603996732087	0
Pol2-4H8	THAP1_(SC-98174)	5430	55145	0.1875	0.142157	9	39	0	375	94	0.00000000152922616318	0.0000000135463535855636	0.0606524059231869	0
Pol2-4H8	Pol2(phosphoS2)	5430	5430	0.54717	0.443515	29	19	5	370	108.911940406	4.09020883999e-27	4.78422492058185e-25	1	0
Pol2-4H8	RFX5_(N-494)	5430	5993	0.22807	0.164706	13	35	9	366	14.9020434074	0.000000024524423339	0.000000184620537772763	0.224976307262894	0
Pol2-4H8	ZBTB33	5430	10009	0.102041	0.052381	5	43	1	374	42.6815170677	0.0000852298379434	0.000361032000447159	0.190860372553146	0
Pol2-4H8	TR4	5430	7182	0.083333	0.04902	4	44	0	375	41.777777777	0.000147953497572	0.000602334635699183	0.0896058845274627	0
Pol2-4H8	TCF4	5430	6925	0.153846	0.077586	12	36	29	346	3.95804999775	0.000767720423704	0.00265879107578864	-0.0275552889625311	0
Pol2-4H8	ZZZ3	5430	26009	0.02	0.012931	1	47	2	373	3.94697368921	0.303891739282	0.457921365827621	0.117353990299799	0
Pol2-4H8	SIRT6	5430	51548	0.089286	0.053435	5	43	8	367	5.29850748197	0.0097831120757	0.0250048621145359	0.0307077546054687	0
Pol2-4H8	ZNF274	5430	10782	0	0	0	48	1	374	3.826530612	1	1	0.0522665434277787	0
Pol2-4H8	SREBP1	5430	6720	0.078431	0.063768	4	44	3	372	11.1456993582	0.00398193510328	0.0114470111134989	-0.0114235348269855	0
Pol2-4H8	SREBP2	5430	6721	0.020408	0.046154	1	47	1	374	7.88438443782	0.214312123962	0.343038152510099	0.0213579447024325	0
Pol2-4H8	TAF1	5430	6872	0.654545	0.465385	35	13	6	369	157.647381832	3.73201201092e-34	1.76507941977338e-31	0.159680571830072	0
Pol2-4H8	Pol2(b)	5430	5430	0.571429	0.44664	32	16	8	367	88.3684627679	9.92683130822e-29	1.58800104368849e-26	1	0
Pol2-4H8	TBP	5430	6908	0.555556	0.262557	35	13	15	360	62.7065463738	1.37602834509e-28	2.10823047012521e-26	0.201367595773386	0
Pol2-4H8	PRDM1_(Val90)	5430	639	0.069307	0.029598	7	41	53	322	1.03718895419	1	1	0.112757677616715	0
Pol2-4H8	TAF7_(SQ-8)	5430	6879	0.557692	0.390438	29	19	4	371	136.579448022	6.31210667333e-28	8.73793425186355e-26	0.105939189412892	0
Pol2-4H8	STAT3	5430	6774	0.092784	0.025306	18	30	145	230	0.951828116925	1	1	0.0670792210937129	0
Pol2-4H8	STAT2	5430	6773	0.12069	0.07716	7	41	10	365	6.1837786676	0.00126769153952	0.00417245039845645	0.167954807656871	0
Pol2-4H8	STAT1	5430	6772	0.191176	0.143731	13	35	20	355	6.54202903297	0.0000111207709285	0.0000547383466788339	0.161115995281675	0
Pol2-4H8	Znf143_(16618-1-AP)	5430	7702	0.0625	0.034314	3	45	0	375	32.695652173	0.00138089931068	0.00449205224329457	0.135772406745783	0
Pol2-4H8	TAL1_(SC-12984)	5430	6886	0.189655	0.058376	11	37	10	365	10.7313734875	0.00000196752399191	0.0000109329380367512	0.141487085529316	0
Pol2-4H8	USF2	5430	7392	0.237288	0.128676	14	34	11	364	13.4531812423	0.0000000161744925318	0.000000124961739887017	0.00717496450774694	0
Pol2-4H8	ZBTB7A_(SC-34508)	5430	51341	0.285714	0.149573	14	34	1	374	150.07062407	0.00000000000012315024807	0.00000000000184014889904596	0.13711044982906	0
Pol2-4H8	SRF	5430	6722	0.339623	0.24	17	31	5	370	39.7054533	0.0000000000000850883139081	0.00000000000130181530055177	0.240541324096807	0
Pol2-4H8	Sin3Ak-20	5430	25942	0.529412	0.37069	27	21	3	372	153.694616786	2.41261530393e-26	2.52350281501447e-24	0.26064341642983	0
Pol2-4H8	RXRA	5430	6256	0.095238	0.038328	6	42	15	360	3.41379887097	0.0224156970571	0.0512265727664744	-0.00563035872824893	0
Pol2-4H8	PU.1	5430	6688	0.230769	0.110887	18	30	30	345	6.84776983669	0.000000275456240039	0.00000175544654145613	0.263542867621613	0
Pol2-4H8	SP2_(SC-643)	5430	6668	0.145833	0.107843	7	41	0	375	71.619047619	0.000000160979027324	0.00000106193442039446	0.160056584325342	0
Pol2-4H8	POU5F1_(SC-9081)	5430	5460	0.026316	0.008264	2	46	27	348	0.561019505119	0.759499347106	0.993008881949407	0.132011984010345	0
Pol2-4H8	ZEB1_(SC-25388)	5430	6935	0.269231	0.16087	14	34	4	371	37.4230812739	0.0000000000196980025706	0.000000000224606784028288	0.125318898926257	0
Pol2-4H8	SUZ12	5430	23512	0.008547	0.003408	1	47	68	307	0.0963293772084	0.00284129709876	0.00850044825091069	0.275385273992222	0
Pol2-4H8	POU2F2	5430	5452	0.448276	0.261745	26	22	10	365	42.1230281851	1.83336373867e-20	7.38641879601936e-19	0.243313846994111	0
Pol2-4H8	TFIIIC-110	5430	2976	0.115385	0.063063	6	42	4	371	13.086636389	0.000233891263659	0.000915204736000936	0.238690498061472	0
Rad21	YY1	5885	7528	0.017544	0.002169	2	86	26	309	0.276960578461	0.0887625312431	0.16607478755804	0.116571487603799	0
Rad21	SIX5	5885	147912	0	0	0	88	11	324	0.304307116	0.130386809773	0.228728869006724	-0.0601070976285254	0
Rad21	USF1_(SC-8983)	5885	7391	0.091837	0.053892	9	79	10	325	3.6874799394	0.00732470351788	0.0195323265250073	-0.090564831707351	0
Rad21	WHIP	5885	56897	0.02	0.008879	2	86	11	324	0.685547968541	1	1	0.0535423487143262	0
Rad21	ZNF263	5885	10127	0.072917	0.040276	7	81	8	327	3.51863554971	0.0202162369543	0.0469617749182479	0.174597225677591	0
Rad21	SETDB1	5885	9869	0.106796	0.055616	11	77	15	320	3.03725864688	0.0104424124741	0.0264045938849976	0.0489350208047413	0
Rad21	SMC3_(ab9263)	5885	9126	0.427184	0.310982	44	44	15	320	21.0678871254	1.23614771605e-22	7.00354940374578e-21	0.482554681308691	37
Rad21	SP1	5885	6667	0.078431	0.033413	8	80	14	321	2.28742388305	0.0998021722555	0.182308653198208	0.318417038289334	0
Rad21	RPC155	5885	11128	0.022222	0.00495	2	86	2	333	3.85567047816	0.192565309374	0.314145986108334	-0.0925821602648922	0
Rad21	USF-1	5885	7391	0.157895	0.085181	15	73	7	328	9.55376797281	0.00000100670934152	0.00000588762592314761	-0.090564831707351	0
Rad21	TCF12	5885	6938	0.065574	0.033469	8	80	34	301	0.885543542467	0.844149517595	1	-0.00509272024850417	0
Rad21	YY1_(C-20)	5885	7528	0.018349	0.002309	2	86	21	314	0.348357144614	0.18873397767	0.309240579770185	0.116571487603799	0
Rad21	THAP1_(SC-98174)	5885	55145	0	0	0	88	9	326	0.36741573	0.214181173245	0.342878999640781	0.18744827244342	0
Rad21	RFX5_(N-494)	5885	5993	0.047619	0.011325	5	83	17	318	1.12655457893	0.789696185608	1	0.314111095559301	0
Rad21	ZBTB33	5885	10009	0.010753	0.001225	1	87	5	330	0.759081320742	1	1	0.169957593633412	0
Rad21	TR4	5885	7182	0	0	0	88	4	331	0.746067415	0.584478053947	0.794060131730794	0.108681863909005	0
Rad21	TCF4	5885	6925	0.226415	0.127572	23	65	18	317	6.19372695979	0.000000147043327356	0.00000097890900549484	-0.0695703309573062	0
Rad21	ZZZ3	5885	26009	0	0	0	88	3	332	0.935393258	1	1	0.128995817274637	0
Rad21	SIRT6	5885	51548	0.030612	0.008092	3	85	10	325	1.14670172664	0.738188279162	0.96945697219899	-0.174025976871827	0
Rad21	ZNF274	5885	10782	0	0	0	88	1	334	1.882022471	1	1	-0.0262079559647038	0
Rad21	SREBP1	5885	6720	0.021505	0.00627	2	86	5	330	1.53314219261	0.638934766666	0.855530821244799	-0.0689094470534302	0
Rad21	SREBP2	5885	6721	0	0	0	88	2	333	1.250936329	1	1	-0.018291597614825	0
Rad21	TAF1	5885	6872	0.039683	0.011387	5	83	36	299	0.501014830237	0.2226439124	0.353846345733348	0.154784474044848	0
Rad21	TBP	5885	6908	0.078125	0.033273	10	78	40	295	0.945642048897	1	1	0.0507528358062459	1
Rad21	TAF7_(SQ-8)	5885	6879	0.025424	0.00639	3	85	30	305	0.359457184881	0.115708293495	0.206509403878361	0.188822729374818	0
Rad21	STAT3	5885	6774	0.369565	0.22849	68	20	95	240	8.53934977089	1.04120803688e-16	0.00000000000000239963157313149	0.0092411355274527	0
Rad21	STAT2	5885	6773	0.029412	0.008538	3	85	14	321	0.809628767135	1	1	-0.0356738774292034	0
Rad21	STAT1	5885	6772	0.12037	0.047516	13	75	20	315	2.72195946026	0.0120428166133	0.0299135029380033	0.249345780729573	0
Rad21	Znf143_(16618-1-AP)	5885	7702	0	0	0	88	3	332	0.935393258	1	1	0.16170025297752	0
Rad21	TAL1_(SC-12984)	5885	6886	0.038095	0.006958	4	84	17	318	0.890993294139	1	1	-0.203244353265187	0
Rad21	USF2	5885	7392	0.097087	0.04635	10	78	15	320	2.72692731666	0.0216206137376	0.0496493637824811	-0.0299945199152511	0
Rad21	ZBTB7A_(SC-34508)	5885	51341	0.009804	0.001157	1	87	14	321	0.264098666313	0.326551538291	0.486473244799986	-0.21647706655824	0
Rad21	SRF	5885	6722	0.027778	0.006904	3	85	19	316	0.587654928789	0.58970916211	0.800855963225041	0.103583814830253	0
Rad21	Sin3Ak-20	5885	25942	0.017241	0.002193	2	86	28	307	0.255535820104	0.0594288788965	0.117796527812705	0.217643241248659	0
Rad21	RXRA	5885	6256	0.112245	0.040745	11	77	10	325	4.62006343908	0.00100552960684	0.00339272675657739	-0.171152695192662	0
Rad21	SP2_(SC-643)	5885	6668	0	0	0	88	7	328	0.462078651	0.353364991211	0.518815545200872	0.150988714240269	0
Rad21	ZEB1_(SC-25388)	5885	6935	0.019231	0.002323	2	86	16	319	0.464360856205	0.387364677613	0.559075622007989	0.107972086800162	0
Rad21	SUZ12	5885	23512	0.264	0.170345	33	55	36	299	4.95816769663	0.0000000233281688313	0.000000176224875379779	0.294227603458465	0
Rad21	TFIIIC-110	5885	2976	0.031579	0.007264	3	85	7	328	1.65154145136	0.440445518664	0.624337549130439	0.237123492941129	0
Egr-1	HSF1	1958	3297	0.035714	0.007143	1	25	2	395	7.8093487052	0.173680742562	0.28819260318771	-0.16109335672274	1
Egr-1	Pol2-4H8	1958	5430	0.48	0.293173	24	2	24	373	180.100288884	1.04222479015e-23	6.99834646126648e-22	0.00212540174215487	0
Egr-1	Rad21	1958	5885	0.017857	0.002183	2	24	86	311	0.301952701047	0.131262935394	0.230117358777749	-0.181628210254714	0
Egr-1	YY1	1958	7528	0.459459	0.19802	17	9	11	386	63.8153892375	5.87782202224e-17	0.0000000000000014145784946444	-0.197759231347356	4
Egr-1	GATA3_(SC-268)	1958	2625	0.041667	0.007785	5	21	93	304	0.778733225199	0.811181523251	1	-0.0377893192421044	0
Egr-1	FOXA1_(C-20)	1958	3169	0.063158	0.016272	6	20	69	328	1.42476761253	0.432638638959	0.614311854143846	0.0311400305808028	0
Egr-1	Pol2	1958	5430	0.278481	0.119816	21	5	51	346	28.115927114	0.000000000000158097006182	0.0000000000023240259908754	0.00212540174215487	0
Egr-1	SIX5	1958	147912	0.15625	0.074074	5	21	6	391	15.2409892179	0.000213234715092	0.000837993941752448	0.281454193137286	0
Egr-1	USF1_(SC-8983)	1958	7391	0.25	0.093923	9	17	10	387	20.0713524147	0.000000180039387448	0.00000117767195229065	-0.197607765471852	0
Egr-1	WHIP	1958	56897	0.176471	0.075829	6	20	7	390	16.4035718403	0.0000383139689913	0.000172080658417573	-0.380166203472386	0
Egr-1	ZNF263	1958	10127	0.138889	0.052133	5	21	10	387	9.10345095807	0.00116696829765	0.00386784922054744	0.0462129650036386	0
Egr-1	SETDB1	1958	9869	0.04	0.010601	2	24	24	373	1.29426137881	0.668637893777	0.889065274233737	-0.108905629860467	0
Egr-1	GR	1958	2908	0.046875	0.019143	6	20	102	295	0.867932951883	1	1	-0.00252587993399523	9
Egr-1	SMC3_(ab9263)	1958	9126	0.024096	0.007553	2	24	57	340	0.497735662603	0.557343043016	0.76309347034966	-0.370095320016008	0
Egr-1	NRSF	1958	5978	0.131579	0.050761	5	21	12	385	7.55877315056	0.00220609803163	0.00684286694840922	0.0354030412727665	0
Egr-1	SP1	1958	6667	0.333333	0.164557	12	14	10	387	32.3072442831	0.0000000000772870815743	0.000000000817829643351396	-0.210670649549696	237
Egr-1	RPC155	1958	11128	0.071429	0.023622	2	24	2	395	16.1555114178	0.0202214518953	0.0469617749182479	-0.271877580692378	0
Egr-1	Pbx3	1958	5090	0.258065	0.13986	8	18	5	392	33.8772315518	0.0000000694044321708	0.000000484894934588287	0.0388219276123307	0
Egr-1	GATA-1	1958	2623	0.268293	0.1	11	15	14	383	19.6734751437	0.0000000124813064619	0.0000000978181928620664	0.149794621387278	4
Egr-1	GATA-2	1958	2624	0.042857	0.012998	6	20	114	283	0.745198011719	0.656414245321	0.87548726834255	0.168805952766927	0
Egr-1	NFKB	1958	5970	0.333333	0.181818	21	5	37	360	40.0968304539	8.24065282784e-16	0.0000000000000166319713478907	-0.0443299875722366	1
Egr-1	MafK_(SC-477)	1958	7975	0.038835	0.006472	4	22	77	320	0.756076569413	0.798624493796	1	0.0716909295198659	0
Egr-1	USF-1	1958	7391	0.116279	0.092511	5	21	17	380	5.28243876354	0.00756535911276	0.0200917911202645	-0.197607765471852	0
Egr-1	ELK4	1958	2005	0.285714	0.128655	10	16	9	388	26.2993443518	0.00000000780686194315	0.0000000632809569430594	-0.295224467017544	4
Egr-1	TCF12	1958	6938	0.236364	0.138514	13	13	29	368	12.5283249431	0.0000000586859489214	0.000000414734632515783	0.137900728501683	0
Egr-1	YY1_(C-20)	1958	7528	0.4	0.207792	14	12	9	388	48.6847101582	0.000000000000113185289034	0.00000000000170059333440864	-0.197759231347356	4
Egr-1	MafK_(ab50322)	1958	7975	0.042373	0.01272	5	21	91	306	0.801033003858	0.811295850479	1	0.0716909295198659	0
Egr-1	THAP1_(SC-98174)	1958	55145	0.206897	0.139535	6	20	3	394	38.2617371529	0.00000222043974896	0.0000122112960511562	-0.4315426275489	0
Egr-1	GRp20	1958	2908	0.037037	0.016667	1	25	1	396	15.5493600103	0.119290107896	0.211755514636535	-0.00252587993399523	0
Egr-1	Pol2(phosphoS2)	1958	5430	0.428571	0.215962	18	8	16	381	51.9116993127	1.24415860184e-16	0.00000000000000282546080810345	0.00212540174215487	0
Egr-1	PAX5-C20	1958	5079	0.5	0.301508	21	5	16	381	95.9230792385	4.14703945869e-21	1.79013869966785e-19	-0.135394991277927	0
Egr-1	ELF1_(SC-631)	1958	1997	0.470588	0.261438	16	10	8	389	74.5468063948	8.58568860546e-17	0.00000000000000202032764329042	0.0730956082180211	1
Egr-1	RFX5_(N-494)	1958	5993	0.230769	0.098958	9	17	13	384	15.3676842039	0.000000863893907486	0.00000508794690072155	-0.167767558654515	0
Egr-1	GTF2B	1958	2959	0.378378	0.167513	14	12	11	386	39.729121252	0.000000000000583336633565	0.00000000000790228630127032	-0.227872252227661	0
Egr-1	ZBTB33	1958	10009	0.103448	0.046512	3	23	3	394	16.8047464137	0.00366128589512	0.0106234910555122	-0.233478955401261	0
Egr-1	HDAC2_(SC-6296)	1958	3066	0.116279	0.044118	5	21	17	380	5.28243876354	0.00756535911276	0.0200917911202645	-0.287123236967711	2
Egr-1	TR4	1958	7182	0.153846	0.084746	4	22	0	397	86.52173913	0.0000113675855109	0.0000559026198858816	0.0066981667893787	0
Egr-1	TCF4	1958	6925	0.079365	0.022222	5	21	36	361	2.38081432396	0.0944405226873	0.174518255519625	0.373667468974043	1
Egr-1	ZZZ3	1958	26009	0	0	0	26	3	394	3.657407407	1	1	-0.10484330449926	0
Egr-1	SIRT6	1958	51548	0.083333	0.043956	3	23	10	387	5.01122701162	0.0391147177471	0.0828175450902019	-0.143243498977169	0
Egr-1	ZNF274	1958	10782	0	0	0	26	1	396	7.351851851	1	1	0.0187213896726094	0
Egr-1	Mxi1_(bHLH)	1958	4601	0.324324	0.153846	12	14	11	386	29.3046235966	0.0000000001564125077	0.00000000157980989671365	0.277170613770444	1
Egr-1	NF-E2	1958	4778	0.03125	0.007812	1	25	6	391	2.59777247222	0.3606718595	0.527195443112201	-0.288790030096772	1
Egr-1	IRF4_(M-17)	1958	3662	0.169014	0.048452	12	14	45	352	6.65331744433	0.0000258497808854	0.000119912117898244	-0.13028642652217	1
Egr-1	SREBP1	1958	6720	0.137931	0.084942	4	22	3	394	23.3363713718	0.000349799006373	0.00131893018763449	-0.010739601518934	0
Egr-1	SREBP2	1958	6721	0	0	0	26	2	395	4.888888888	1	1	0.152558012464821	0
Egr-1	FOXA1_(SC-101058)	1958	3169	0.079365	0.020455	5	21	36	361	2.38081432396	0.0944405226873	0.174518255519625	0.0311400305808028	0
Egr-1	IRF3	1958	3661	0.103448	0.073529	3	23	3	394	16.8047464137	0.00366128589512	0.0106234910555122	-0.00667112611878115	0
Egr-1	IRF1	1958	3659	0.416667	0.189573	15	11	10	387	50.9849115403	0.0000000000000131972849182	0.000000000000226078843055401	0.101698929803906	3
Egr-1	TAF1	1958	6872	0.468085	0.260684	22	4	19	378	105.309317125	9.88375476747e-22	4.69499931705409e-20	-0.0592447408106244	0
Egr-1	Pol2(b)	1958	5430	0.404255	0.217391	19	7	21	376	47.3009080602	1.39345706268e-16	0.00000000000000313830764551409	0.00212540174215487	0
Egr-1	TBP	1958	6908	0.407407	0.150246	22	4	28	369	70.7271805037	3.27247019641e-19	1.05946222608774e-17	-0.100609531778673	1
Egr-1	HNF4A	1958	3172	0.058824	0.016949	2	24	8	389	4.02857346078	0.12063076746	0.213821327754584	-0.194572789919699	2
Egr-1	GABP	1958	2551	0.37931	0.179688	11	15	3	394	91.9250989394	0.00000000000148971837571	0.0000000000195007900011713	-0.402371509495723	1
Egr-1	MEF2A	1958	4205	0.194444	0.058488	14	12	46	351	8.82176034234	0.000000806010216091	0.00000477028244321975	-0.0820186468257818	0
Egr-1	PRDM1_(Val90)	1958	639	0.02381	0.002257	2	24	58	339	0.487730919264	0.559075605745	0.764791805746241	0.211899072480141	1
Egr-1	NF-E2_(H-230)	1958	4778	0	0	0	26	1	396	7.351851851	1	1	-0.288790030096772	1
Egr-1	FOXA2_(SC-6554)	1958	3170	0.067797	0.01662	4	22	33	364	2.00130646175	0.268685123236	0.412294649536071	0.0640555652390429	2
Egr-1	HA-E2F1	1958	1869	0.418605	0.149351	18	8	16	381	51.9116993127	1.24415860184e-16	0.00000000000000282546080810345	-0.340914931928804	0
Egr-1	TAF7_(SQ-8)	1958	6879	0.439024	0.200913	18	8	15	382	55.4483516862	5.97056580283e-17	0.0000000000000014274245011689	0.0760318309231203	0
Egr-1	JunD	1958	3727	0.047619	0.013804	5	21	77	320	0.989510123482	1	1	0.0522663585941819	22
Egr-1	HMGN3	1958	9324	0.4375	0.244755	14	12	6	391	72.7438080775	0.00000000000000584237862621	0.000000000000106099156420555	-0.1702603027169	0
Egr-1	p300_(F-4)	1958	2033	0.125	0.050562	4	22	6	391	11.6726598415	0.00184517299491	0.00580277300914454	-0.0241038072663492	13
Egr-1	NELFe	1958	7936	0.216216	0.099548	8	18	10	387	16.8906975031	0.00000193409168666	0.0000107782015202292	-0.0958013209942358	0
Egr-1	PAX5-N19	1958	5079	0.209677	0.106494	13	13	36	361	9.92368652835	0.000000482473874633	0.00000297694316974349	-0.135394991277927	0
Egr-1	STAT3	1958	6774	0.049724	0.011648	9	17	154	243	0.835734695471	0.835720824272	1	0.387275763413122	13
Egr-1	STAT2	1958	6773	0.102564	0.031373	4	22	13	384	5.32935022411	0.0154851035124	0.0372670256654618	0.0604286141964783	0
Egr-1	STAT1	1958	6772	0.092593	0.035971	5	21	28	369	3.12505493202	0.0423329504125	0.0886766482933131	-0.0569651078873777	6
Egr-1	Znf143_(16618-1-AP)	1958	7702	0.115385	0.059322	3	23	0	397	66.333333333	0.000207581996286	0.00081962865901964	-0.347678288822108	0
Egr-1	TAL1_(SC-12984)	1958	6886	0.205128	0.050794	8	18	13	384	12.9299467601	0.00000797594618526	0.0000400195307210601	0.010276976756882	0
Egr-1	GTF2F1_(RAP-74)	1958	2962	0.318182	0.156682	14	12	18	379	24.0575354926	0.0000000000504873656142	0.000000000543763923912146	-0.225266791539577	0
Egr-1	USF2	1958	7392	0.186047	0.083333	8	18	17	380	9.81458495452	0.0000360842651832	0.000162738240739158	0.270032432834692	0
Egr-1	ZBTB7A_(SC-34508)	1958	51341	0.464286	0.475806	13	13	2	395	187.04748037	5.55905759732e-16	0.0000000000000114746543726085	-0.10064809200056	1
Egr-1	FOSL2	1958	2355	0.105263	0.041534	6	20	30	367	3.65206652467	0.0162416277267	0.0388727010805374	0.359980550284818	3
Egr-1	Nrf1	1958	4899	0.333333	0.186567	10	16	4	393	59.2377525377	0.000000000101417729021	0.00000000105571488640233	-0.185312176779718	0
Egr-1	SRF	1958	6722	0.289474	0.155689	10	16	12	385	19.6561409282	0.0000000489712506575	0.000000351684815166485	-0.000699625544387703	31
Egr-1	Sin3Ak-20	1958	25942	0.473684	0.240642	18	8	12	385	69.419057528	5.27870389618e-18	1.47994177790325e-16	-0.305453947944892	0
Egr-1	NF-YB	1958	4801	0.275862	0.114865	8	18	3	394	56.3594064325	0.00000000963042880234	0.0000000770859488681785	-0.25251631678979	0
Egr-1	RXRA	1958	6256	0.093023	0.029126	4	22	17	380	4.04136759775	0.0328037208221	0.0717841229335755	-0.0716361401600033	0
Egr-1	GCN5	1958	2648	0.071429	0.023622	2	24	2	395	16.1555114178	0.0202214518953	0.0469617749182479	0.256859808725741	1
Egr-1	MEF2C_(SC-13268)	1958	4208	0.196429	0.09887	11	15	30	367	8.88015975681	0.00000501525017378	0.0000260534342838485	0.0488058597419518	1
Egr-1	HEY1	1958	23462	0.475	0.206751	19	7	14	383	71.4814714096	9.8086724138e-19	3.04853538620904e-17	0.172070644781593	0
Egr-1	KAP1	1958	81850	0.068966	0.015038	4	22	32	365	2.06923736677	0.262142064901	0.404422263791388	-0.280209134120378	1
Egr-1	PU.1	1958	6688	0.213115	0.088993	13	13	35	362	10.2325677734	0.000000366101965584	0.00000229801337658555	-0.0709056962064609	8
Egr-1	SP2_(SC-643)	1958	6668	0.178571	0.129032	5	21	2	395	45.6080056806	0.0000115062467987	0.0000565078793120806	-0.275850242105335	1
Egr-1	p300_(N-15)	1958	2033	0.027027	0.003226	5	21	158	239	0.360913099881	0.0387115714487	0.0820706439717323	-0.0241038072663492	13
Egr-1	NANOG_(SC-33759)	1958	79923	0.037736	0.005764	2	24	27	370	1.14158645248	0.696077203106	0.92160757246678	0.361536503279957	0
Egr-1	ERRA	1958	2101	0	0	0	26	1	396	7.351851851	1	1	-0.107391492916003	0
Egr-1	Oct-2	1958	5452	0.386364	0.207729	17	9	18	379	38.7739603093	0.0000000000000106579158278	0.000000000000184026679960013	-0.132883882487175	2
Egr-1	POU5F1_(SC-9081)	1958	5460	0.018182	0.023772	1	25	28	369	0.527769782955	1	1	0.242349069266468	1
Egr-1	ZEB1_(SC-25388)	1958	6935	0.333333	0.175325	11	15	7	390	39.5991511126	0.00000000011356633757	0.0000000011663863029122	0.150285972951803	0
Egr-1	HNF4G_(SC-6558)	1958	3174	0.08	0.021407	4	22	24	373	2.8157932583	0.0831853204073	0.156989922864436	0.0359061103152661	0
Egr-1	ERalpha_a	1958	2101	0.009709	0.000965	1	25	77	320	0.166642736251	0.0633222571647	0.124403018500561	-0.107391492916003	13
Egr-1	Max	1958	4149	0.295455	0.168966	13	13	18	379	20.6547885817	0.000000000670220853627	0.00000000624200551862543	-0.309740070842511	11
Egr-1	FOSL1_(SC-183)	1958	8061	0.093023	0.04386	4	22	16	381	4.30338085877	0.0277180960566	0.0619132338611283	-0.115372718718703	0
Egr-1	ETS1	1958	2113	0.363636	0.213333	12	14	7	390	46.1461405545	0.00000000000663894977218	0.0000000000791869469536996	0.0108049085396029	3
Egr-1	SUZ12	1958	23512	0.021277	0.025907	2	24	67	330	0.411094939478	0.282359206066	0.429629744502546	-0.0737188480477691	0
Egr-1	MafF_(M8194)	1958	23764	0.041667	0.01068	5	21	93	304	0.778733225199	0.811181523251	1	0.281424774781696	0
Egr-1	NF-YA	1958	4800	0.206897	0.090278	6	20	3	394	38.2617371529	0.00000222043974896	0.0000122112960511562	-0.397074985225021	0
Egr-1	PGC1A	1958	10891	0.068966	0.021127	2	24	3	394	10.7880851218	0.0324298282411	0.0710373885635694	-0.0151058132079726	0
Egr-1	Ini1	1958	6598	0.314286	0.171053	11	15	9	388	30.7699509516	0.000000000559453691727	0.0000000052644785974103	-0.207046090900593	0
Egr-1	GATA2_(CG2-96)	1958	2624	0.081967	0.015152	5	21	35	362	2.45545680143	0.086604242174	0.162792629405352	0.168805952766927	1
Egr-1	HNF4A_(H-171)	1958	3172	0.103448	0.03125	6	20	32	365	3.40679365011	0.0211091964264	0.0487528320013544	-0.194572789919699	2
Egr-1	p300	1958	2033	0.065217	0.017279	9	17	112	285	1.34617893627	0.504503018193	0.700534060748462	-0.0241038072663492	13
Egr-1	POU2F2	1958	5452	0.377778	0.174089	17	9	19	378	36.6080339217	0.0000000000000197532269143	0.00000000000032687985898336	-0.132883882487175	1
Egr-1	TFIIIC-110	1958	2976	0.125	0.048951	4	22	6	391	11.6726598415	0.00184517299491	0.00580277300914454	-0.337248161418167	0
YY1	ZNF263	7528	10127	0.131579	0.041096	5	23	10	385	8.27810583909	0.00167257076232	0.00531528622626847	0.0577426870295559	0
YY1	YY1_(C-20)	7528	7528	0.645161	0.40146	20	8	3	392	300.753097874	5.93262394246e-25	4.85226189820149e-23	1	898
YY1	ZBTB33	7528	10009	0.172414	0.084615	5	23	1	394	82.8715755782	0.00000510522142491	0.0000264198851856189	0.0627380804581973	0
YY1	ZZZ3	7528	26009	0.033333	0.019737	1	27	2	393	7.20263765698	0.18613765832	0.305723304726704	0.0575656638425013	0
YY1	ZNF274	7528	10782	0	0	0	28	1	394	6.810344827	1	1	0.32205384898	0
YY1	Znf143_(16618-1-AP)	7528	7702	0.107143	0.056452	3	25	0	395	60.923076923	0.00026155331532	0.00100964406105428	0.151335459063824	0
YY1	ZBTB7A_(SC-34508)	7528	51341	0.387097	0.18125	12	16	3	392	93.8087431821	0.000000000000211862050384	0.00000000000305249719745318	0.401724296504746	0
YY1	ZEB1_(SC-25388)	7528	6935	0.393939	0.246667	13	15	5	390	64.9590918456	0.000000000000145749256574	0.00000000000214832034283465	0.0835953129023594	2
CCNT2	HSF1	905	3297	0.04	0.011628	1	22	2	398	8.92859509821	0.154758046816	0.261976040034928	-0.205001564767945	0
CCNT2	Pol2-4H8	905	5430	0.44898	0.27619	22	1	26	374	305.694592409	1.92315824082e-22	1.03054755387389e-20	0.099613779006596	0
CCNT2	Rad21	905	5885	0.018349	0.00232	2	21	86	314	0.348357144614	0.18873397767	0.309240579770185	0.277258723764663	0
CCNT2	Egr-1	905	1958	0.53125	0.309353	17	6	9	391	116.558115249	3.07747650372e-19	9.99307146491527e-18	-0.258215083248407	0
CCNT2	YY1	905	7528	0.7	0.413534	21	2	7	393	535.104057992	1.72299656944e-27	2.20503019792568e-25	0.204708985242888	0
CCNT2	GATA3_(SC-268)	905	2625	0.042735	0.006613	5	18	93	307	0.917149963909	1	1	0.0862640753989751	0
CCNT2	EBF1_(C-8)	905	1879	0.106667	0.032819	8	15	51	349	3.63323987265	0.00801973606627	0.0211282850396912	-0.0314121111757661	0
CCNT2	FOXA1_(C-20)	905	3169	0.076923	0.020968	7	16	68	332	2.13136828617	0.153788235772	0.261269471923757	-0.0210694068323495	0
CCNT2	Pol2	905	5430	0.25641	0.08871	19	4	53	347	30.6519587438	0.00000000000140931089079	0.0000000000184927429071334	0.099613779006596	0
CCNT2	SIX5	905	147912	0.307692	0.212121	8	15	3	397	67.8057317114	0.00000000308355878881	0.0000000261849746328456	-0.485837985686798	0
CCNT2	USF1_(SC-8983)	905	7391	0.3125	0.152	10	13	9	391	32.4765320658	0.00000000178869375623	0.0000000156914602260241	-0.17274297221466	0
CCNT2	WHIP	905	56897	0.121212	0.048485	4	19	9	391	9.03259032141	0.00345050462455	0.0101089656089025	0.27540210810456	0
CCNT2	ZNF263	905	10127	0.151515	0.056604	5	18	10	390	10.6815522121	0.00063519937828	0.00224340871328891	0.174410195446003	0
CCNT2	eGFP-HDAC8	905	55869	0	0	0	23	1	399	8.333333333	1	1	0.409253246200504	0
CCNT2	SETDB1	905	9869	0.065217	0.022026	3	20	23	377	2.4512543937	0.160554418071	0.269898154810128	-0.0741233149696	0
CCNT2	GR	905	2908	0.023438	0.004721	3	20	105	295	0.422124119638	0.219241304785	0.349129982938257	0.244456198271956	0
CCNT2	SMC3_(ab9263)	905	9126	0.012346	0.001634	1	22	58	342	0.268562256465	0.226530969247	0.35842965577729	0.385914798384901	0
CCNT2	NRSF	905	5978	0.212121	0.100719	7	16	10	390	16.7389882301	0.0000073840300062	0.0000371180584137909	-0.119115863310402	0
CCNT2	SP1	905	6667	0.363636	0.25	12	11	10	390	41.1926747637	0.0000000000116040576854	0.000000000134429115550353	0.213329002460163	0
CCNT2	RPC155	905	11128	0.08	0.041096	2	21	2	398	18.5427691883	0.0158968687932	0.0381314528627188	0.160512501430255	0
CCNT2	Pbx3	905	5090	0.16129	0.10101	5	18	8	392	13.3834736656	0.000293043491024	0.00112046646585556	-0.135160897458758	0
CCNT2	GATA-1	905	2623	0.361111	0.198795	13	10	12	388	40.7445305204	0.00000000000243431312425	0.0000000000309351146794293	-0.161917979501126	0
CCNT2	GATA-2	905	2624	0.043796	0.012733	6	17	114	286	0.885701108633	1	1	-0.178032407569963	0
CCNT2	NFKB	905	5970	0.285714	0.141956	18	5	40	360	31.8504171581	0.000000000000454386793332	0.00000000000621738306649748	-0.0524316077507562	0
CCNT2	MafK_(SC-477)	905	7975	0.050505	0.009185	5	18	76	324	1.18373278039	0.784985285705	1	-0.0684430833503054	0
CCNT2	USF-1	905	7391	0.125	0.043011	5	18	17	383	6.20397230516	0.00429978136595	0.0122027189404655	-0.17274297221466	0
CCNT2	ELK4	905	2005	0.5	0.311321	14	9	5	395	115.895994807	1.57996717819e-16	0.00000000000000351469999270978	0.352283915324547	0
CCNT2	TCF12	905	6938	0.12069	0.052045	7	16	35	365	4.53573464954	0.00422447908662	0.0120708913854091	0.306800259200054	0
CCNT2	CTCF	905	10664	0	0	0	23	43	357	0.339015151	0.150944028122	0.257240974136161	0.425272427493432	0
CCNT2	CTCF_(C-20)	905	10664	0.019231	0.00361	1	22	28	372	0.604489724163	1	1	0.425272427493432	0
CCNT2	YY1_(C-20)	905	7528	0.483871	0.333333	15	8	8	392	87.3999074053	1.40095696475e-16	0.00000000000000314218760052588	0.204708985242888	0
CCNT2	MafK_(ab50322)	905	7975	0.043478	0.008222	5	18	91	309	0.943365052555	1	1	-0.0684430833503054	0
CCNT2	THAP1_(SC-98174)	905	55145	0.333333	0.328571	8	15	1	399	201.567852783	0.00000000017957717174	0.00000000179050455929214	0.569339262598004	0
CCNT2	GRp20	905	2908	0.086957	0.0625	2	21	0	400	54.681818181	0.00283463861159	0.00848286074742119	0.244456198271956	0
CCNT2	Pol2(phosphoS2)	905	5430	0.583333	0.366667	21	2	13	387	294.504097466	1.31149810834e-24	9.97655693882694e-23	0.099613779006596	0
CCNT2	PAX5-C20	905	5079	0.463415	0.305732	19	4	18	382	97.0018104716	3.03326355002e-19	9.90866093006533e-18	0.052248723720468	0
CCNT2	CTCFL_(SC-98982)	905	140690	0.125	0.06383	3	20	1	399	57.7198833556	0.000545381775626	0.00195926781877795	0.133682887377223	0
CCNT2	ELF1_(SC-631)	905	1997	0.566667	0.418367	17	6	7	393	148.704850157	3.50781838249e-20	1.3249322348901e-18	0.29177603657773	0
CCNT2	RFX5_(N-494)	905	5993	0.25	0.137681	9	14	13	387	18.7606019284	0.000000246857518178	0.00000158425727595297	0.217076068970261	0
CCNT2	GTF2B	905	2959	0.411765	0.205479	14	9	11	389	53.0619476957	0.0000000000000533624066826	0.000000000000838838525857403	0.442292663040567	0
CCNT2	ZBTB33	905	10009	0.208333	0.157143	5	18	1	399	106.360225045	0.00000176618094692	0.00000992382042386145	0.547900287762117	0
CCNT2	HDAC2_(SC-6296)	905	3066	0.184211	0.119718	7	16	15	385	11.07473918	0.0000543864737146	0.000237596811673662	0.422873723744052	0
CCNT2	TR4	905	7182	0.173913	0.15625	4	19	0	400	100.25	0.00000673310834106	0.0000341936286340106	0.417264319114925	0
CCNT2	TCF4	905	6925	0.101695	0.031519	6	17	35	365	3.66284064285	0.0165658069981	0.0394489598347924	-0.127475056927908	0
CCNT2	ZZZ3	905	26009	0.04	0.032609	1	22	2	398	8.92859509821	0.154758046816	0.261976040034928	0.458709317548217	0
CCNT2	SIRT6	905	51548	0.090909	0.079365	3	20	10	390	5.80021749383	0.0281418506887	0.0626924128182836	-0.160374974592559	0
CCNT2	ZNF274	905	10782	0	0	0	23	1	399	8.333333333	1	1	0.178460022788461	0
CCNT2	Mxi1_(bHLH)	905	4601	0.533333	0.355769	16	7	7	393	121.056322902	1.42181697879e-18	4.24908116683442e-17	-0.187381611379206	0
CCNT2	eGFP-FOS	905	2353	0.086207	0.050542	5	18	35	365	2.88626861715	0.054894158723	0.110515686851514	-0.133168998796046	0
CCNT2	NF-E2	905	4778	0.034483	0.009901	1	22	6	394	2.97246696233	0.325806742426	0.485563192781207	0.25759471022402	0
CCNT2	IRF4_(M-17)	905	3662	0.111111	0.022567	8	15	49	351	3.80286908971	0.00641679749493	0.0174069633790146	0.0703354211920524	0
CCNT2	SREBP1	905	6720	0.111111	0.031818	3	20	4	396	14.5791192078	0.00427941626596	0.012176691117215	-0.271207531980961	0
CCNT2	SREBP2	905	6721	0	0	0	23	2	398	5.541666666	1	1	-0.41953955050748	0
CCNT2	FOXA1_(SC-101058)	905	3169	0.101695	0.028646	6	17	35	365	3.66284064285	0.0165658069981	0.0394489598347924	-0.0210694068323495	0
CCNT2	IRF3	905	3661	0.16	0.179487	4	19	2	398	40.5840082029	0.0000938004238384	0.00039472379516987	0.0162683729874079	0
CCNT2	IRF1	905	3659	0.6	0.331081	18	5	7	393	187.479330755	7.31712123002e-22	3.53758421067367e-20	0.0681219066358472	0
CCNT2	TAF1	905	6872	0.5	0.31694	22	1	19	381	417.308825785	1.74872939724e-24	1.31190885401219e-22	0.0322568539782063	0
CCNT2	Pol2(b)	905	5430	0.5	0.337278	21	2	19	381	201.748527608	1.80117267797e-22	9.8955335307867e-21	0.099613779006596	0
CCNT2	TBP	905	6908	0.431373	0.16338	22	1	28	372	283.005415791	6.20075825377e-22	3.05211983187828e-20	0.33735935146629	0
CCNT2	HNF4A	905	3172	0.064516	0.02439	2	21	8	392	4.63470389619	0.0975713928805	0.178683773022572	-0.141746526943902	0
CCNT2	GABP	905	2551	0.48	0.385714	12	11	2	398	202.023778086	0.00000000000000199953539178	0.0000000000000382939189996177	0.642075204389645	0
CCNT2	MEF2A	905	4205	0.121622	0.025335	9	14	51	349	4.3761977991	0.00210708907709	0.00656383590509308	0.371794295176696	0
CCNT2	PRDM1_(Val90)	905	639	0.024691	0.002404	2	21	58	342	0.562214794255	0.756812483214	0.990090943163186	-0.00757639673795019	0
CCNT2	NF-E2_(H-230)	905	4778	0	0	0	23	1	399	8.333333333	1	1	0.25759471022402	0
CCNT2	FOXA2_(SC-6554)	905	3170	0.090909	0.02623	5	18	32	368	3.18129703169	0.0406902310516	0.0856147646768481	-0.109563428145703	0
CCNT2	HA-E2F1	905	1869	0.567568	0.22449	21	2	13	387	294.504097466	1.31149810834e-24	9.97655693882694e-23	0.0905932389477821	0
CCNT2	TAF7_(SQ-8)	905	6879	0.555556	0.30625	20	3	13	387	188.921337868	1.05489295403e-22	6.16942234082706e-21	0.256947736309434	0
CCNT2	JunD	905	3727	0.059406	0.018456	6	17	76	324	1.50302723027	0.416585034068	0.594076035735672	-0.154887027486683	0
CCNT2	HMGN3	905	9324	0.72	0.653333	18	5	2	398	638.710667476	3.06907053662e-25	2.73650404076659e-23	0.407946679085647	0
CCNT2	p300_(F-4)	905	2033	0.137931	0.090164	4	19	6	394	13.5874240985	0.00113254617183	0.00377561668929413	0.108247169283182	0
CCNT2	NELFe	905	7936	0.166667	0.086207	6	17	12	388	11.2484307134	0.000158776747228	0.000643987120188734	0.0963808628544201	0
CCNT2	PAX5-N19	905	5079	0.125	0.047887	8	15	41	359	4.64278844588	0.00232236495951	0.00715859621126375	0.052248723720468	0
CCNT2	STAT3	905	6774	0.038889	0.006591	7	16	156	244	0.684881586043	0.511345350404	0.708407376680427	-0.226251186482676	0
CCNT2	STAT2	905	6773	0.176471	0.082902	6	17	11	389	12.2916277433	0.000109741137737	0.000457030664740845	0.0193846176643867	0
CCNT2	STAT1	905	6772	0.12	0.058824	6	17	27	373	4.84404251952	0.00548330489194	0.0151120827500692	0.244358969536895	0
CCNT2	Znf143_(16618-1-AP)	905	7702	0.130435	0.109375	3	20	0	400	76.38095238	0.000141395275162	0.000578232256846705	0.430617682509948	0
CCNT2	TAL1_(SC-12984)	905	6886	0.257143	0.086275	9	14	12	388	20.3513092707	0.000000150556973025	0.00000100168731043789	-0.0433523920229139	0
CCNT2	GTF2F1_(RAP-74)	905	2962	0.375	0.216049	15	8	17	383	41.0595264364	0.000000000000136151001858	0.0000000000020150348274984	-0.0401593984397959	0
CCNT2	USF2	905	7392	0.170732	0.084416	7	16	18	382	9.1761851688	0.000137970674778	0.000565929487268131	-0.381667924045694	0
CCNT2	ZBTB7A_(SC-34508)	905	51341	0.461538	0.29	12	11	3	397	136.647159218	0.00000000000000974963824428	0.000000000000170783518230721	-0.180946932562211	0
CCNT2	FOSL2	905	2355	0.090909	0.034221	5	18	31	369	3.29223680221	0.0365336971262	0.078400780694181	-0.095927905283407	0
CCNT2	Nrf1	905	4899	0.541667	0.438356	13	10	1	399	477.715835915	8.45997301577e-18	2.30068966163865e-16	0.449888890422649	0
CCNT2	SRF	905	6722	0.314286	0.198276	10	13	12	388	24.2954641024	0.000000011456185581	0.000000090501370188902	-0.0557569187378183	0
CCNT2	Sin3Ak-20	905	25942	0.709677	0.483333	22	1	8	392	988.730958625	4.29836299508e-29	7.79293211008004e-27	0.384331054884801	0
CCNT2	NF-YB	905	4801	0.36	0.290698	9	14	2	398	121.474891198	0.0000000000385234564828	0.000000000420319116970811	0.470845838027513	0
CCNT2	RXRA	905	6256	0.1	0.039474	4	19	17	383	4.71112606803	0.0214690800953	0.0493611579940935	-0.187998363328654	0
CCNT2	GCN5	905	2648	0.125	0.085714	3	20	1	399	57.7198833556	0.000545381775626	0.00195926781877795	-0.220718576202906	0
CCNT2	MEF2C_(SC-13268)	905	4208	0.103448	0.033951	6	17	35	365	3.66284064285	0.0165658069981	0.0394489598347924	0.211404584384134	0
CCNT2	HEY1	905	23462	0.69697	0.380952	23	0	10	390	853.09090909	1.72815065776e-30	3.99974954364112e-28	-0.198590231423292	0
CCNT2	KAP1	905	81850	0.092593	0.023324	5	18	31	369	3.29223680221	0.0365336971262	0.078400780694181	0.110659472301896	0
CCNT2	PU.1	905	6688	0.145161	0.045802	9	14	39	361	5.90745387847	0.000357955897349	0.00134455947906161	0.176842458169289	0
CCNT2	SP2_(SC-643)	905	6668	0.304348	0.34375	7	16	0	400	188.705882352	0.00000000053599935908	0.00000000505869420806404	0.295922217232097	0
CCNT2	p300_(N-15)	905	2033	0.033149	0.004023	6	17	157	243	0.546994753151	0.271927152459	0.415861600513005	0.108247169283182	0
CCNT2	NANOG_(SC-33759)	905	79923	0.04	0.006826	2	21	27	373	1.31474495646	0.665562359481	0.885517043350577	-0.303568823062803	0
CCNT2	ERRA	905	2101	0	0	0	23	1	399	8.333333333	1	1	-0.269528993501518	0
CCNT2	Oct-2	905	5452	0.414634	0.25641	17	6	18	382	58.2601055097	3.92278248898e-16	0.000000000000008237843226858	-0.0435760122500041	0
CCNT2	POU5F1_(SC-9081)	905	5460	0	0	0	23	29	371	0.516666666	0.389404736746	0.561523450967944	-0.140085806797279	0
CCNT2	ZEB1_(SC-25388)	905	6935	0.28125	0.175926	9	14	9	391	27.2152295675	0.0000000273726179026	0.000000205209743311153	0.0731747158355108	0
CCNT2	HNF4G_(SC-6558)	905	3174	0.085106	0.025641	4	19	24	376	3.28372863314	0.0566532017799	0.113160765508952	0.0193630680848091	0
CCNT2	ERalpha_a	905	2101	0.01	0.001018	1	22	77	323	0.19112152327	0.0950521128691	0.175339474951682	-0.269528993501518	0
CCNT2	CtBP2	905	1488	0.014925	0.001757	1	22	43	357	0.377991825305	0.493190505289	0.687546625212577	-0.169815407470052	0
CCNT2	CEBPB	905	1051	0.07	0.018978	7	16	77	323	1.83210701959	0.186766797041	0.306478989019761	-0.0743783456288191	0
CCNT2	Max	905	4149	0.285714	0.108949	12	11	19	381	21.4442729293	0.00000000200796873088	0.0000000174640101784054	0.239987070544722	1
CCNT2	FOSL1_(SC-183)	905	8061	0.073171	0.033708	3	20	17	383	3.36368179165	0.0872029666591	0.163635306420164	0.0193027493465624	0
CCNT2	eGFP-GATA2	905	2624	0.139535	0.0625	6	17	20	380	6.64547914051	0.00147290671011	0.00474453040940971	-0.178032407569963	0
CCNT2	ETS1	905	2113	0.555556	0.505882	15	8	4	396	173.044541783	1.19390310005e-18	3.6481117759393e-17	0.159527941930842	0
CCNT2	SUZ12	905	23512	0	0	0	23	69	331	0.197619047	0.0206732069877	0.0478576602707386	0.459215308900004	0
CCNT2	MafF_(M8194)	905	23764	0.042735	0.008172	5	18	93	307	0.917149963909	1	1	0.113464065514476	0
CCNT2	NF-YA	905	4800	0.28	0.197674	7	16	2	398	83.2551950196	0.0000000180180729869	0.000000138223270769745	0.469121325322438	0
CCNT2	CHD2_(N-1250)	905	1106	0.84	0.785714	21	2	2	398	1588.52485044	3.77115745502e-31	9.54015134783897e-29	0.533794127479486	0
CCNT2	PGC1A	905	10891	0.12	0.05814	3	20	2	398	29.064219794	0.0013147880462	0.00430402177747927	-0.153367293034432	0
CCNT2	Ini1	905	6598	0.34375	0.252525	11	12	9	391	38.5950681665	0.000000000104207661443	0.00000000108062053496373	-0.0275306957783902	0
CCNT2	E2F6	905	1876	0.703704	0.560976	19	4	4	396	419.513296753	1.74065370146e-25	1.57790258037349e-23	0.0703459130776124	0
CCNT2	EBF	905	1879	0.071429	0.021127	6	17	60	340	1.996048356	0.149064814593	0.254556837228046	-0.0314121111757661	0
CCNT2	E2F4	905	1874	0.645161	0.385185	20	3	8	392	300.753097874	5.93262394246e-25	4.85226189820149e-23	-0.487503466177079	0
CCNT2	E2F1	905	1869	0.368421	0.177083	14	9	15	385	38.7887828261	0.000000000000852527177715	0.0000000000114209244324923	0.0905932389477821	0
CCNT2	GATA2_(CG2-96)	905	2624	0.125	0.0301	7	16	33	367	4.83489296154	0.00313754256372	0.00929471350984373	-0.178032407569963	0
CCNT2	CTCF_(SC-5916)	905	10664	0	0	0	23	57	343	0.247126436	0.0564777886995	0.112934813506096	0.425272427493432	0
CCNT2	E2F6_(H-50)	905	1876	0.538462	0.376471	14	9	3	397	190.894455365	9.63424599762e-18	2.60052922982904e-16	0.0703459130776124	0
CCNT2	HNF4A_(H-171)	905	3172	0.12963	0.041667	7	16	31	369	5.17217120868	0.00228213466573	0.00705057111440243	-0.141746526943902	0
CCNT2	eGFP-JunD	905	3727	0.257143	0.174603	9	14	11	389	22.2275835675	0.0000000887913067298	0.000000608033283829507	-0.154887027486683	0
CCNT2	eGFP-JunB	905	3726	0.139535	0.085714	6	17	18	382	7.41650952081	0.00092616402236	0.00315133319838351	-0.177544422147745	0
CCNT2	p300	905	2033	0.066667	0.014179	9	14	112	288	1.65092544481	0.245148715447	0.382216959528804	0.108247169283182	0
CCNT2	POU2F2	905	5452	0.404762	0.204082	17	6	19	381	55.1027017786	7.32444851644e-16	0.0000000000000148648042839243	-0.0435760122500041	0
CCNT2	TFIIIC-110	905	2976	0.137931	0.078652	4	19	6	394	13.5874240985	0.00113254617183	0.00377561668929413	0.141476118934286	0
GATA3_(SC-268)	HSF1	2625	3297	0.009901	0.000753	1	97	2	323	1.66268210919	0.547419352598	0.751397819250605	-0.067542665647463	0
GATA3_(SC-268)	Pol2-4H8	2625	5430	0.105263	0.02861	14	84	34	291	1.42518530335	0.282148956299	0.429441212623551	0.18470928743505	0
GATA3_(SC-268)	Rad21	2625	5885	0.307692	0.155873	44	54	44	281	5.1775892281	0.00000000039182722584	0.00000000377194386078542	0.109101064607766	0
GATA3_(SC-268)	YY1	2625	7528	0.040984	0.006334	5	93	23	302	0.706491303306	0.644452392032	0.861306903413155	0.0884979488714154	2
GATA3_(SC-268)	Pol2	2625	5430	0.167785	0.056781	25	73	47	278	2.02186997821	0.0140129217344	0.0342160634403599	0.18470928743505	0
GATA3_(SC-268)	SIX5	2625	147912	0.009174	0.002208	1	97	10	315	0.32535484814	0.469515048386	0.658507567862675	-0.0277624481594493	0
GATA3_(SC-268)	USF1_(SC-8983)	2625	7391	0.063063	0.012418	7	91	12	313	2.00264903708	0.165219985312	0.276544545349121	-0.0252573912519925	3
GATA3_(SC-268)	WHIP	2625	56897	0.046296	0.010714	5	93	8	317	2.12593774928	0.189704268942	0.310690008664721	0.0864357222295722	0
GATA3_(SC-268)	ZNF263	2625	10127	0.045872	0.015119	5	93	10	315	1.69117197658	0.35365065309	0.51909835837415	0.195330639194849	0
GATA3_(SC-268)	SETDB1	2625	9869	0.116071	0.038028	13	85	13	312	3.6564386124	0.00267427987708	0.00807629553105948	0.115667289668478	0
GATA3_(SC-268)	GR	2625	2908	0.447552	0.255991	63	35	45	280	11.1081699447	1.81688109309e-21	8.41022660878001e-20	0.204250367447628	4
GATA3_(SC-268)	SMC3_(ab9263)	2625	9126	0.234375	0.086702	30	68	29	296	4.48242278587	0.000000470767889756	0.00000291463466406703	0.0661775029241287	0
GATA3_(SC-268)	NRSF	2625	5978	0.06422	0.018992	7	91	10	315	2.41700215089	0.0822237569069	0.15563424876166	0.00338012464848996	0
GATA3_(SC-268)	SP1	2625	6667	0.043103	0.008082	5	93	17	308	0.974116397519	1	1	0.117545010777568	7
GATA3_(SC-268)	RPC155	2625	11128	0.03	0.006875	3	95	1	324	10.1576937951	0.0403328625214	0.0850108270699068	0.0630635352683988	0
GATA3_(SC-268)	Pbx3	2625	5090	0.027523	0.005208	3	95	10	315	0.994748834339	1	1	0.050159642800325	1
GATA3_(SC-268)	NFKB	2625	5970	0.097902	0.027546	14	84	44	281	1.06423999707	0.86739145245	1	0.0615569616937442	0
GATA3_(SC-268)	MafK_(SC-477)	2625	7975	0.285714	0.113386	40	58	41	284	4.75459449187	0.00000000616125753109	0.0000000508514107915	-0.000618264640414082	2
GATA3_(SC-268)	USF-1	2625	7391	0.080357	0.016997	9	89	13	312	2.42088373243	0.0648886059486	0.126975761019765	-0.0252573912519925	0
GATA3_(SC-268)	TCF12	2625	6938	0.110236	0.031102	14	84	28	297	1.76513586941	0.121915173739	0.215536040944717	0.0873747743909785	1
GATA3_(SC-268)	YY1_(C-20)	2625	7528	0.042735	0.007331	5	93	18	307	0.917149963909	1	1	0.0884979488714154	2
GATA3_(SC-268)	MafK_(ab50322)	2625	7975	0.324324	0.148244	48	50	48	277	5.51109637802	0.0000000000290673772746	0.000000000323970215156863	-0.000618264640414082	2
GATA3_(SC-268)	THAP1_(SC-98174)	2625	55145	0	0	0	98	9	316	0.32020202	0.125310617178	0.220821139423665	0.116531963396203	0
GATA3_(SC-268)	GRp20	2625	2908	0	0	0	98	2	323	1.09090909	1	1	0.204250367447628	0
GATA3_(SC-268)	Pol2(phosphoS2)	2625	5430	0.055556	0.011181	7	91	27	298	0.849323566598	0.833831537146	1	0.18470928743505	0
GATA3_(SC-268)	PAX5-C20	2625	5079	0.079365	0.017581	10	88	27	298	1.25351341753	0.544743288927	0.748385639927748	0.117623442372271	0
GATA3_(SC-268)	RFX5_(N-494)	2625	5993	0.1	0.02566	11	87	11	314	3.59567626914	0.00688812683713	0.0185284480055144	0.251641706371625	0
GATA3_(SC-268)	GTF2B	2625	2959	0.042017	0.007102	5	93	20	305	0.820264636095	0.811086591891	1	0.207270125217855	0
GATA3_(SC-268)	ZBTB33	2625	10009	0.009615	0.000756	1	97	5	320	0.660385444224	1	1	0.102011545664944	0
GATA3_(SC-268)	HDAC2_(SC-6296)	2625	3066	0.080357	0.022628	9	89	13	312	2.42088373243	0.0648886059486	0.126975761019765	-0.0654851177583664	1
GATA3_(SC-268)	TR4	2625	7182	0	0	0	98	4	321	0.65050505	0.577591395758	0.786461284648332	0.132326314159067	0
GATA3_(SC-268)	TCF4	2625	6925	0.184874	0.058824	21	77	20	305	4.14111706487	0.0000439239807273	0.000195821746865397	-0.0497103308608756	1
GATA3_(SC-268)	ZZZ3	2625	26009	0	0	0	98	3	322	0.815656565	1	1	0.132326634585479	0
GATA3_(SC-268)	SIRT6	2625	51548	0.066667	0.018477	7	91	6	319	4.07241573016	0.0146076057764	0.0354690927758213	-0.0859687293071998	0
GATA3_(SC-268)	ZNF274	2625	10782	0	0	0	98	1	324	1.641414141	1	1	0.1316462817978	0
GATA3_(SC-268)	Mxi1_(bHLH)	2625	4601	0.070175	0.015419	8	90	15	310	1.83395650772	0.20264351731	0.32734722027	-0.159900577911358	0
GATA3_(SC-268)	NF-E2	2625	4778	0.019231	0.00347	2	96	5	320	1.33235994188	0.665223220381	0.885517043350577	0.0609939726853899	2
GATA3_(SC-268)	IRF4_(M-17)	2625	3662	0.130435	0.038543	18	80	39	286	1.64785046918	0.12787491674	0.225011864169803	0.237012477524196	2
GATA3_(SC-268)	SREBP1	2625	6720	0.009524	0.000681	1	97	6	319	0.548790046604	1	1	-0.0113475522632706	0
GATA3_(SC-268)	SREBP2	2625	6721	0	0	0	98	2	323	1.09090909	1	1	-0.0407549524384387	0
GATA3_(SC-268)	IRF3	2625	3661	0	0	0	98	6	319	0.461760461	0.343577434192	0.507299377964441	0.161387723751916	0
GATA3_(SC-268)	IRF1	2625	3659	0.033333	0.00559	4	94	21	304	0.616603568669	0.470948311102	0.660092221127117	0.232914134139899	3
GATA3_(SC-268)	TAF1	2625	6872	0.100775	0.023464	12	86	29	296	1.42293743916	0.333322072496	0.494932774312242	0.105447762251369	0
GATA3_(SC-268)	Pol2(b)	2625	5430	0.077519	0.01662	10	88	30	295	1.11711065413	0.843860637124	1	0.18470928743505	0
GATA3_(SC-268)	TBP	2625	6908	0.146154	0.040881	19	79	31	294	2.27575845181	0.0119218727764	0.0296696710276091	0.178531351226905	1
GATA3_(SC-268)	HNF4A	2625	3172	0.048077	0.023952	5	93	5	320	3.42807870325	0.056319397693	0.11280471517298	-0.0574175969553848	0
GATA3_(SC-268)	MEF2A	2625	4205	0.119718	0.030983	17	81	43	282	1.37529664291	0.322895972368	0.482083775380058	0.105116664447652	0
GATA3_(SC-268)	PRDM1_(Val90)	2625	639	0.272	0.1072	34	64	26	299	6.07413442848	0.000000000956099159667	0.00000000869602563449634	0.142701909317958	0
GATA3_(SC-268)	NF-E2_(H-230)	2625	4778	0	0	0	98	1	324	1.641414141	1	1	0.0609939726853899	2
GATA3_(SC-268)	HA-E2F1	2625	1869	0.089431	0.061983	10	88	24	301	1.42390167934	0.397045863358	0.570851824161819	0.0877898951190618	0
GATA3_(SC-268)	TAF7_(SQ-8)	2625	6879	0.064516	0.014685	8	90	25	300	1.06650790991	0.832435163508	1	0.0505780926161421	0
GATA3_(SC-268)	JunD	2625	3727	0.37594	0.178458	47	51	35	290	7.58676059818	0.0000000000000299456164426	0.000000000000484024391772069	-0.0102952969347389	0
GATA3_(SC-268)	HMGN3	2625	9324	0.034783	0.004412	4	94	16	309	0.822176090701	1	1	-0.0142149720789618	0
GATA3_(SC-268)	p300_(F-4)	2625	2033	0.038095	0.006589	4	94	6	319	2.25723481201	0.250011140654	0.388517312576316	0.0280115902730673	5
GATA3_(SC-268)	NELFe	2625	7936	0.044248	0.00988	4	94	14	311	0.945430014977	1	1	-0.0132101407521884	0
GATA3_(SC-268)	PAX5-N19	2625	5079	0.112782	0.039279	15	83	34	291	1.54503869757	0.207931588904	0.334994049777505	0.117623442372271	0
GATA3_(SC-268)	STAT3	2625	6774	0.445055	0.250177	80	18	83	242	12.863970082	1.55728902397e-23	1.01438263489495e-21	0.0808705281700822	15
GATA3_(SC-268)	STAT2	2625	6773	0.054545	0.022551	6	92	11	314	1.85844720723	0.2427682276	0.379320996815972	0.0767746698936155	0
GATA3_(SC-268)	STAT1	2625	6772	0.189189	0.061871	21	77	12	313	7.06801055995	0.000000231277367759	0.0000014930772738768	0.213237471896633	15
GATA3_(SC-268)	Znf143_(16618-1-AP)	2625	7702	0	0	0	98	3	322	0.815656565	1	1	0.0276552306733364	0
GATA3_(SC-268)	TAL1_(SC-12984)	2625	6886	0.081081	0.013342	9	89	12	313	2.63035746285	0.0356770622127	0.0769114313812427	0.113269930993028	11
GATA3_(SC-268)	GTF2F1_(RAP-74)	2625	2962	0.10084	0.028592	12	86	20	305	2.12351460996	0.051938473117	0.105670314764381	-0.112399116946983	0
GATA3_(SC-268)	USF2	2625	7392	0.127273	0.033749	14	84	11	314	4.73471527903	0.000254642826461	0.000985416103252493	-0.00818078745174705	1
GATA3_(SC-268)	ZBTB7A_(SC-34508)	2625	51341	0.036364	0.005869	4	94	11	314	1.21413676426	0.757015831504	0.990118818696707	0.0301526143792442	0
GATA3_(SC-268)	Nrf1	2625	4899	0.027273	0.005224	3	95	11	314	0.901651539075	1	1	0.227922426302247	0
GATA3_(SC-268)	SRF	2625	6722	0.070175	0.014695	8	90	14	311	1.97101332204	0.190296803267	0.311519733023089	0.0340099187553738	0
GATA3_(SC-268)	Sin3Ak-20	2625	25942	0.040323	0.006378	5	93	25	300	0.645733232055	0.502461595116	0.697877583206314	0.241458221321683	0
GATA3_(SC-268)	NF-YB	2625	4801	0.018519	0.002222	2	96	9	316	0.731988634237	1	1	0.0183500953935609	0
GATA3_(SC-268)	RXRA	2625	6256	0.100917	0.021152	11	87	10	315	3.96611660215	0.00268730719252	0.00810663550755201	0.117798430122559	1
GATA3_(SC-268)	GCN5	2625	2648	0.009804	0.000759	1	97	3	322	1.10627358882	1	1	-0.149958826001642	0
GATA3_(SC-268)	MEF2C_(SC-13268)	2625	4208	0.111111	0.030719	14	84	27	298	1.83641603596	0.116947033452	0.208241910278418	0.0955267194271494	1
GATA3_(SC-268)	HEY1	2625	23462	0.03937	0.006143	5	93	28	297	0.570926948809	0.291812680517	0.442046837301758	-0.0510340651257904	0
GATA3_(SC-268)	KAP1	2625	81850	0.163793	0.051485	19	79	17	308	4.33782511431	0.0000494922053473	0.00021858555004788	0.0415133675787267	0
GATA3_(SC-268)	PU.1	2625	6688	0.113636	0.031192	15	83	33	292	1.59717862542	0.201932372084	0.326392324447214	0.130242717018219	9
GATA3_(SC-268)	SP2_(SC-643)	2625	6668	0	0	0	98	7	318	0.402777777	0.360785586415	0.527219990465122	0.10496507600157	0
GATA3_(SC-268)	p300_(N-15)	2625	2033	0.445055	0.23513	79	19	84	241	11.8471888289	2.12913455191e-22	1.11887563553995e-20	0.0280115902730673	5
GATA3_(SC-268)	NANOG_(SC-33759)	2625	79923	0.142857	0.054184	16	82	13	312	4.66066841029	0.000108180860039	0.000451396776181144	0.0589130601235886	7
GATA3_(SC-268)	Oct-2	2625	5452	0.080645	0.022033	10	88	25	300	1.36256782747	0.40930131444	0.585377294041325	0.142432054193751	1
GATA3_(SC-268)	POU5F1_(SC-9081)	2625	5460	0.102564	0.034405	11	87	18	307	2.15189714202	0.0663009853316	0.129172822674345	-0.137810598643538	5
GATA3_(SC-268)	ZEB1_(SC-25388)	2625	6935	0.044643	0.008843	5	93	13	312	1.28949698077	0.578823968152	0.787745167716434	0.0765451950155856	1
GATA3_(SC-268)	HNF4G_(SC-6558)	2625	3174	0.104348	0.044612	12	86	16	309	2.68711178016	0.0182217836437	0.0428317931018566	-0.0449113220377437	0
GATA3_(SC-268)	Max	2625	4149	0.083333	0.018	10	88	21	304	1.64286976033	0.266779916042	0.409949417531414	0.177187860809596	7
GATA3_(SC-268)	SUZ12	2625	23512	0.141892	0.066722	20	78	49	276	1.44293176015	0.214769442248	0.34365607069236	0.195712337618762	1
GATA3_(SC-268)	MafF_(M8194)	2625	23764	0.346939	0.170693	51	47	47	278	6.38106962653	0.000000000000389771193403	0.0000000000053874600277482	-0.0377863730421826	0
GATA3_(SC-268)	NF-YA	2625	4800	0.028571	0.003731	3	95	6	319	1.67662726139	0.438494837477	0.621815518455847	0.178963287858865	0
GATA3_(SC-268)	PGC1A	2625	10891	0.009709	0.000751	1	97	4	321	0.82767455745	1	1	-0.188139745939147	0
GATA3_(SC-268)	Ini1	2625	6598	0.081818	0.020164	9	89	11	314	2.87779642592	0.0272936680922	0.0610529552759514	0.0203975916167657	0
GATA3_(SC-268)	HNF4A_(H-171)	2625	3172	0.181034	0.067327	21	77	17	308	4.91670295198	0.00000663956962178	0.0000338450039108354	-0.0574175969553848	0
GATA3_(SC-268)	p300	2625	2033	0.428571	0.24212	65	33	56	269	9.39284203249	1.58030795111e-19	5.37205934130456e-18	0.0280115902730673	5
GATA3_(SC-268)	POU2F2	2625	5452	0.08	0.021424	10	88	26	299	1.30594266928	0.535685345941	0.737618378879266	0.142432054193751	1
GATA3_(SC-268)	TFIIIC-110	2625	2976	0.068627	0.01749	7	91	3	322	8.2024429663	0.00192128894907	0.00602125646441471	0.0585321332850032	0
EBF1_(C-8)	HSF1	1879	3297	0.016129	0.002028	1	58	2	362	3.10868198252	0.363524537909	0.530723382549202	-0.224673379082727	0
EBF1_(C-8)	Pol2-4H8	1879	5430	0.255814	0.142132	22	37	26	338	7.67009778472	0.0000000067352765937	0.0000000552536491600819	0.124071478278977	0
EBF1_(C-8)	Rad21	1879	5885	0.080292	0.04868	11	48	77	287	0.854479849019	0.732243891271	0.962347354022706	-0.0319159446902488	0
EBF1_(C-8)	Egr-1	1879	1958	0.178082	0.074818	13	46	13	351	7.56838528126	0.00000536251652583	0.0000276461870938288	0.229136219605328	0
EBF1_(C-8)	YY1	1879	7528	0.142857	0.056838	11	48	17	347	4.65188055728	0.000506042941086	0.00184228082768859	-0.0594304006464767	0
EBF1_(C-8)	GATA3_(SC-268)	1879	2625	0.143885	0.060896	20	39	78	286	1.87726588655	0.0451889641962	0.0938102199477602	0.158855792402237	4
EBF1_(C-8)	FOXA1_(C-20)	1879	3169	0.08871	0.045226	11	48	64	300	1.07404304341	0.854610453809	1	-0.23924577032384	0
EBF1_(C-8)	Pol2	1879	5430	0.25	0.118925	27	32	45	319	5.94334106552	0.0000000149761952543	0.000000116199038499483	0.124071478278977	0
EBF1_(C-8)	SIX5	1879	147912	0.014286	0.00381	1	58	10	354	0.610946432292	1	1	0.118525169086371	0
EBF1_(C-8)	USF1_(SC-8983)	1879	7391	0.082192	0.02037	6	53	13	351	3.04537139032	0.0358171778518	0.0771065229906749	-0.0845829518706287	0
EBF1_(C-8)	WHIP	1879	56897	0.193548	0.078067	12	47	1	363	90.9729605007	0.00000000022240864104	0.00000000219742161419902	-0.300192571389501	0
EBF1_(C-8)	ZNF263	1879	10127	0.086957	0.028623	6	53	9	355	4.44142928402	0.0104323364519	0.0263920751599309	0.129901673752827	0
EBF1_(C-8)	eGFP-HDAC8	1879	55869	0	0	0	59	1	363	3.033333333	1	1	-0.131916123885599	0
EBF1_(C-8)	SETDB1	1879	9869	0.102564	0.042414	8	51	18	346	3.00445624207	0.0180337520209	0.0424953562152209	-0.113950163916601	0
EBF1_(C-8)	GR	1879	2908	0.142857	0.073723	21	38	87	277	1.75686709305	0.07544452759	0.144690686023276	0.404241491456043	1
EBF1_(C-8)	SMC3_(ab9263)	1879	9126	0.072072	0.030303	8	51	51	313	0.962776021416	1	1	-0.0836999145481393	0
EBF1_(C-8)	NRSF	1879	5978	0.069444	0.031308	5	54	12	352	2.70736667621	0.0727115528427	0.140091440280356	0.0997158271600823	0
EBF1_(C-8)	SP1	1879	6667	0.205882	0.084848	14	45	8	356	13.6843955051	0.0000000327954858708	0.000000242151040783271	-0.192565573647348	1
EBF1_(C-8)	RPC155	1879	11128	0.032258	0.008351	2	57	2	362	6.30504476196	0.0952955931699	0.175550459356845	-0.189521976905877	0
EBF1_(C-8)	Pbx3	1879	5090	0.196721	0.090909	12	47	1	363	90.9729605007	0.00000000022240864104	0.00000000219742161419902	0.00432110941490749	1
EBF1_(C-8)	GATA-1	1879	2623	0.178082	0.076377	12	47	13	351	6.84041353293	0.0000230068601082	0.000107596141125107	0.170600861523857	1
EBF1_(C-8)	GATA-2	1879	2624	0.2	0.127555	30	29	90	274	3.13944391455	0.0000805996117115	0.000343021352190022	0.0464841845721778	0
EBF1_(C-8)	NFKB	1879	5970	0.512821	0.393116	40	19	18	346	39.5877511102	1.22157007679e-27	1.62051698723434e-25	-0.175730370587258	0
EBF1_(C-8)	MafK_(SC-477)	1879	7975	0.093023	0.032103	12	47	69	295	1.09136288935	0.85843236888	1	0.0223611791967269	0
EBF1_(C-8)	USF-1	1879	7391	0.078947	0.022109	6	53	16	348	2.45537997974	0.103552114343	0.18789656377367	-0.0845829518706287	0
EBF1_(C-8)	ELK4	1879	2005	0.053333	0.012987	4	55	15	349	1.6896341474	0.319653048055	0.47783232880889	0.00990883376029488	0
EBF1_(C-8)	TCF12	1879	6938	0.43662	0.273063	31	28	11	353	34.8413935263	1.03578099105e-21	4.87758684876273e-20	0.413573754778691	2
EBF1_(C-8)	YY1_(C-20)	1879	7528	0.185714	0.084507	13	46	10	354	9.90538100184	0.000000825693209876	0.00000487881082945743	-0.0594304006464767	0
EBF1_(C-8)	MafK_(ab50322)	1879	7975	0.121429	0.053111	17	42	79	285	1.45881315684	0.24192436183	0.378442820390116	0.0223611791967269	0
EBF1_(C-8)	THAP1_(SC-98174)	1879	55145	0.029851	0.010101	2	57	7	357	1.78648900261	0.364312602787	0.531802535308238	-0.135747790974648	0
EBF1_(C-8)	GRp20	1879	2908	0	0	0	59	2	362	2.016666666	1	1	0.404241491456043	0
EBF1_(C-8)	Pol2(phosphoS2)	1879	5430	0.13253	0.051546	11	48	23	341	3.38400721074	0.00336603025516	0.0098961289501704	0.124071478278977	0
EBF1_(C-8)	PAX5-C20	1879	5079	0.328767	0.181467	24	35	13	351	18.2577387989	0.0000000000000270609794186	0.000000000000441995997170467	0.261726322408781	0
EBF1_(C-8)	ELF1_(SC-631)	1879	1997	0.166667	0.072692	12	47	12	352	7.42920976198	0.000013403511396	0.0000649747758314118	0.283073345477621	0
EBF1_(C-8)	RFX5_(N-494)	1879	5993	0.15493	0.06015	11	48	11	353	7.2957903217	0.0000331435469707	0.000150662559108765	0.155221913146344	0
EBF1_(C-8)	GTF2B	1879	2959	0.133333	0.052347	10	49	15	349	4.72161933425	0.000805269432981	0.00277294108640941	0.0306392560878531	0
EBF1_(C-8)	ZBTB33	1879	10009	0.03125	0.008264	2	57	4	360	3.14563097383	0.198245691509	0.321532224874743	0.0326719125282903	0
EBF1_(C-8)	HDAC2_(SC-6296)	1879	3066	0.108108	0.042357	8	51	14	350	3.90327392746	0.00587477181655	0.0160931170537474	-0.167537539506441	1
EBF1_(C-8)	TR4	1879	7182	0.015873	0.004175	1	58	3	361	2.07017922855	0.452934186155	0.639042552139311	0.18990022520184	0
EBF1_(C-8)	TCF4	1879	6925	0.0625	0.022667	6	53	35	329	1.06400279322	0.815551045402	1	0.610148032007781	3
EBF1_(C-8)	ZZZ3	1879	26009	0.016129	0.016194	1	58	2	362	3.10868198252	0.363524537909	0.530723382549202	-0.0330712474838082	0
EBF1_(C-8)	SIRT6	1879	51548	0.106061	0.054369	7	52	6	358	7.96433376602	0.000638686847732	0.00225499368050266	-0.166652889240172	0
EBF1_(C-8)	ZNF274	1879	10782	0	0	0	59	1	363	3.033333333	1	1	0.0755911125839814	0
EBF1_(C-8)	Mxi1_(bHLH)	1879	4601	0.077922	0.020484	6	53	17	347	2.30477468764	0.11322134152	0.2027989986622	0.151976348178185	0
EBF1_(C-8)	eGFP-FOS	1879	2353	0.25	0.11859	20	39	20	344	8.74295858641	0.00000000609721042174	0.0000000503610136428912	0.153839292008418	0
EBF1_(C-8)	NF-E2	1879	4778	0.030769	0.008251	2	57	5	359	2.51187580605	0.253612179116	0.392990496356673	-0.11738192355343	0
EBF1_(C-8)	IRF4_(M-17)	1879	3662	0.60274	0.281993	44	15	13	351	76.855259904	4.31915488821e-35	2.47282983547097e-32	0.288611442526558	1
EBF1_(C-8)	SREBP1	1879	6720	0.015152	0.00158	1	58	6	358	1.02866974034	1	1	-0.288336186390078	0
EBF1_(C-8)	SREBP2	1879	6721	0	0	0	59	2	362	2.016666666	1	1	0.127615724746469	0
EBF1_(C-8)	FOXA1_(SC-101058)	1879	3169	0.096774	0.026889	9	50	32	332	1.86430550792	0.150632270462	0.256870644001511	-0.23924577032384	0
EBF1_(C-8)	IRF3	1879	3661	0.015385	0.004024	1	58	5	359	1.23724865932	0.596311645514	0.808668882976262	0.0116398165339683	0
EBF1_(C-8)	IRF1	1879	3659	0.103896	0.050435	8	51	17	347	3.18956938399	0.014022537193	0.0342318580757303	0.223256998210207	1
EBF1_(C-8)	TAF1	1879	6872	0.22619	0.107692	17	42	24	340	5.69786273069	0.00000372456233008	0.0000197831001106495	0.0403225875321285	0
EBF1_(C-8)	Pol2(b)	1879	5430	0.149425	0.056761	13	46	27	337	3.51289278087	0.00126459414336	0.00416603727785284	0.124071478278977	0
EBF1_(C-8)	TBP	1879	6908	0.208791	0.083223	19	40	31	333	5.07318911504	0.00000413371376386	0.0000217650233897721	0.176818320040816	1
EBF1_(C-8)	HNF4A	1879	3172	0.029412	0.00947	2	57	8	356	1.55949137974	0.636401862353	0.852769088282327	-0.191090440502731	0
EBF1_(C-8)	GABP	1879	2551	0.057143	0.014085	4	55	10	354	2.56673173866	0.116295790657	0.207184017485563	-0.00696945271606983	0
EBF1_(C-8)	MEF2A	1879	4205	0.5	0.26883	40	19	20	344	35.4713162974	1.02539536903e-26	1.14992276539261e-24	0.268381229266082	1
EBF1_(C-8)	PRDM1_(Val90)	1879	639	0.081081	0.035029	9	50	51	313	1.10445861787	0.840487678073	1	0.293618211879278	0
EBF1_(C-8)	NF-E2_(H-230)	1879	4778	0	0	0	59	1	363	3.033333333	1	1	-0.11738192355343	0
EBF1_(C-8)	FOXA2_(SC-6554)	1879	3170	0.089888	0.037464	8	51	29	335	1.80895111555	0.209276417127	0.336761666495193	-0.253099027432396	0
EBF1_(C-8)	HA-E2F1	1879	1869	0.158537	0.058383	13	46	21	343	4.59100846866	0.000193607824401	0.000768917821772208	-0.180460634447979	0
EBF1_(C-8)	TAF7_(SQ-8)	1879	6879	0.148148	0.058419	12	47	21	343	4.149777053	0.00062875169807	0.00222714456906723	0.0439576627509469	0
EBF1_(C-8)	JunD	1879	3727	0.142857	0.074153	18	41	64	300	2.05387007768	0.031553493932	0.0692852052871005	-0.0571983794917768	0
EBF1_(C-8)	HMGN3	1879	9324	0.111111	0.037109	8	51	12	352	4.57603126635	0.0029198329715	0.00871144900273642	-0.0125186156634595	0
EBF1_(C-8)	p300_(F-4)	1879	2033	0.060606	0.026616	4	55	6	358	4.31661076898	0.03755834403	0.0801568896131725	0.0165674128604373	1
EBF1_(C-8)	NELFe	1879	7936	0.144928	0.13093	8	51	10	354	5.51698312648	0.0012795830524	0.00420777038815212	-0.119376911816554	0
EBF1_(C-8)	PAX5-N19	1879	5079	0.651515	0.478178	43	16	6	358	153.79728129	7.65604218931e-39	6.80997414354962e-36	0.261726322408781	0
EBF1_(C-8)	STAT3	1879	6774	0.154639	0.063042	30	29	133	231	1.79419751217	0.0433645972144	0.0905065403872301	0.249842940524088	1
EBF1_(C-8)	STAT2	1879	6773	0.149254	0.084507	10	49	7	357	10.3061063726	0.0000120699175652	0.0000590096913592115	0.321584704015857	0
EBF1_(C-8)	STAT1	1879	6772	0.094118	0.059504	8	51	25	339	2.12235342105	0.110154326277	0.19809204186497	0.126378380222515	1
EBF1_(C-8)	Znf143_(16618-1-AP)	1879	7702	0.016129	0.004202	1	58	2	362	3.10868198252	0.363524537909	0.530723382549202	-0.0833351201088783	0
EBF1_(C-8)	TAL1_(SC-12984)	1879	6886	0.140845	0.063764	10	49	11	353	6.50106270461	0.000138043550488	0.000566014980101193	0.113064488294315	0
EBF1_(C-8)	GTF2F1_(RAP-74)	1879	2962	0.121951	0.041379	10	49	22	342	3.16063383966	0.0070438945666	0.0188820810979484	-0.1854428302987	0
EBF1_(C-8)	USF2	1879	7392	0.148649	0.051282	11	48	14	350	5.69144751661	0.000148407730569	0.000603506277805451	0.165605605289242	0
EBF1_(C-8)	ZBTB7A_(SC-34508)	1879	51341	0.086957	0.02682	6	53	9	355	4.44142928402	0.0104323364519	0.0263920751599309	-0.0871299487738282	0
EBF1_(C-8)	FOSL2	1879	2355	0.154762	0.060937	13	46	23	341	4.1694436876	0.000383846754632	0.00143487456937694	-0.00887343146106298	0
EBF1_(C-8)	Nrf1	1879	4899	0.057143	0.01992	4	55	10	354	2.56673173866	0.116295790657	0.207184017485563	0.113309411769547	0
EBF1_(C-8)	SRF	1879	6722	0.202899	0.087649	14	45	8	356	13.6843955051	0.0000000327954858708	0.000000242151040783271	-0.0370103712487212	0
EBF1_(C-8)	Sin3Ak-20	1879	25942	0.125	0.046512	10	49	20	344	3.49557154148	0.00414082749834	0.0118567837659759	-0.0890466173711503	0
EBF1_(C-8)	NF-YB	1879	4801	0.075758	0.019685	5	54	6	358	5.48883834876	0.0106266572239	0.0268081579966568	-0.0886189597276447	0
EBF1_(C-8)	RXRA	1879	6256	0.173913	0.060038	12	47	9	355	9.9732943947	0.00000204676770733	0.0000113364252140202	-0.198534653134011	0
EBF1_(C-8)	GCN5	1879	2648	0.015873	0.002075	1	58	3	361	2.07017922855	0.452934186155	0.639042552139311	0.12721105534938	0
EBF1_(C-8)	MEF2C_(SC-13268)	1879	4208	0.463768	0.299475	32	27	9	355	45.7382734094	7.16762014156e-24	4.90373408175407e-22	0.565057659097211	0
EBF1_(C-8)	HEY1	1879	23462	0.134146	0.049261	11	48	22	342	3.5475422203	0.0025572302291	0.00773569255621518	0.263785744621642	0
EBF1_(C-8)	KAP1	1879	81850	0.103448	0.036936	9	50	27	337	2.24127400178	0.0727970591504	0.14023134574784	-0.136203883220872	0
EBF1_(C-8)	PU.1	1879	6688	0.459459	0.286164	34	25	14	350	33.3494282452	3.40750035469e-23	2.1181022204753e-21	0.160924270426931	13
EBF1_(C-8)	SP2_(SC-643)	1879	6668	0.015152	0.004073	1	58	6	358	1.02866974034	1	1	-0.077630599648895	0
EBF1_(C-8)	p300_(N-15)	1879	2033	0.131313	0.047524	25	34	138	226	1.20363007523	0.564749758053	0.771292889905905	0.0165674128604373	1
EBF1_(C-8)	NANOG_(SC-33759)	1879	79923	0.072289	0.027818	6	53	23	341	1.67602307858	0.269694898343	0.413669078422893	0.195908547082961	0
EBF1_(C-8)	ERRA	1879	2101	0	0	0	59	1	363	3.033333333	1	1	-0.194218681806861	0
EBF1_(C-8)	Oct-2	1879	5452	0.319444	0.189349	23	36	12	352	18.4758389437	0.0000000000000750519594267	0.00000000000115803576545198	0.235164097643337	0
EBF1_(C-8)	POU5F1_(SC-9081)	1879	5460	0.034483	0.016277	3	56	26	338	0.69696267311	0.78224285832	1	0.24771723194456	0
EBF1_(C-8)	ZEB1_(SC-25388)	1879	6935	0.21875	0.089796	14	45	4	360	27.5709612599	0.000000000486241642551	0.00000000464792318775903	0.340885277245805	0
EBF1_(C-8)	HNF4G_(SC-6558)	1879	3174	0.035294	0.007331	3	56	25	339	0.72692666917	0.781911584778	1	0.0589656576806361	0
EBF1_(C-8)	ERalpha_a	1879	2101	0.069767	0.041979	9	50	69	295	0.770026700416	0.589432190708	0.800579769074994	-0.194218681806861	1
EBF1_(C-8)	Max	1879	4149	0.181818	0.079563	14	45	17	347	6.30542595955	0.0000100377542669	0.0000496547025535872	0.041312864856875	6
EBF1_(C-8)	FOSL1_(SC-183)	1879	8061	0.157143	0.070652	11	48	9	355	8.95662644204	0.00000992085769465	0.0000490987670620576	-0.320311606618021	0
EBF1_(C-8)	eGFP-GATA2	1879	2624	0.211268	0.09434	15	44	11	353	10.8285428408	0.0000000638519913998	0.000000448986401064657	0.0464841845721778	0
EBF1_(C-8)	ETS1	1879	2113	0.082192	0.024904	6	53	13	351	3.04537139032	0.0358171778518	0.0771065229906749	0.378166282629145	1
EBF1_(C-8)	SUZ12	1879	23512	0.04	0.01815	5	54	64	300	0.434708394872	0.088409599165	0.165528333858325	0.286428518469084	0
EBF1_(C-8)	MafF_(M8194)	1879	23764	0.104167	0.039523	15	44	83	281	1.15373675127	0.622300870632	0.836346537031739	0.0173097404494793	0
EBF1_(C-8)	NF-YA	1879	4800	0.078125	0.02	5	54	4	360	8.26213433291	0.00363316104841	0.0105644281969003	-0.23621681322793	0
EBF1_(C-8)	PGC1A	1879	10891	0.031746	0.006061	2	57	3	361	4.20054152558	0.144801651387	0.24899657979573	-0.109731314836894	0
EBF1_(C-8)	Ini1	1879	6598	0.126761	0.039139	9	50	11	353	5.73786096506	0.000539660706813	0.0019496609660285	0.0429946355295303	0
EBF1_(C-8)	GATA2_(CG2-96)	1879	2624	0.234568	0.091782	19	40	21	343	7.6947161835	0.0000000507338415595	0.000000362127774595959	0.0464841845721778	0
EBF1_(C-8)	HNF4A_(H-171)	1879	3172	0.088889	0.024902	8	51	30	334	1.74370848538	0.216208589603	0.345565242095421	-0.191090440502731	0
EBF1_(C-8)	eGFP-JunD	1879	3727	0.208955	0.07767	13	46	7	357	14.2437317755	0.0000000781829056288	0.000000542740043031325	-0.0571983794917768	0
EBF1_(C-8)	eGFP-JunB	1879	3726	0.194444	0.077617	14	45	10	354	10.9006903289	0.000000161403496704	0.00000106344472268087	0.0994319518322557	0
EBF1_(C-8)	p300	1879	2033	0.138365	0.049317	22	37	99	265	1.58972200336	0.121579356398	0.215222170691203	0.0165674128604373	1
EBF1_(C-8)	POU2F2	1879	5452	0.333333	0.268245	23	36	13	351	17.0204915023	0.000000000000189420825036	0.00000000000274735964632214	0.235164097643337	0
EBF1_(C-8)	TFIIIC-110	1879	2976	0.044776	0.008016	3	56	7	357	2.72325835935	0.151056166999	0.257391758241717	-0.264814216681234	0
FOXA1_(C-20)	HSF1	3169	3297	0.026316	0.010239	2	73	1	347	9.4297240717	0.0824918877355	0.156114605912799	-0.0474736373441032	0
FOXA1_(C-20)	Pol2-4H8	3169	5430	0.108108	0.043185	12	63	36	312	1.64858842456	0.163435794231	0.273937529991497	0.0132013648547127	0
FOXA1_(C-20)	Rad21	3169	5885	0.381356	0.251371	45	30	43	305	10.5518662385	4.45771602961e-17	0.00000000000000108481062572925	-0.0743970731519234	0
FOXA1_(C-20)	YY1	3169	7528	0.072917	0.019118	7	68	21	327	1.60091054091	0.306606655297	0.461181857898336	-0.155812168936129	1
FOXA1_(C-20)	GATA3_(SC-268)	3169	2625	0.380952	0.204239	48	27	50	298	10.5109926398	1.55775149075e-17	4.02499304427043e-16	0.227638464919956	18
FOXA1_(C-20)	Pol2	3169	5430	0.136364	0.056401	18	57	54	294	1.71677877511	0.0898576490211	0.167719887791957	0.0132013648547127	0
FOXA1_(C-20)	SIX5	3169	147912	0.02381	0.008065	2	73	9	339	1.03188916973	1	1	0.184136012431365	0
FOXA1_(C-20)	USF1_(SC-8983)	3169	7391	0.093023	0.026899	8	67	11	337	3.64268053333	0.00977353168551	0.0249874624151588	-0.149211932552315	1
FOXA1_(C-20)	WHIP	3169	56897	0.034884	0.008929	3	72	10	338	1.40707229213	0.709679007898	0.93597093209438	0.0778005616937675	0
FOXA1_(C-20)	ZNF263	3169	10127	0.046512	0.008996	4	71	11	337	1.7233938852	0.316984278743	0.474560278580561	0.109762397559226	0
FOXA1_(C-20)	SETDB1	3169	9869	0.174419	0.095097	15	60	11	337	7.60169935063	0.00000229843459105	0.000012614718204562	0.00349732154761908	0
FOXA1_(C-20)	GR	3169	2908	0.407692	0.285012	53	22	55	293	12.7199556392	2.88203234981e-20	1.1117286489799e-18	-0.269176647415123	9
FOXA1_(C-20)	SMC3_(ab9263)	3169	9126	0.252336	0.137335	27	48	32	316	5.52264262977	0.0000000444835125066	0.000000321522690396541	-0.12304448770799	0
FOXA1_(C-20)	NRSF	3169	5978	0.095238	0.042789	8	67	9	339	4.47480592946	0.0042809597136	0.0121778974279657	-0.0711660523092952	0
FOXA1_(C-20)	SP1	3169	6667	0.089888	0.035889	8	67	14	334	2.83921966863	0.0381295095393	0.0812324333663348	0.0398554493671643	11
FOXA1_(C-20)	RPC155	3169	11128	0.025974	0.00519	2	73	2	346	4.71463944441	0.146191787949	0.250515795417332	0.0686726647159526	0
FOXA1_(C-20)	Pbx3	3169	5090	0.023256	0.006557	2	73	11	337	0.839682542527	1	1	-0.0600527696158144	0
FOXA1_(C-20)	GATA-1	3169	2623	0.097826	0.027737	9	66	16	332	2.82031916671	0.0260432138194	0.0585084840824934	-0.202267139229186	0
FOXA1_(C-20)	GATA-2	3169	2624	0.344828	0.184927	50	25	70	278	7.89059337199	0.0000000000000149818873426	0.000000000000253851978991905	0.094145942090788	0
FOXA1_(C-20)	NFKB	3169	5970	0.090164	0.037081	11	64	47	301	1.10049081777	0.853090845558	1	0.0428886661661461	0
FOXA1_(C-20)	MafK_(SC-477)	3169	7975	0.310924	0.159129	37	38	44	304	6.68530802801	0.000000000023215828625	0.000000000261430417994565	0.1135064031065	0
FOXA1_(C-20)	USF-1	3169	7391	0.141176	0.078704	12	63	10	338	6.39555400032	0.0000622239757265	0.000270208546088969	-0.149211932552315	0
FOXA1_(C-20)	TCF12	3169	6938	0.103774	0.05914	11	64	31	317	1.75484204377	0.138037164525	0.239752239454407	-0.180720949812038	0
FOXA1_(C-20)	YY1_(C-20)	3169	7528	0.065217	0.015949	6	69	17	331	1.69066134452	0.268189845997	0.411650789439166	-0.155812168936129	1
FOXA1_(C-20)	MafK_(ab50322)	3169	7975	0.293233	0.141321	39	36	57	291	5.50111816248	0.000000000498859351714	0.00000000474798546651774	0.1135064031065	0
FOXA1_(C-20)	THAP1_(SC-98174)	3169	55145	0.012048	0.003356	1	74	8	340	0.574959951191	1	1	-0.0335913954538904	0
FOXA1_(C-20)	GRp20	3169	2908	0	0	0	75	2	346	1.521929824	1	1	-0.269176647415123	0
FOXA1_(C-20)	Pol2(phosphoS2)	3169	5430	0.09	0.028986	9	66	25	323	1.75907900886	0.16456508905	0.275499808422218	0.0132013648547127	0
FOXA1_(C-20)	PAX5-C20	3169	5079	0.076923	0.023055	8	67	29	319	1.31252388858	0.502193391746	0.697594140647808	-0.182262156461448	0
FOXA1_(C-20)	RFX5_(N-494)	3169	5993	0.127907	0.049128	11	64	11	337	5.23556268656	0.000370887690347	0.0013902537200533	-0.103110257948803	0
FOXA1_(C-20)	GTF2B	3169	2959	0.06383	0.014903	6	69	19	329	1.50409065839	0.417368825061	0.594725973148226	-0.101491407713058	0
FOXA1_(C-20)	ZBTB33	3169	10009	0.0125	0.001709	1	74	5	343	0.927159880613	1	1	0.110160076961748	0
FOXA1_(C-20)	HDAC2_(SC-6296)	3169	3066	0.154762	0.092105	13	62	9	339	7.83827980683	0.0000086492086917	0.0000431785645471834	0.0563261622039149	1
FOXA1_(C-20)	TR4	3169	7182	0	0	0	75	4	344	0.907894736	1	1	-0.135249914390229	0
FOXA1_(C-20)	TCF4	3169	6925	0.3	0.153333	26	49	15	333	11.6697986597	0.00000000000426878799098	0.0000000000525887607767615	-0.22885356126872	1
FOXA1_(C-20)	ZZZ3	3169	26009	0	0	0	75	3	345	1.138157894	1	1	0.101475759262049	0
FOXA1_(C-20)	SIRT6	3169	51548	0.060241	0.056013	5	70	8	340	3.02512839313	0.0613999845456	0.121349751432965	-0.0124741142543881	0
FOXA1_(C-20)	ZNF274	3169	10782	0	0	0	75	1	347	2.289473684	1	1	-0.142920018616015	0
FOXA1_(C-20)	Mxi1_(bHLH)	3169	4601	0.101124	0.030303	9	66	14	334	3.24111409347	0.0106676875963	0.0268991900029095	-0.0860217681324961	0
FOXA1_(C-20)	NF-E2	3169	4778	0.051282	0.020144	4	71	3	345	6.43621205472	0.0209409793539	0.0484260147558938	-0.181559345329007	0
FOXA1_(C-20)	IRF4_(M-17)	3169	3662	0.1	0.036226	12	63	45	303	1.28174053383	0.460232297222	0.647324402531797	-0.213321319963089	0
FOXA1_(C-20)	SREBP1	3169	6720	0.025	0.008264	2	73	5	343	1.87602926401	0.360316706591	0.527030406655493	0.296528096264444	0
FOXA1_(C-20)	SREBP2	3169	6721	0	0	0	75	2	346	1.521929824	1	1	-0.0696382562697196	0
FOXA1_(C-20)	FOXA1_(SC-101058)	3169	3169	0.444444	0.384615	35	40	6	342	48.9207153437	3.67408345374e-24	2.59523894868725e-22	1	375
FOXA1_(C-20)	IRF3	3169	3661	0	0	0	75	6	342	0.644736842	0.596354272774	0.808668882976262	0.00864102014624751	0
FOXA1_(C-20)	IRF1	3169	3659	0.06383	0.017391	6	69	19	329	1.50409065839	0.417368825061	0.594725973148226	-0.0797934592854303	1
FOXA1_(C-20)	TAF1	3169	6872	0.113208	0.038997	11	64	30	318	1.81880032869	0.130128529774	0.228312604335737	-0.209655990032242	0
FOXA1_(C-20)	Pol2(b)	3169	5430	0.095238	0.03103	10	65	30	318	1.62863736297	0.198152832485	0.321532224874743	0.0132013648547127	0
FOXA1_(C-20)	TBP	3169	6908	0.146789	0.051546	16	59	34	314	2.49779366458	0.00919333742075	0.0237035137385443	0.0664193833049179	0
FOXA1_(C-20)	HNF4A	3169	3172	0.103896	0.073129	8	67	2	346	20.4253423504	0.0000234161852967	0.000109322430754293	0.0336809343093018	4
FOXA1_(C-20)	GABP	3169	2551	0.047059	0.011765	4	71	10	338	1.90065673553	0.285896872268	0.434294955527343	-0.169567048830399	1
FOXA1_(C-20)	MEF2A	3169	4205	0.08871	0.029336	11	64	49	299	1.04867331592	0.856687447326	1	-0.267267487378016	0
FOXA1_(C-20)	PRDM1_(Val90)	3169	639	0.273585	0.098441	29	46	31	317	6.40511844681	0.00000000200155593809	0.000000017460244983595	-0.115951451938986	0
FOXA1_(C-20)	NF-E2_(H-230)	3169	4778	0	0	0	75	1	347	2.289473684	1	1	-0.181559345329007	0
FOXA1_(C-20)	FOXA2_(SC-6554)	3169	3170	0.435897	0.381757	34	41	3	345	93.5540070074	8.23677534277e-26	8.1454220162411e-24	0.18144098113288	137
FOXA1_(C-20)	HA-E2F1	3169	1869	0.134021	0.052288	12	63	22	326	2.81383599925	0.00916467609624	0.0236408220476402	-0.0109521637402665	0
FOXA1_(C-20)	TAF7_(SQ-8)	3169	6879	0.08	0.02439	8	67	25	323	1.54091519334	0.340782318517	0.50367256261249	-0.0402712320330459	0
FOXA1_(C-20)	JunD	3169	3727	0.358974	0.223322	41	34	41	307	8.9568551019	0.0000000000000108025216193	0.000000000000186227940055064	-0.12529758710526	1
FOXA1_(C-20)	HMGN3	3169	9324	0.067416	0.016155	6	69	14	334	2.07021713946	0.141325946885	0.244216624339163	-0.093730965896796	0
FOXA1_(C-20)	p300_(F-4)	3169	2033	0.036585	0.007899	3	72	7	341	2.02567867668	0.392339572071	0.565355658363802	-0.136756185718593	6
FOXA1_(C-20)	NELFe	3169	7936	0.032967	0.008721	2	73	16	332	0.569139799317	0.751532530501	0.984960345396371	0.0319670864489163	0
FOXA1_(C-20)	PAX5-N19	3169	5079	0.068966	0.0391	8	67	41	307	0.894297396424	1	1	-0.182262156461448	0
FOXA1_(C-20)	STAT3	3169	6774	0.313187	0.158724	57	18	106	242	7.1920192159	0.000000000000404378866738	0.00000000000558227577712686	-0.111542113020004	0
FOXA1_(C-20)	STAT2	3169	6773	0.045455	0.014205	4	71	13	335	1.4503633117	0.517994305641	0.715777275249343	-0.212968029176367	0
FOXA1_(C-20)	STAT1	3169	6772	0.2	0.102985	18	57	15	333	6.96248487667	0.000000552534138127	0.00000335780243270699	-0.00276485850950069	2
FOXA1_(C-20)	Znf143_(16618-1-AP)	3169	7702	0.012987	0.003484	1	74	2	346	2.33188401304	0.44403186192	0.628520311511485	-0.0173007244695419	0
FOXA1_(C-20)	TAL1_(SC-12984)	3169	6886	0.103448	0.024902	9	66	12	336	3.80148700757	0.00523241314521	0.0145236514910932	-0.174417735406957	0
FOXA1_(C-20)	GTF2F1_(RAP-74)	3169	2962	0.126316	0.050898	12	63	20	328	3.11275441967	0.00609237608393	0.0166280733909237	-0.125755825994481	0
FOXA1_(C-20)	USF2	3169	7392	0.162791	0.07177	14	61	11	337	6.98200706578	0.00000874894102688	0.0000435764562684985	-0.173053683867385	2
FOXA1_(C-20)	ZBTB7A_(SC-34508)	3169	51341	0.058824	0.016026	5	70	10	338	2.40792293631	0.157739691388	0.265988585167984	-0.0119458095312016	0
FOXA1_(C-20)	Nrf1	3169	4899	0.059524	0.018364	5	70	9	339	2.68229063425	0.0825399040103	0.156178305065932	-0.116552980254294	0
FOXA1_(C-20)	SRF	3169	6722	0.076923	0.022222	7	68	15	333	2.27975515713	0.0865006482658	0.162626002736843	-0.0803722420015549	0
FOXA1_(C-20)	Sin3Ak-20	3169	25942	0.071429	0.019403	7	68	23	325	1.45317851469	0.454922500309	0.641265641876546	-0.0209514299025674	0
FOXA1_(C-20)	NF-YB	3169	4801	0.036145	0.008183	3	72	8	340	1.76801594912	0.420286149501	0.598569355102367	0.0237387285625385	0
FOXA1_(C-20)	RXRA	3169	6256	0.156627	0.081566	13	62	8	340	8.83935209717	0.0000041235847668	0.0000217222058562956	0.213446665566757	1
FOXA1_(C-20)	GCN5	3169	2648	0.012821	0.001724	1	74	3	345	1.55220267881	0.543311886577	0.746702047022692	-0.00934583656167543	0
FOXA1_(C-20)	MEF2C_(SC-13268)	3169	4208	0.054545	0.018182	6	69	35	313	0.778077864034	0.672767665568	0.89357346349801	-0.274943798195254	0
FOXA1_(C-20)	HEY1	3169	23462	0.08	0.025035	8	67	25	323	1.54091519334	0.340782318517	0.50367256261249	0.0217268283087076	1
FOXA1_(C-20)	KAP1	3169	81850	0.233333	0.101673	21	54	15	333	8.56418730418	0.0000000086130997241	0.0000000695054145391393	-0.0410775581132798	0
FOXA1_(C-20)	PU.1	3169	6688	0.098214	0.03386	11	64	37	311	1.44330549636	0.318294030143	0.476127951030742	-0.13970623574515	0
FOXA1_(C-20)	SP2_(SC-643)	3169	6668	0	0	0	75	7	341	0.5625	0.612648524752	0.824991901729493	0.0200718287363994	0
FOXA1_(C-20)	p300_(N-15)	3169	2033	0.335196	0.138354	60	15	103	245	9.45662169942	7.22379920869e-16	0.0000000000000146879416433888	-0.136756185718593	6
FOXA1_(C-20)	NANOG_(SC-33759)	3169	79923	0.168539	0.092896	15	60	14	334	5.92695698237	0.0000146492330295	0.0000706357964959667	-0.0144317264124233	2
FOXA1_(C-20)	Oct-2	3169	5452	0.078431	0.023358	8	67	27	321	1.41828004959	0.486493795503	0.67977899903425	-0.274746016738602	1
FOXA1_(C-20)	POU5F1_(SC-9081)	3169	5460	0.129032	0.061955	11	64	18	330	3.13974954134	0.00892720741847	0.0231159634130247	-0.0920345959914451	1
FOXA1_(C-20)	ZEB1_(SC-25388)	3169	6935	0.033333	0.007974	3	72	15	333	0.925188018352	1	1	-0.178842949879681	0
FOXA1_(C-20)	HNF4G_(SC-6558)	3169	3174	0.22619	0.176912	19	56	9	339	12.6539081892	0.00000000126819069159	0.0000000113823253656073	0.290482173187641	1
FOXA1_(C-20)	Max	3169	4149	0.104167	0.040843	10	65	21	327	2.38955837695	0.0463580947584	0.0959443216860493	-0.132858260007754	2
FOXA1_(C-20)	SUZ12	3169	23512	0.132812	0.072388	17	58	52	296	1.66617258435	0.120071148174	0.213002927240178	-0.0800411112667366	0
FOXA1_(C-20)	MafF_(M8194)	3169	23764	0.318182	0.168363	42	33	56	292	6.59602782714	0.0000000000052225833086	0.0000000000632642107248895	0.0129595546296379	0
FOXA1_(C-20)	NF-YA	3169	4800	0.037037	0.008292	3	72	6	342	2.36884737715	0.202086859873	0.326593501960852	-0.00558490984152885	0
FOXA1_(C-20)	PGC1A	3169	10891	0.025641	0.010169	2	73	3	345	3.13914749053	0.216327557158	0.345603049899357	0.0608048736466643	0
FOXA1_(C-20)	Ini1	3169	6598	0.091954	0.037954	8	67	12	336	3.33042181992	0.0139613366552	0.0341054166034731	-0.175095205561375	0
FOXA1_(C-20)	GATA2_(CG2-96)	3169	2624	0.127451	0.037963	13	62	27	321	2.48625967542	0.0157530806122	0.0378616904329456	0.094145942090788	2
FOXA1_(C-20)	HNF4A_(H-171)	3169	3172	0.329412	0.21547	28	47	10	338	19.8835797066	9.54891676071e-16	0.0000000000000189549482706211	0.0336809343093018	4
FOXA1_(C-20)	p300	3169	2033	0.473684	0.289965	63	12	58	290	25.9618364349	4.91790483675e-29	8.76999488756828e-27	-0.136756185718593	6
FOXA1_(C-20)	POU2F2	3169	5452	0.07767	0.022069	8	67	28	320	1.36351777554	0.493098646821	0.687546625212577	-0.274746016738602	0
FOXA1_(C-20)	TFIIIC-110	3169	2976	0.075949	0.02735	6	69	4	344	7.42374078928	0.00299147269725	0.00889834290420714	0.056019237712803	0
Pol2	Pol2-4H8	5430	5430	0.5375	0.285489	41	31	7	344	63.4738791221	4.74573450077e-30	1.01223725292894e-27	1	0
Pol2	Rad21	5430	5885	0.101351	0.057721	15	57	73	278	1.00215782869	1	1	0.0964855222288165	0
Pol2	YY1	5430	7528	0.2875	0.101949	22	50	6	345	24.9581115706	0.000000000000102082354507	0.00000000000154659032357541	0.146603996732087	0
Pol2	SIX5	5430	147912	0.116883	0.047096	9	63	2	349	24.6255662548	0.00000317904333316	0.0000171280997415129	0.0201162580201252	0
Pol2	USF1_(SC-8983)	5430	7391	0.105882	0.026746	9	63	10	341	4.84491164165	0.00163871176261	0.0052260060257026	0.0897961111729908	0
Pol2	WHIP	5430	56897	0.126582	0.048035	10	62	3	348	18.5039353699	0.00000217401585287	0.0000119984497450633	0.243965330712426	0
Pol2	ZNF263	5430	10127	0.097561	0.043796	8	64	7	344	6.1029326042	0.00115363078422	0.00383532875022774	0.202578898470673	0
Pol2	SETDB1	5430	9869	0.052083	0.019634	5	67	21	330	1.17220379959	0.787264620231	1	0.0242778931380776	0
Pol2	SMC3_(ab9263)	5430	9126	0.116667	0.057429	14	58	45	306	1.63922583805	0.139306871852	0.24153333630954	0.144785898217043	0
Pol2	SP1	5430	6667	0.227848	0.084936	17	55	5	346	21.12621563	0.000000000199098755747	0.00000000197970408136734	0.159165315460441	0
Pol2	RPC155	5430	11128	0.053333	0.01964	4	68	0	351	25.507246376	0.00078226476908	0.00270142100255627	0.00590368713420075	0
Pol2	USF-1	5430	7391	0.114943	0.094535	9	63	13	338	3.69831075424	0.0056639496127	0.0155823075080806	0.0897961111729908	0
Pol2	TCF12	5430	6938	0.271739	0.147994	25	47	17	334	10.3549193828	0.0000000000338018887073	0.000000000374436807900213	0.011262828674472	0
Pol2	YY1_(C-20)	5430	7528	0.25641	0.093398	20	52	3	348	43.9307766799	0.0000000000000425297955888	0.000000000000673419383427899	0.146603996732087	0
Pol2	THAP1_(SC-98174)	5430	55145	0.12	0.047463	9	63	0	351	55	0.0000000776080847527	0.000000539093707496725	0.0606524059231869	0
Pol2	Pol2(phosphoS2)	5430	5430	0.3625	0.165891	28	44	6	345	36.0265567813	1.12727405899e-18	3.47379241181111e-17	1	0
Pol2	RFX5_(N-494)	5430	5993	0.227848	0.112164	16	56	6	345	16.2462178163	0.00000000353282834507	0.0000000298370393926021	0.224976307262894	0
Pol2	ZBTB33	5430	10009	0.065789	0.017828	5	67	1	350	25.8129600425	0.000659982022235	0.00232489781019182	0.190860372553146	0
Pol2	TR4	5430	7182	0.053333	0.016367	4	68	0	351	25.507246376	0.00078226476908	0.00270142100255627	0.0896058845274627	0
Pol2	TCF4	5430	6925	0.244681	0.138018	23	49	18	333	8.61255748382	0.00000000148438605636	0.000000013196115914916	-0.0275552889625311	0
Pol2	ZZZ3	5430	26009	0.012987	0.004695	1	71	2	349	2.45110329332	0.429486830958	0.610155119127742	0.117353990299799	0
Pol2	SIRT6	5430	51548	0.08642	0.037994	7	65	6	345	6.15185804471	0.00229058513252	0.00707266110461327	0.0307077546054687	0
Pol2	ZNF274	5430	10782	0	0	0	72	1	350	2.404109589	1	1	0.0522665434277787	0
Pol2	SREBP1	5430	6720	0.064935	0.050204	3	69	4	347	3.75506200886	0.0991387618125	0.181218526465531	-0.0114235348269855	0
Pol2	SREBP2	5430	6721	0.013158	0.020492	0	72	2	349	1.598173515	1	1	0.0213579447024325	0
Pol2	TAF1	5430	6872	0.45679	0.20122	34	38	7	344	43.1768060369	2.57703161916e-23	1.62040173140014e-21	0.159680571830072	0
Pol2	Pol2(b)	5430	5430	0.402439	0.194745	32	40	8	343	33.7385783292	7.49193860274e-21	3.17110148329205e-19	1	9
Pol2	TBP	5430	6908	0.506024	0.191067	41	31	9	342	49.2262032227	1.36464269558e-28	2.10823047012521e-26	0.201367595773386	0
Pol2	PRDM1_(Val90)	5430	639	0.153846	0.068885	18	54	42	309	2.44604854332	0.00832920209661	0.0218430714577926	0.112757677616715	0
Pol2	TAF7_(SQ-8)	5430	6879	0.35	0.150685	27	45	6	345	33.9760807749	8.0583860403e-18	2.21361422591877e-16	0.105939189412892	0
Pol2	STAT3	5430	6774	0.183168	0.067319	37	35	126	225	1.88484077476	0.0166456631093	0.039590860617958	0.0670792210937129	0
Pol2	STAT2	5430	6773	0.069767	0.032787	6	66	11	340	2.80069107568	0.051370030933	0.104742867195721	0.167954807656871	0
Pol2	STAT1	5430	6772	0.186813	0.09691	17	55	16	335	6.42809479648	0.00000189921198515	0.0000105946810125445	0.161115995281675	0
Pol2	Znf143_(16618-1-AP)	5430	7702	0.04	0.011457	3	69	0	351	20.114285714	0.00476161163788	0.0133876483320906	0.135772406745783	0
Pol2	TAL1_(SC-12984)	5430	6886	0.103448	0.024876	9	63	12	339	4.01697801765	0.00387984008674	0.0112063699699308	0.141487085529316	0
Pol2	USF2	5430	7392	0.162791	0.054653	14	58	11	340	7.40507974477	0.00000508940694923	0.0000263631279970114	0.00717496450774694	0
Pol2	ZBTB7A_(SC-34508)	5430	51341	0.168831	0.051322	13	59	2	349	37.9056279984	0.00000000301950129607	0.0000000257213274069299	0.13711044982906	0
Pol2	SRF	5430	6722	0.180723	0.063566	14	58	8	343	10.2562979096	0.000000562548371304	0.00000341675107931039	0.240541324096807	0
Pol2	Sin3Ak-20	5430	25942	0.329114	0.141732	25	47	5	346	36.2103289397	8.33337759802e-17	0.00000000000000197066264154916	0.26064341642983	0
Pol2	RXRA	5430	6256	0.103448	0.042899	9	63	12	339	4.01697801765	0.00387984008674	0.0112063699699308	-0.00563035872824893	0
Pol2	PU.1	5430	6688	0.194175	0.08371	20	52	28	323	4.41514366491	0.0000135999710399	0.0000658977661345355	0.263542867621613	0
Pol2	SP2_(SC-643)	5430	6668	0.093333	0.036007	6	66	1	350	31.4129869729	0.000123119935	0.000508658812354728	0.160056584325342	0
Pol2	POU5F1_(SC-9081)	5430	5460	0.039604	0.022442	3	69	26	325	0.544144994029	0.445106662773	0.629946937414519	0.132011984010345	0
Pol2	ZEB1_(SC-25388)	5430	6935	0.177215	0.061417	14	58	4	347	20.6916881913	0.00000000954900238441	0.0000000764904623988306	0.125318898926257	0
Pol2	SUZ12	5430	23512	0.066176	0.061582	8	64	61	290	0.594904856831	0.222754352268	0.353846345733348	0.275385273992222	0
Pol2	POU2F2	5430	5452	0.321429	0.13643	26	46	10	341	19.032239236	0.00000000000000972608251198	0.000000000000170783518230721	0.243313846994111	0
Pol2	TFIIIC-110	5430	2976	0.118421	0.050654	9	63	1	350	49.3376845373	0.000000669791514061	0.0000040165336769325	0.238690498061472	0
BHLHE40	HSF1	8553	3297	0.153846	0.1	2	10	1	410	77.1964224628	0.00218328356555	0.00678610596098904	0.0546125422539534	0
BHLHE40	Pol2-4H8	8553	5430	0.111111	0.060086	6	6	42	369	8.70178836835	0.000859091817138	0.00293966680931965	0.0807289067665987	0
BHLHE40	Rad21	8553	5885	0.052632	0.018116	5	7	83	328	2.8139607422	0.139129345567	0.241263991882325	-0.0129631636317285	0
BHLHE40	Egr-1	8553	1958	0.151515	0.066225	5	7	21	390	13.0539001371	0.00035017267061	0.00131988160460692	0.40785808073624	0
BHLHE40	YY1	8553	7528	0.111111	0.04375	4	8	24	387	7.97370785809	0.00529595711448	0.0146775596156213	-0.195923032473805	0
BHLHE40	CCNT2	8553	905	0.166667	0.103093	5	7	18	393	15.3036024531	0.000187092577791	0.00074412909002212	-0.10460202326896	0
BHLHE40	GATA3_(SC-268)	8553	2625	0.057143	0.011244	6	6	92	319	3.45439056141	0.0364181477891	0.0782608873271098	0.0597497694378324	0
BHLHE40	EBF1_(C-8)	8553	1879	0.142857	0.061983	9	3	50	361	21.3673143777	0.00000178422535859	0.0000100148624616832	-0.0275897125195341	0
BHLHE40	FOXA1_(C-20)	8553	3169	0.0875	0.047945	7	5	68	343	7.01250735823	0.00159029224428	0.0050833629953263	0.216448221081942	0
BHLHE40	Pol2	8553	5430	0.060976	0.020281	5	7	67	344	3.65164554419	0.0371798648381	0.0795833470501479	0.0807289067665987	0
BHLHE40	SIX5	8553	147912	0	0	0	12	11	400	2.57051282	1	1	0.142088321474829	0
BHLHE40	USF1_(SC-8983)	8553	7391	0.148148	0.060345	4	8	15	396	12.9697471268	0.00115557778789	0.00383945484931809	-0.170077883193676	1
BHLHE40	WHIP	8553	56897	0.130435	0.041096	3	9	10	401	13.1170695722	0.00426961047442	0.012176691117215	-0.186250064223068	0
BHLHE40	ZNF263	8553	10127	0.08	0.013793	2	10	13	398	6.06608037216	0.0631185548507	0.124047631375956	0.0842813229669232	0
BHLHE40	eGFP-HDAC8	8553	55869	0	0	0	12	1	410	15.807692307	1	1	-0.117053425691296	0
BHLHE40	SETDB1	8553	9869	0.055556	0.019324	2	10	24	387	3.21061266555	0.164113894795	0.27490467317216	-0.0987905080754043	0
BHLHE40	GR	8553	2908	0.071429	0.023553	8	4	100	311	6.18651577949	0.00280014441397	0.00840448797643763	-0.0189170136887182	1
BHLHE40	SMC3_(ab9263)	8553	9126	0.059701	0.02069	4	8	55	356	3.2235601308	0.0712836515544	0.137730650374558	-0.251182471968426	0
BHLHE40	NRSF	8553	5978	0.208333	0.157895	5	7	12	399	23.1250478525	0.0000375099047478	0.000168817850164075	-0.0139592295184929	0
BHLHE40	SP1	8553	6667	0.214286	0.184783	6	6	16	395	24.0753988387	0.00000734175489438	0.0000370081602136541	0.112817147741465	0
BHLHE40	RPC155	8553	11128	0.066667	0.018519	1	11	3	408	12.123532005	0.109108233789	0.196373158033875	-0.25629030533917	0
BHLHE40	Pbx3	8553	5090	0.136364	0.073171	3	9	10	401	13.1170695722	0.00426961047442	0.012176691117215	-0.00974070571134133	0
BHLHE40	GATA-1	8553	2623	0.151515	0.059524	5	7	20	391	13.732025176	0.000286970537294	0.0011011165801355	-0.0175470004862988	0
BHLHE40	GATA-2	8553	2624	0.064516	0.02627	8	4	112	299	5.3143729553	0.0058599291386	0.0160645940447809	0.0322118567038416	0
BHLHE40	NFKB	8553	5970	0.111111	0.052469	7	5	51	360	9.78975929834	0.000295163644043	0.00112817643004208	0.195937698886513	0
BHLHE40	MafK_(SC-477)	8553	7975	0.068966	0.020214	6	6	75	336	4.45794834805	0.0143803509493	0.0350189070128689	0.242772994628805	0
BHLHE40	USF-1	8553	7391	0.214286	0.101911	6	6	16	395	24.0753988387	0.00000734175489438	0.0000370081602136541	-0.170077883193676	0
BHLHE40	ELK4	8553	2005	0.068966	0.026087	2	10	17	394	4.6029713144	0.0964674433954	0.177378777764564	-0.105151563309265	0
BHLHE40	TCF12	8553	6938	0.148936	0.096234	7	5	35	376	14.8271898747	0.0000318510564887	0.000145455832277111	-0.141083162197368	0
BHLHE40	CTCF	8553	10664	0.018519	0.008086	1	11	42	369	0.799106331781	1	1	-0.151419636497968	0
BHLHE40	Brg1	8553	6597	0.090909	0.016393	2	10	10	401	7.92080053372	0.0416133579068	0.0874555848744533	-0.0201629566874651	0
BHLHE40	CTCF_(C-20)	8553	10664	0.02439	0.003906	1	11	28	383	1.24280520429	0.578510337378	0.787416848097833	-0.151419636497968	0
BHLHE40	YY1_(C-20)	8553	7528	0.129032	0.07767	4	8	19	392	10.1740627744	0.00247897812193	0.00753074760486849	-0.195923032473805	0
BHLHE40	MafK_(ab50322)	8553	7975	0.068627	0.021277	7	5	89	322	5.03966766114	0.00735152545979	0.0195908608406653	0.242772994628805	0
BHLHE40	THAP1_(SC-98174)	8553	55145	0	0	0	12	9	402	3.1	1	1	-0.195057062416981	0
BHLHE40	GRp20	8553	2908	0	0	0	12	2	409	10.512820512	1	1	-0.0189170136887182	0
BHLHE40	Pol2(phosphoS2)	8553	5430	0.121951	0.057471	5	7	29	382	9.30090560769	0.00131759504141	0.00431061619863398	0.0807289067665987	0
BHLHE40	PAX5-C20	8553	5079	0.139535	0.076023	6	6	31	380	12.0948398973	0.00018835093139	0.000748860172390504	-0.213341269465255	0
BHLHE40	CTCFL_(SC-98982)	8553	140690	0.066667	0.012821	1	11	3	408	12.123532005	0.109108233789	0.196373158033875	0.0866390535544414	0
BHLHE40	ELF1_(SC-631)	8553	1997	0.125	0.063063	4	8	20	391	9.64751059853	0.00292818768858	0.00872919311492826	0.111091957256522	0
BHLHE40	RFX5_(N-494)	8553	5993	0.133333	0.054264	4	8	18	393	10.7584687138	0.00208038933164	0.00648623535384922	-0.10833569046272	0
BHLHE40	GTF2B	8553	2959	0.121212	0.047297	4	8	21	390	9.17062178079	0.00343127666978	0.0100770592910008	-0.0740614250182505	0
BHLHE40	ZBTB33	8553	10009	0.058824	0.016949	1	11	5	406	7.29393668513	0.159466391658	0.268525605024106	-0.0899621201821253	0
BHLHE40	HDAC2_(SC-6296)	8553	3066	0.214286	0.140496	6	6	16	395	24.0753988387	0.00000734175489438	0.0000370081602136541	-0.167659860238298	0
BHLHE40	TR4	8553	7182	0	0	0	12	4	407	6.276923076	1	1	-0.166127603819983	0
BHLHE40	TCF4	8553	6925	0.102041	0.046296	5	7	36	375	7.37230451669	0.00319889428083	0.00945072568899205	-0.0103547462579161	1
BHLHE40	ZZZ3	8553	26009	0	0	0	12	3	408	7.865384615	1	1	-0.0507198039991824	0
BHLHE40	SIRT6	8553	51548	0.190476	0.105769	4	8	9	402	21.7352282407	0.000234126545732	0.00091579595989669	-0.0633474056225523	0
BHLHE40	ZNF274	8553	10782	0	0	0	12	1	410	15.807692307	1	1	-0.00984064600514565	0
BHLHE40	Mxi1_(bHLH)	8553	4601	0.09375	0.043478	3	9	20	391	6.45490952807	0.0224438477509	0.0512584874730821	0.118441509594394	0
BHLHE40	eGFP-FOS	8553	2353	0.130435	0.054688	6	6	34	377	10.9539601939	0.000298925261677	0.00114135099913036	0.428480282751982	0
BHLHE40	NF-E2	8553	4778	0	0	0	12	7	404	3.894230769	1	1	-0.220455217461005	0
BHLHE40	IRF4_(M-17)	8553	3662	0.112903	0.023256	7	5	50	361	10.0103492694	0.00026259956412	0.00101317974630884	-0.126844382179482	0
BHLHE40	SREBP1	8553	6720	0.117647	0.03	2	10	5	406	15.8651431071	0.0143382866204	0.0349242906083097	0.252197146066819	1
BHLHE40	SREBP2	8553	6721	0	0	0	12	2	409	10.512820512	1	1	-0.00200097543198734	0
BHLHE40	FOXA1_(SC-101058)	8553	3169	0.125	0.050562	6	6	35	376	10.6164478675	0.000345567602296	0.00130342731545627	0.216448221081942	0
BHLHE40	IRF3	8553	3661	0	0	0	12	6	405	4.461538461	1	1	0.0528975773150819	0
BHLHE40	IRF1	8553	3659	0.057143	0.017341	2	10	23	388	3.35793613107	0.153902274488	0.261381567818964	0.195227630017186	1
BHLHE40	TAF1	8553	6872	0.122449	0.067961	6	6	35	376	10.6164478675	0.000345567602296	0.00130342731545627	-0.148577138043825	0
BHLHE40	Pol2(b)	8553	5430	0.106383	0.051282	5	7	35	376	7.60093921232	0.00285092761272	0.00852457134996376	0.0807289067665987	0
BHLHE40	TBP	8553	6908	0.127273	0.050938	7	5	43	368	11.8438061756	0.000107615363309	0.000449209486598351	-0.0931394177738546	0
BHLHE40	HNF4A	8553	3172	0.222222	0.153846	4	8	6	405	32.4822162427	0.0000720456014583	0.000309400731410733	-0.114246783509591	0
BHLHE40	GABP	8553	2551	0.083333	0.041096	2	10	12	399	6.58150123452	0.0555793122311	0.111692547284298	-0.259442669539014	0
BHLHE40	MEF2A	8553	4205	0.107692	0.026154	7	5	53	358	9.36742676531	0.000370319225988	0.00138908018630947	-0.110179807225536	0
BHLHE40	PRDM1_(Val90)	8553	639	0.043478	0.006188	3	9	57	354	2.0657143078	0.390049771733	0.562130553379912	0.271184066091882	0
BHLHE40	NF-E2_(H-230)	8553	4778	0	0	0	12	1	410	15.807692307	1	1	-0.220455217461005	0
BHLHE40	FOXA2_(SC-6554)	8553	3170	0.166667	0.106061	7	5	30	381	17.4919955439	0.0000128603364447	0.0000625367634534853	0.102500406765375	0
BHLHE40	HA-E2F1	8553	1869	0.119048	0.037175	5	7	29	382	9.30090560769	0.00131759504141	0.00431061619863398	-0.158336278256655	0
BHLHE40	TAF7_(SQ-8)	8553	6879	0.153846	0.08046	6	6	27	384	14.0091676937	0.0000945578066947	0.000397296184327905	0.0224745067765309	0
BHLHE40	JunD	8553	3727	0.066667	0.02627	6	6	76	335	4.38656932868	0.0152949482577	0.0369237565795075	0.0262629722430898	0
BHLHE40	BRF2	8553	55290	0	0	0	12	1	410	15.807692307	1	1	-0.121070528673375	0
BHLHE40	HMGN3	8553	9324	0.142857	0.072917	4	8	16	395	12.1432718174	0.00142196767934	0.00460225064440956	-0.171406071219935	0
BHLHE40	p300_(F-4)	8553	2033	0.157895	0.046729	3	9	7	404	18.7519109806	0.00188124927217	0.00590711102898848	-0.0824342885850944	1
BHLHE40	NELFe	8553	7936	0.107143	0.05	3	9	15	396	8.68823321044	0.011225427252	0.0281684423638422	0.0287071859377584	0
BHLHE40	PAX5-N19	8553	5079	0.173077	0.093458	9	3	40	371	27.3537096035	0.000000313584544705	0.00000198670511199825	-0.213341269465255	0
BHLHE40	STAT3	8553	6774	0.053892	0.011586	9	3	154	257	4.98745100005	0.0132374265939	0.0325342807249083	0.321325960970162	3
BHLHE40	STAT2	8553	6773	0.115385	0.027322	3	9	14	397	9.32355338768	0.00950897563877	0.0243959049524859	0.0172163628819621	0
BHLHE40	STAT1	8553	6772	0.097561	0.039024	4	8	29	382	6.5279577838	0.00977400740729	0.0249874624151588	0.14655581511663	1
BHLHE40	Znf143_(16618-1-AP)	8553	7702	0	0	0	12	3	408	7.865384615	1	1	-0.0652192961555483	0
BHLHE40	TAL1_(SC-12984)	8553	6886	0.178571	0.04065	5	7	16	395	17.2728720501	0.000116458906092	0.000482238287197859	-0.115102416530713	0
BHLHE40	GTF2F1_(RAP-74)	8553	2962	0.157895	0.08642	6	6	26	385	14.5722956756	0.0000783800793956	0.00033422912726983	-0.0704446611918834	0
BHLHE40	USF2	8553	7392	0.193548	0.106061	6	6	19	392	20.1926499803	0.0000167692941956	0.0000802889006424898	0.0684473037316023	0
BHLHE40	ZBTB7A_(SC-34508)	8553	51341	0.08	0.028571	2	10	13	398	6.06608037216	0.0631185548507	0.124047631375956	-0.104573031841569	0
BHLHE40	FOSL2	8553	2355	0.195122	0.09607	8	4	28	383	26.7914707524	0.000000491509040288	0.00000302925515028491	0.465942730083799	1
BHLHE40	Nrf1	8553	4899	0.04	0.037037	1	11	13	398	2.77255647165	0.335902060544	0.49789194439029	-0.175020118995666	0
BHLHE40	SRF	8553	6722	0.166667	0.092593	5	7	17	394	16.2338854565	0.000148552185856	0.000603867966271139	-0.0142298912421196	0
BHLHE40	Sin3Ak-20	8553	25942	0.135135	0.068027	5	7	25	386	10.8808318447	0.00071561636085	0.00249502396580971	-0.122447029005084	0
BHLHE40	NF-YB	8553	4801	0.15	0.071429	3	9	8	403	16.4123554447	0.00254491599399	0.00771130812886441	-0.177130040924089	0
BHLHE40	RXRA	8553	6256	0.32	0.201754	8	4	13	398	58.8115392934	0.00000000378157170403	0.000000031765202313852	0.137153427154478	0
BHLHE40	GCN5	8553	2648	0.066667	0.018519	1	11	3	408	12.123532005	0.109108233789	0.196373158033875	0.0359070193638505	0
BHLHE40	MEF2C_(SC-13268)	8553	4208	0.12766	0.043189	6	6	35	376	10.6164478675	0.000345567602296	0.00130342731545627	-0.150561972078532	1
BHLHE40	HEY1	8553	23462	0.153846	0.076531	6	6	27	384	14.0091676937	0.0000945578066947	0.000397296184327905	0.0537286308402916	0
BHLHE40	KAP1	8553	81850	0.116279	0.03125	5	7	31	380	8.66170222688	0.0017332102228	0.0054744078988439	-0.0545320871252921	0
BHLHE40	BRCA1_(C-1863)	8553	672	0.064516	0.025424	2	10	19	392	4.10131060953	0.114771505719	0.205106692822619	-0.162296045088993	0
BHLHE40	PU.1	8553	6688	0.111111	0.034483	6	6	42	369	8.70178836835	0.000859091817138	0.00293966680931965	-0.00508495307145593	0
BHLHE40	SP2_(SC-643)	8553	6668	0	0	0	12	7	404	3.894230769	1	1	-0.132458544573326	0
BHLHE40	p300_(N-15)	8553	2033	0.053892	0.012639	9	3	154	257	4.98745100005	0.0132374265939	0.0325342807249083	-0.0824342885850944	1
BHLHE40	NANOG_(SC-33759)	8553	79923	0.078947	0.018587	3	9	26	385	4.90089576952	0.0419501451277	0.088078301235113	0.0637451951260437	0
BHLHE40	ERRA	8553	2101	0.083333	0.116279	1	11	0	411	68.666666666	0.0283687943262	0.0630430530501335	-0.0454168212934591	0
BHLHE40	Oct-2	8553	5452	0.119048	0.060606	5	7	30	381	8.97077804413	0.00151469394145	0.00486042498380327	-0.223597476021392	0
BHLHE40	POU5F1_(SC-9081)	8553	5460	0.02439	0.017825	1	11	28	383	1.24280520429	0.578510337378	0.787416848097833	0.0602840693359374	0
BHLHE40	ZEB1_(SC-25388)	8553	6935	0.153846	0.070707	4	8	14	397	13.9181889762	0.000926717572798	0.00315223069321346	0.138596278978216	0
BHLHE40	HNF4G_(SC-6558)	8553	3174	0.142857	0.061475	5	7	23	388	11.8742689592	0.000508163988868	0.00184567875489352	0.0490366884934872	0
BHLHE40	ERalpha_a	8553	2101	0.046512	0.012632	4	8	74	337	2.27152643824	0.246413165272	0.383913264369639	-0.0454168212934591	0
BHLHE40	CtBP2	8553	1488	0.036364	0.009191	2	10	42	369	1.75426331468	0.36022796079	0.526971457433246	0.245950480653313	0
BHLHE40	c-Jun	8553	3725	0.043103	0.011458	5	7	103	308	2.13154273457	0.19328743931	0.314851866548994	0.408029435919713	0
BHLHE40	CEBPB	8553	1051	0.090909	0.036753	8	4	76	335	8.74869367575	0.000445962812564	0.00164391171639146	0.435453665009915	0
BHLHE40	Max	8553	4149	0.075	0.023256	3	9	28	383	4.53034382803	0.0499292763837	0.102226739789552	-0.163649646076921	1
BHLHE40	FOSL1_(SC-183)	8553	8061	0.1	0.044872	3	9	17	394	7.63998755977	0.0151767398524	0.0366709409405614	0.13756248534342	0
BHLHE40	eGFP-GATA2	8553	2624	0.085714	0.019011	3	9	23	388	5.57796165425	0.0313628307984	0.0689100897417866	0.0322118567038416	0
BHLHE40	ETS1	8553	2113	0.107143	0.059406	3	9	16	395	8.13167764291	0.0131135240265	0.0323027432881039	0.0702818216595018	1
BHLHE40	SUZ12	8553	23512	0.012346	0.003828	1	11	68	343	0.459214453377	0.699719265277	0.925528473696888	-0.137498499123456	0
BHLHE40	MafF_(M8194)	8553	23764	0.067308	0.021142	7	5	91	320	4.8989905823	0.00831741811125	0.0218236048241079	0.479876348898148	0
BHLHE40	NF-YA	8553	4800	0.166667	0.078947	3	9	6	405	21.8603444901	0.00133848817095	0.00437108205451639	-0.0763809536017081	0
BHLHE40	c-Myc	8553	4609	0.129032	0.064516	4	8	19	392	10.1740627744	0.00247897812193	0.00753074760486849	0.0451081056990454	1
BHLHE40	CHD2_(N-1250)	8553	1106	0.166667	0.106383	5	7	18	393	15.3036024531	0.000187092577791	0.00074412909002212	-0.0567363349065714	0
BHLHE40	PGC1A	8553	10891	0.214286	0.129032	3	9	2	409	64.2900917995	0.000170043648558	0.000682993089740527	-0.0884544540289301	0
BHLHE40	Ini1	8553	6598	0.185185	0.107527	5	7	15	396	18.4483610735	0.0000900182220764	0.000379983787251486	-0.229249534942244	0
BHLHE40	E2F6	8553	1876	0.166667	0.103093	5	7	18	393	15.3036024531	0.000187092577791	0.00074412909002212	0.0843442268816035	0
BHLHE40	EBF	8553	1879	0.144928	0.062738	10	2	56	355	31.2546171798	0.000000235705537344	0.00000151986060179492	-0.0275897125195341	0
BHLHE40	E2F4	8553	1874	0.111111	0.044025	4	8	24	387	7.97370785809	0.00529595711448	0.0146775596156213	0.0153325839665137	0
BHLHE40	c-Fos	8553	2353	0.07767	0.032335	8	4	91	320	6.99054463083	0.00149913117403	0.00481901563566736	0.428480282751982	0
BHLHE40	E2F1	8553	1869	0.108108	0.040609	4	8	25	386	7.63918624054	0.00604648914065	0.0165094650783109	-0.158336278256655	0
BHLHE40	GATA2_(CG2-96)	8553	2624	0.106383	0.020583	5	7	35	376	7.60093921232	0.00285092761272	0.00852457134996376	0.0322118567038416	0
BHLHE40	CTCF_(SC-5916)	8553	10664	0.029851	0.014679	2	10	55	356	1.29368180759	0.669057592191	0.889297224811058	-0.151419636497968	0
BHLHE40	E2F6_(H-50)	8553	1876	0.115385	0.043478	3	9	14	397	9.32355338768	0.00950897563877	0.0243959049524859	0.0843442268816035	0
BHLHE40	HNF4A_(H-171)	8553	3172	0.162791	0.063063	7	5	31	380	16.8857211537	0.0000155881695268	0.0000748475211501299	-0.114246783509591	0
BHLHE40	eGFP-JunD	8553	3727	0.178571	0.08547	5	7	15	396	18.4483610735	0.0000900182220764	0.000379983787251486	0.0262629722430898	0
BHLHE40	eGFP-JunB	8553	3726	0.151515	0.062893	5	7	19	392	14.4780553545	0.000232930288674	0.000912429125025485	0.459588085815429	0
BHLHE40	p300	8553	2033	0.081301	0.022154	10	2	111	300	13.4213719134	0.000105043299607	0.000438978491404128	-0.0824342885850944	1
BHLHE40	POU2F2	8553	5452	0.116279	0.04878	5	7	31	380	8.66170222688	0.0017332102228	0.0054744078988439	-0.223597476021392	0
BHLHE40	TFIIIC-110	8553	2976	0.1	0.027397	2	10	8	403	9.91785503769	0.0292906848834	0.0648400631179538	-0.0800566489932952	0
SIX5	YY1	147912	7528	0.344828	0.216216	10	1	18	394	208.858690973	0.00000000000305339247275	0.0000000000383542763493932	-0.288276880240672	0
SIX5	USF1_(SC-8983)	147912	7391	0.111111	0.046154	3	8	16	396	9.15830748736	0.0101240374668	0.0257371534386189	-0.0894247096128045	0
SIX5	WHIP	147912	56897	0	0	0	11	13	399	2.38095238	1	1	-0.330639177236004	0
SIX5	ZNF263	147912	10127	0.083333	0.032258	2	9	13	399	6.74863815754	0.0536945015762	0.108748610714188	0.135645177947925	0
SIX5	SMC3_(ab9263)	147912	9126	0	0	0	11	59	353	0.491666666	0.375368332541	0.545161110998798	-0.377214426376798	0
SIX5	SP1	147912	6667	0.137931	0.070175	4	7	18	394	12.3034913962	0.00143644361638	0.00464219657129579	-0.11738502488661	1
SIX5	USF-1	147912	7391	0.03125	0.01087	1	10	21	391	1.85841946399	0.448313531097	0.633756282166753	-0.0894247096128045	0
SIX5	TCF12	147912	6938	0.019231	0.011029	1	10	41	371	0.905072554971	1	1	-0.192175728601887	0
SIX5	YY1_(C-20)	147912	7528	0.259259	0.180952	7	4	16	396	41.8841785947	0.000000154193437156	0.00000102275378620913	-0.288276880240672	0
SIX5	THAP1_(SC-98174)	147912	55145	0.333333	0.164384	5	6	4	408	79.3395302216	0.00000050331138948	0.00000308158188622044	-0.44869184218757	0
SIX5	ZBTB33	147912	10009	0.214286	0.106061	3	8	3	409	48.5554874225	0.00025232822024	0.000977850509359003	-0.230475639262464	0
SIX5	TR4	147912	7182	0.25	0.118644	3	8	1	411	141.66895662	0.0000519411214882	0.000228012719753285	-0.222578760678955	0
SIX5	TCF4	147912	6925	0.019231	0.008596	1	10	40	372	0.930149148677	1	1	0.139199348735438	0
SIX5	ZZZ3	147912	26009	0.076923	0.035714	1	10	2	410	19.8981034173	0.0761786805146	0.145738952978864	-0.214441369602301	0
SIX5	ZNF274	147912	10782	0.090909	0.428571	1	10	0	412	75.09090909	0.0260047281324	0.0584340906061242	-0.226633825738504	0
SIX5	SREBP1	147912	6720	0.058824	0.013889	1	10	6	406	6.69080250724	0.169544732286	0.282133638948617	0.196469832700369	0
SIX5	SREBP2	147912	6721	0	0	0	11	2	410	11.416666666	1	1	0.341371789568062	0
SIX5	TAF1	147912	6872	0.255814	0.316384	11	0	30	382	148.258064516	0.00000000000185338850678	0.000000000024001381162801	-0.264873185726128	0
SIX5	TBP	147912	6908	0.173077	0.065789	9	2	41	371	39.9360711348	0.000000104236183783	0.00000070823310880167	-0.0550737212783318	0
SIX5	TAF7_(SQ-8)	147912	6879	0.257143	0.142045	9	2	24	388	70.4012252	0.00000000173743681763	0.0000000153035123094568	-0.0685590009668561	0
SIX5	STAT3	147912	6774	0.005747	0.001316	1	10	162	250	0.154815300296	0.0571766718293	0.114038840513224	0.19680379994507	0
SIX5	STAT2	147912	6773	0	0	0	11	17	395	1.833333333	1	1	0.0662361816963891	0
SIX5	STAT1	147912	6772	0.023256	0.013453	1	10	32	380	1.18698239627	0.595326763988	0.807779036879314	-0.0534077385604232	0
SIX5	Znf143_(16618-1-AP)	147912	7702	0.166667	0.086207	2	9	1	411	85.350979828	0.0018223304097	0.00573425229873202	-0.312908515777826	0
SIX5	TAL1_(SC-12984)	147912	6886	0.066667	0.018939	2	9	19	393	4.56545538358	0.098545922342	0.180225713388748	-0.170483080126028	0
SIX5	USF2	147912	7392	0.028571	0.012739	1	10	24	388	1.61440995107	0.492587681352	0.687146550108625	0.264501224535608	0
SIX5	ZBTB7A_(SC-34508)	147912	51341	0.3	0.152381	6	5	9	403	51.343574583	0.000000274231254588	0.00000175063825552128	-0.040679158548393	0
SIX5	SRF	147912	6722	0.133333	0.082645	3	8	19	393	7.67148142249	0.0153998980737	0.0371276797973645	0.142271602945528	0
SIX5	SP2_(SC-643)	147912	6668	0.285714	0.130435	4	7	3	409	72.991676757	0.00000843438187477	0.0000422425780429525	-0.401919575155227	0
SIX5	ZEB1_(SC-25388)	147912	6935	0.16	0.081818	4	7	14	398	15.9142971603	0.000634877562998	0.00224340871328891	-0.0785461069942728	0
SIX5	SUZ12	147912	23512	0	0	0	11	69	343	0.409523809	0.22434739886	0.355854623038653	-0.235558162758355	0
SIX5	TFIIIC-110	147912	2976	0	0	0	11	10	402	3.053030303	1	1	-0.0806844780638433	0
USF1_(SC-8983)	YY1	7391	7528	0.236842	0.085106	9	10	19	385	17.9077661222	0.000000380267248945	0.0000023759604445857	0.289677284116356	8
USF1_(SC-8983)	WHIP	7391	56897	0.064516	0.016129	2	17	11	393	4.17700887683	0.11099584164	0.199341714604577	0.178359420415159	0
USF1_(SC-8983)	ZNF263	7391	10127	0.214286	0.101796	6	13	9	395	19.8004313415	0.0000138396625642	0.00006696968388495	-0.152512354797189	0
USF1_(SC-8983)	YY1_(C-20)	7391	7528	0.272727	0.121212	9	10	14	390	24.4746834892	0.0000000503981496344	0.000000359967873751151	0.289677284116356	8
USF1_(SC-8983)	ZBTB33	7391	10009	0.086957	0.031915	2	17	4	400	11.5703813453	0.0257740710951	0.0580236641913282	-0.253002694482792	0
USF1_(SC-8983)	ZZZ3	7391	26009	0	0	0	19	3	401	5.025	1	1	-0.204275887492055	0
USF1_(SC-8983)	ZNF274	7391	10782	0	0	0	19	1	403	10.1	1	1	0.233202309682853	0
USF1_(SC-8983)	Znf143_(16618-1-AP)	7391	7702	0.1	0.048193	2	17	1	403	45.7037518829	0.005592977533	0.015398736928366	-0.0612468081693318	0
USF1_(SC-8983)	USF2	7391	7392	0.333333	0.297872	11	8	14	390	37.1625906265	0.000000000153150034015	0.00000000154829560410332	0.190078838703169	154
USF1_(SC-8983)	ZBTB7A_(SC-34508)	7391	51341	0.214286	0.08209	6	13	9	395	19.8004313415	0.0000138396625642	0.00006696968388495	0.361989301381689	0
USF1_(SC-8983)	ZEB1_(SC-25388)	7391	6935	0.15625	0.059259	5	14	13	391	10.5877428362	0.000623989927684	0.00221099753529204	0.044912539454063	1
AP-2alpha	HSF1	7020	3297	0.02	0.003623	1	47	2	373	3.94697368921	0.303891739282	0.457921365827621	0.146393379797923	1
AP-2alpha	Pol2-4H8	7020	5430	0.156627	0.093079	13	35	35	340	3.5929628034	0.00101847504855	0.00343108441564785	0.00911825404583138	0
AP-2alpha	Rad21	7020	5885	0.182609	0.087719	21	27	67	308	3.56163531	0.000114243127343	0.000474326999708837	0.0601700855288487	0
AP-2alpha	Egr-1	7020	1958	0.104478	0.044944	7	41	19	356	3.18612465133	0.0189619248808	0.044320545520701	-0.0351525050428175	2
AP-2alpha	YY1	7020	7528	0.070423	0.02439	5	43	23	352	1.77663993826	0.230521273165	0.363790861669646	-0.161111295373105	4
AP-2alpha	CCNT2	7020	905	0.092308	0.039216	6	42	17	358	2.99721278227	0.0348412204896	0.0755136075883381	-0.108088336873463	0
AP-2alpha	GATA3_(SC-268)	7020	2625	0.267241	0.115082	31	17	67	308	8.32471516381	0.0000000000561719794993	0.000000000603793273708879	0.303954860952769	3
AP-2alpha	EBF1_(C-8)	7020	1879	0.102041	0.043165	10	38	49	326	1.7480808471	0.180886792291	0.29836035277354	-0.0982681517944466	1
AP-2alpha	FOXA1_(C-20)	7020	3169	0.28125	0.167376	27	21	48	327	8.68794132025	0.000000000088034575018	0.000000000922581991373607	0.378968397524418	0
AP-2alpha	Pol2	7020	5430	0.268041	0.156417	26	22	46	329	8.38463429785	0.000000000240031151592	0.00000000236938191199435	0.00911825404583138	0
AP-2alpha	BHLHE40	7020	8553	0.111111	0.05694	6	42	6	369	8.70178836835	0.000859091817138	0.00293966680931965	0.192916169340876	0
AP-2alpha	SIX5	7020	147912	0.017241	0.006494	1	47	10	365	0.777018882388	1	1	0.202627514850344	0
AP-2alpha	USF1_(SC-8983)	7020	7391	0.135593	0.060317	8	40	11	364	6.56584976248	0.000445609910649	0.00164316766374231	-0.111954757368983	0
AP-2alpha	WHIP	7020	56897	0.016393	0.002762	1	47	12	363	0.644188374646	1	1	0.170544535837453	0
AP-2alpha	ZNF263	7020	10127	0.105263	0.052941	6	42	9	366	5.76880485378	0.00354964340633	0.0103686952132271	0.107778360148252	0
AP-2alpha	eGFP-HDAC8	7020	55869	0	0	0	48	1	374	3.826530612	1	1	0.0624130197017747	0
AP-2alpha	SETDB1	7020	9869	0.121212	0.084833	8	40	18	357	3.94724804837	0.00488417750183	0.0136897920290922	0.0797565171085258	0
AP-2alpha	GR	7020	2908	0.356522	0.21394	41	7	67	308	26.6254432813	1.10112920738e-20	4.55440437942192e-19	-0.201205230227804	1
AP-2alpha	SMC3_(ab9263)	7020	9126	0.258824	0.140625	22	26	37	338	7.67009778472	0.0000000067352765937	0.0000000552536491600819	-0.0588828062192506	0
AP-2alpha	NRSF	7020	5978	0.101695	0.042553	6	42	11	364	4.69902480633	0.00732880185406	0.0195350910483863	-0.094845984375139	0
AP-2alpha	SP1	7020	6667	0.111111	0.056106	7	41	15	360	4.07660963783	0.00706541172657	0.018911798415755	0.0774617355813363	15
AP-2alpha	RPC155	7020	11128	0.04	0.027027	2	46	2	373	8.03315133973	0.0652260498936	0.127498467339188	0.166597685974348	0
AP-2alpha	Pbx3	7020	5090	0.033898	0.010135	2	46	11	364	1.43732126073	0.649418475472	0.867113560351592	-0.0452179653533679	0
AP-2alpha	GATA-1	7020	2623	0.057143	0.015666	4	44	21	354	1.53067978276	0.509562044024	0.706566719552973	-0.206701665735844	1
AP-2alpha	GATA-2	7020	2624	0.244444	0.126221	33	15	87	288	7.23990113238	0.000000000645010845088	0.00000000602268495525087	-0.00330251311471564	0
AP-2alpha	NFKB	7020	5970	0.092784	0.043478	9	39	49	326	1.53357191242	0.270007341995	0.413798234181686	0.063175506877536	0
AP-2alpha	MafK_(SC-477)	7020	7975	0.131579	0.058416	15	33	66	309	2.12362312408	0.0314060143514	0.0689892213478452	-0.00505803698357711	0
AP-2alpha	USF-1	7020	7391	0.147541	0.066667	9	39	13	362	6.37667604083	0.000238397130069	0.000929492466269026	-0.111954757368983	1
AP-2alpha	ELK4	7020	2005	0.063492	0.024922	4	44	15	360	2.17658851179	0.253449481658	0.392962955472675	0.103083884543927	0
AP-2alpha	TCF12	7020	6938	0.153846	0.102564	12	36	30	345	3.81582176305	0.000983742389622	0.00332954253712138	-0.16331639093185	0
AP-2alpha	BCLAF1_(M33-P5B11)	7020	9774	0.059701	0.021807	4	44	19	356	1.70078286546	0.315129524117	0.472238457548523	-0.218737594426833	0
AP-2alpha	CTCF	7020	10664	0.181818	0.118547	14	34	29	346	4.88413552399	0.0000628031969426	0.000272506253028162	-0.0810250196258985	0
AP-2alpha	BATF	7020	10538	0.10084	0.036463	12	36	69	306	1.47676640579	0.328539246832	0.488631381875649	-0.031024570202101	0
AP-2alpha	Brg1	7020	6597	0.111111	0.040373	6	42	6	369	8.70178836835	0.000859091817138	0.00293966680931965	0.165956711868273	0
AP-2alpha	CTCF_(C-20)	7020	10664	0.114286	0.068493	7	41	22	353	2.73053120614	0.0342815786482	0.0744489943172529	-0.0810250196258985	0
AP-2alpha	YY1_(C-20)	7020	7528	0.075758	0.028754	5	43	18	357	2.30030636607	0.163643209318	0.274158452327307	-0.161111295373105	4
AP-2alpha	MafK_(ab50322)	7020	7975	0.188525	0.089302	23	25	73	302	3.79075553911	0.0000375407096018	0.000168886616645319	-0.00505803698357711	0
AP-2alpha	THAP1_(SC-98174)	7020	55145	0.036364	0.014337	2	46	7	368	2.27963525836	0.271718550656	0.415861600513005	0.00600356653947659	0
AP-2alpha	GRp20	7020	2908	0	0	0	48	2	373	2.544217687	1	1	-0.201205230227804	0
AP-2alpha	Pol2(phosphoS2)	7020	5430	0.123288	0.061828	9	39	25	350	3.21779934783	0.00849304535267	0.0221978249270409	0.00911825404583138	0
AP-2alpha	PAX5-C20	7020	5079	0.103896	0.047745	8	40	29	346	2.37977659724	0.0537344138469	0.108788936130016	-0.212963055134804	0
AP-2alpha	CTCFL_(SC-98982)	7020	140690	0.04	0.010453	2	46	2	373	8.03315133973	0.0652260498936	0.127498467339188	0.0645071512807193	0
AP-2alpha	ELF1_(SC-631)	7020	1997	0.090909	0.041139	6	42	18	357	2.82360356887	0.0424681533249	0.0888571978973384	-0.185163108044628	0
AP-2alpha	RFX5_(N-494)	7020	5993	0.166667	0.112179	10	38	12	363	7.88950068748	0.000032380273253	0.00014761434046869	0.0552431856158098	0
AP-2alpha	GTF2B	7020	2959	0.106061	0.045714	7	41	18	357	3.37199508638	0.0151717621249	0.0366670580747972	-0.102248747774767	0
AP-2alpha	ZBTB33	7020	10009	0.018868	0.003704	1	47	5	370	1.5724599916	0.516767910869	0.714282253422234	0.0797473443516093	0
AP-2alpha	HDAC2_(SC-6296)	7020	3066	0.166667	0.100946	10	38	12	363	7.88950068748	0.000032380273253	0.00014761434046869	0.161291486619912	0
AP-2alpha	TR4	7020	7182	0.04	0.019305	2	46	2	373	8.03315133973	0.0652260498936	0.127498467339188	-0.115614110914343	0
AP-2alpha	TCF4	7020	6925	0.323529	0.195652	22	26	19	356	15.639145032	0.000000000000629462826112	0.00000000000849540523876717	-0.206590604535612	1
AP-2alpha	ZZZ3	7020	26009	0	0	0	48	3	372	1.903061224	1	1	0.186459151603955	0
AP-2alpha	SIRT6	7020	51548	0.070175	0.044872	4	44	9	366	3.67937616737	0.0483615451992	0.0995038563792127	-0.0561593149820707	0
AP-2alpha	ZNF274	7020	10782	0	0	0	48	1	374	3.826530612	1	1	-0.121109067767779	0
AP-2alpha	Mxi1_(bHLH)	7020	4601	0.163934	0.088816	10	38	13	362	7.26473041877	0.0000524168254122	0.000229915414045932	-0.124513749821137	0
AP-2alpha	eGFP-FOS	7020	2353	0.239437	0.15625	17	31	23	352	8.31754949641	0.0000000715937182558	0.000000498270292505817	-0.109731531142081	0
AP-2alpha	NF-E2	7020	4778	0.1	0.042328	5	43	2	373	21.3527471917	0.000272749012214	0.00105025265658899	-0.183899495413136	0
AP-2alpha	IRF4_(M-17)	7020	3662	0.071429	0.021205	7	41	50	325	1.10949932137	0.822450652828	1	-0.239535014554699	0
AP-2alpha	AP-2gamma	7020	7022	0.784314	0.515789	39	9	3	372	498.9147748	8.34825456909e-43	1.51353855337602e-39	0.627351234153847	45
AP-2alpha	SREBP1	7020	6720	0.018519	0.002404	1	47	6	369	1.30758942699	0.572391748467	0.781043331638739	0.221895266740371	0
AP-2alpha	SREBP2	7020	6721	0	0	0	48	2	373	2.544217687	1	1	-0.08161047550936	0
AP-2alpha	FOXA1_(SC-101058)	7020	3169	0.216216	0.114286	16	32	25	350	6.94557376965	0.000000858806797435	0.00000506072607935966	0.378968397524418	0
AP-2alpha	IRF3	7020	3661	0.018868	0.007143	1	47	5	370	1.5724599916	0.516767910869	0.714282253422234	0.0321828589424573	0
AP-2alpha	IRF1	7020	3659	0.073529	0.032	5	43	20	355	2.05948301261	0.185080795613	0.304171157981298	-0.148502784634379	1
AP-2alpha	TAF1	7020	6872	0.123457	0.056373	10	38	31	344	2.9101381608	0.015673793292	0.0376794526917958	-0.129836997453426	0
AP-2alpha	Pol2(b)	7020	5430	0.157895	0.089005	12	36	28	347	4.11039781502	0.000593209516513	0.00211432933179175	0.00911825404583138	0
AP-2alpha	TBP	7020	6908	0.195122	0.098361	16	32	34	341	4.98551035633	0.0000196571834061	0.0000929295267672994	0.11142150513049	0
AP-2alpha	HNF4A	7020	3172	0.09434	0.067568	5	43	5	370	8.51997864113	0.00250291415071	0.00759841200673652	-0.247869279725652	0
AP-2alpha	GABP	7020	2551	0.050847	0.01773	3	45	11	364	2.20064006246	0.204342732807	0.329749332068617	-0.0883365950361326	0
AP-2alpha	MEF2A	7020	4205	0.048544	0.010357	5	43	55	320	0.677101142236	0.515813563801	0.713235025680345	-0.232531846597864	0
AP-2alpha	PRDM1_(Val90)	7020	639	0.333333	0.157062	27	21	33	342	13.1746512384	0.000000000000100920849478	0.00000000000153326396734872	-0.114163392440095	0
AP-2alpha	NF-E2_(H-230)	7020	4778	0	0	0	48	1	374	3.826530612	1	1	-0.183899495413136	0
AP-2alpha	FOXA2_(SC-6554)	7020	3170	0.197183	0.117778	14	34	23	352	6.25558460076	0.00000814324589005	0.0000408401239243725	-0.0994350769710506	0
AP-2alpha	HA-E2F1	7020	1869	0.152778	0.07221	11	37	23	352	4.52465733141	0.000507557080747	0.00184409015509882	0.235435160817487	0
AP-2alpha	TAF7_(SQ-8)	7020	6879	0.094595	0.041775	7	41	26	349	2.28602642268	0.0811966422334	0.153877539061834	-0.0753054637803441	0
AP-2alpha	ATF3	7020	467	0.037736	0.015038	2	46	5	370	3.20394121223	0.183024885282	0.301521233090655	0.00104256686830935	0
AP-2alpha	JunD	7020	3727	0.346939	0.283414	34	14	48	327	16.3603721596	5.93335693211e-17	0.00000000000000142479153879675	-0.192794106403992	0
AP-2alpha	BRF2	7020	55290	0	0	0	48	1	374	3.826530612	1	1	0.0520865571076416	0
AP-2alpha	HMGN3	7020	9324	0.096774	0.039735	6	42	14	361	3.6661544997	0.0175182250707	0.0413728294222915	0.0850235851188639	0
AP-2alpha	p300_(F-4)	7020	2033	0.035714	0.006231	2	46	8	367	1.99044445308	0.316421248314	0.473847788981235	-0.1656684733538	2
AP-2alpha	NELFe	7020	7936	0.116667	0.058659	7	41	11	364	5.61025946426	0.00189470295137	0.00594478762763278	0.256679004285967	0
AP-2alpha	PAX5-N19	7020	5079	0.054348	0.018116	5	43	44	331	0.875002114049	1	1	-0.212963055134804	0
AP-2alpha	STAT3	7020	6774	0.232558	0.093433	40	8	123	252	10.1859888099	0.0000000000289107612249	0.0000000003225551390815	-0.119245334186268	2
AP-2alpha	STAT2	7020	6773	0.048387	0.010127	3	45	14	361	1.71638899885	0.425178413368	0.60459267011601	-0.198755857742995	0
AP-2alpha	STAT1	7020	6772	0.421053	0.350318	24	24	9	366	39.7469217624	8.11521549384e-19	2.53670442936757e-17	0.0139996900236007	1
AP-2alpha	Znf143_(16618-1-AP)	7020	7702	0.040816	0.015564	2	46	1	374	16.0451841571	0.0351528933218	0.0760678682225065	-0.0137070320817142	1
AP-2alpha	TAL1_(SC-12984)	7020	6886	0.095238	0.024123	6	42	15	360	3.41379887097	0.0224156970571	0.0512265727664744	-0.310251158112108	0
AP-2alpha	GTF2F1_(RAP-74)	7020	2962	0.212121	0.162162	14	34	18	357	8.09339084875	0.000000956702422132	0.00000560420514160037	-0.0508571155519324	0
AP-2alpha	USF2	7020	7392	0.15873	0.07855	10	38	15	360	6.26823251103	0.000125331542508	0.000517206570334607	-0.132981273865599	0
AP-2alpha	ZBTB7A_(SC-34508)	7020	51341	0.086207	0.035714	5	43	10	365	4.2213598429	0.0191100332059	0.0446187897003177	-0.151775397797411	0
AP-2alpha	FOSL2	7020	2355	0.268657	0.160804	18	30	18	357	11.763699866	0.000000000858251131009	0.00000000785863283090564	-0.00972047296486584	0
AP-2alpha	BAF155	7020	6599	0.388889	0.319876	21	27	6	369	46.6692682604	2.63392865921e-17	6.60181473614894e-16	0.0711718242073826	0
AP-2alpha	Nrf1	7020	4899	0.050847	0.024306	3	45	11	364	2.20064006246	0.204342732807	0.329749332068617	0.00457313464356739	0
AP-2alpha	SRF	7020	6722	0.075758	0.034591	5	43	17	358	2.44161766781	0.0903659084715	0.168408489352917	0.0175877626283872	0
AP-2alpha	Sin3Ak-20	7020	25942	0.083333	0.033708	6	42	24	351	2.08469375211	0.133059796586	0.232892110581256	0.0725555461991348	0
AP-2alpha	NF-YB	7020	4801	0.072727	0.027304	4	44	7	368	4.75005201607	0.0265211872309	0.0594717531844424	0.0352222476730493	0
AP-2alpha	BDP1	7020	55814	0.020833	0.003937	1	47	0	375	15.666666666	0.113475177305	0.202990129702975	-0.0756556821690442	0
AP-2alpha	RXRA	7020	6256	0.169492	0.090909	10	38	11	364	8.62466391621	0.0000193010663401	0.0000914220128682457	0.0794541918905803	1
AP-2alpha	GCN5	7020	2648	0.019608	0.003774	1	47	3	372	2.62974471655	0.383446969079	0.554967553172081	0.0014146897244614	0
AP-2alpha	MEF2C_(SC-13268)	7020	4208	0.047059	0.013514	4	44	37	338	0.830811583324	1	1	-0.337679363831112	0
AP-2alpha	HEY1	7020	23462	0.094595	0.039409	7	41	26	349	2.28602642268	0.0811966422334	0.153877539061834	0.0782040034154506	1
AP-2alpha	KAP1	7020	81850	0.166667	0.092929	12	36	24	351	4.8462572645	0.000189016246861	0.000751230812332465	0.0480564449662513	0
AP-2alpha	BRCA1_(C-1863)	7020	672	0.169492	0.110368	10	38	11	364	8.62466391621	0.0000193010663401	0.0000914220128682457	0.15485899674339	1
AP-2alpha	PU.1	7020	6688	0.054945	0.02385	5	43	43	332	0.89800440785	1	1	-0.25860915663871	0
AP-2alpha	SP2_(SC-643)	7020	6668	0.037736	0.01845	2	46	5	370	3.20394121223	0.183024885282	0.301521233090655	-0.00574263602698926	0
AP-2alpha	p300_(N-15)	7020	2033	0.261905	0.088246	44	4	119	256	23.4996699513	4.49237960636e-16	0.00000000000000939771256884309	-0.1656684733538	2
AP-2alpha	NANOG_(SC-33759)	7020	79923	0.132353	0.075388	9	39	20	355	4.07549042393	0.00255225028632	0.00772811365876988	-0.02413422372903	0
AP-2alpha	ERRA	7020	2101	0	0	0	48	1	374	3.826530612	1	1	-0.00491277472382291	0
AP-2alpha	BCL11A	7020	53335	0.120968	0.044275	15	33	75	300	1.81518059526	0.0905894868277	0.16870954249473	-0.169157680374941	0
AP-2alpha	Oct-2	7020	5452	0.077922	0.034853	6	42	29	346	1.70189351421	0.264576334391	0.407287788719154	-0.305559116688601	0
AP-2alpha	POU5F1_(SC-9081)	7020	5460	0.068493	0.027595	5	43	24	351	1.69804393955	0.355768627209	0.521499949707519	-0.135072063362912	0
AP-2alpha	ZEB1_(SC-25388)	7020	6935	0.047619	0.01278	3	45	15	360	1.5979013486	0.4438257334	0.628392077043499	-0.161751868467927	0
AP-2alpha	HNF4G_(SC-6558)	7020	3174	0.206349	0.13253	13	35	15	360	8.8284857189	0.00000111257966246	0.00000644443107999994	-0.0445016239878771	0
AP-2alpha	ERalpha_a	7020	2101	0.298969	0.141051	29	19	49	326	10.0662016686	0.00000000000326657906051	0.0000000000408435023221009	-0.00491277472382291	2
AP-2alpha	CtBP2	7020	1488	0.120482	0.064426	10	38	34	341	2.63132992392	0.0208246617696	0.0481672699829277	0.0828023927133469	0
AP-2alpha	c-Jun	7020	3725	0.297521	0.192735	36	12	72	303	12.5238538239	0.0000000000000173714421132	0.000000000000292065760907866	-0.0257987673691692	2
AP-2alpha	CEBPB	7020	1051	0.32	0.201624	32	16	52	323	12.3038108477	0.0000000000000294109294997	0.000000000000478224351416647	0.0812571283260027	0
AP-2alpha	Max	7020	4149	0.112676	0.048565	8	40	23	352	3.04939826019	0.0156549895321	0.0376592163047731	-0.174448703465577	1
AP-2alpha	FOSL1_(SC-183)	7020	8061	0.131148	0.071633	7	41	13	362	4.72582548764	0.00385007264326	0.0111267508537147	0.173824578662089	0
AP-2alpha	eGFP-GATA2	7020	2624	0.072464	0.021322	5	43	21	354	1.95628858046	0.198624207889	0.321810267115958	-0.00330251311471564	0
AP-2alpha	ETS1	7020	2113	0.080645	0.035831	5	43	14	361	2.98722057647	0.0519428973472	0.105670314764381	-0.124097424698973	2
AP-2alpha	SUZ12	7020	23512	0.063063	0.031165	6	42	63	312	0.708021601986	0.538205021576	0.74071283207284	-0.0765282549824308	0
AP-2alpha	MafF_(M8194)	7020	23764	0.195122	0.105164	24	24	74	301	4.05036038687	0.0000146079998359	0.0000704682138425367	0.0784276452801445	0
AP-2alpha	BAF170	7020	6601	0.08	0.06015	3	45	2	373	12.2863400771	0.01168291194	0.0291416455132584	-0.152387470979942	0
AP-2alpha	NF-YA	7020	4800	0.036364	0.013841	2	46	7	368	2.27963525836	0.271718550656	0.415861600513005	0.0559312432466675	0
AP-2alpha	c-Myc	7020	4609	0.145161	0.078616	9	39	14	361	5.90745387847	0.000357955897349	0.00134455947906161	0.10764481250413	7
AP-2alpha	CHD2_(N-1250)	7020	1106	0.109375	0.053512	7	41	16	359	3.81268361206	0.00927608249425	0.0238659473444776	-0.11087040784871	0
AP-2alpha	PGC1A	7020	10891	0.019231	0.003571	1	47	4	371	1.96939821696	0.454078342549	0.640324631870368	-0.123506458127369	0
AP-2alpha	Ini1	7020	6598	0.236364	0.137681	13	35	7	368	19.2272949931	0.00000000451904587976	0.0000000377269233154484	0.000952509532270271	0
AP-2alpha	E2F6	7020	1876	0.109375	0.049505	7	41	16	359	3.81268361206	0.00927608249425	0.0238659473444776	0.291902806848269	0
AP-2alpha	EBF	7020	1879	0.105769	0.044776	11	37	55	320	1.7271413779	0.142056662413	0.245089987903032	-0.0982681517944466	0
AP-2alpha	E2F4	7020	1874	0.085714	0.032877	6	42	22	353	2.28650855848	0.113528960489	0.203019568009098	-0.0724151162808543	1
AP-2alpha	c-Fos	7020	2353	0.267241	0.15625	31	17	68	307	8.17735269355	0.0000000000776812291109	0.000000000821201564886657	-0.109731531142081	1
AP-2alpha	E2F1	7020	1869	0.115942	0.053165	8	40	21	354	3.35750736978	0.0102169139667	0.0259490054003648	0.235435160817487	4
AP-2alpha	GATA2_(CG2-96)	7020	2624	0.1	0.024142	8	40	32	343	2.13890161527	0.10941586728	0.196894260425449	-0.00330251311471564	1
AP-2alpha	CTCF_(SC-5916)	7020	10664	0.166667	0.100865	15	33	42	333	3.58907529179	0.000515978009891	0.0018694265332194	-0.0810250196258985	0
AP-2alpha	E2F6_(H-50)	7020	1876	0.083333	0.030201	5	43	12	363	3.50169052303	0.0329828036505	0.0721469813211621	0.291902806848269	0
AP-2alpha	HNF4A_(H-171)	7020	3172	0.228571	0.118812	16	32	22	353	7.95275837817	0.000000236063843901	0.00000152126924997339	-0.247869279725652	0
AP-2alpha	eGFP-JunD	7020	3727	0.095238	0.033639	6	42	14	361	3.6661544997	0.0175182250707	0.0413728294222915	-0.192794106403992	0
AP-2alpha	eGFP-JunB	7020	3726	0.121212	0.058496	8	40	16	359	4.46235742245	0.00275697230543	0.00829379002723107	-0.0850647601750132	0
AP-2alpha	p300	7020	2033	0.251852	0.114388	34	14	87	288	7.9896931046	0.000000000112081409706	0.00000000115347358068294	-0.1656684733538	2
AP-2alpha	POU2F2	7020	5452	0.076923	0.031477	6	42	30	345	1.64060346804	0.276287335988	0.421758860633941	-0.305559116688601	0
AP-2alpha	BCL3	7020	602	0.015873	0.002212	1	47	15	360	0.511276008543	1	1	0.10222337073407	0
AP-2alpha	TFIIIC-110	7020	2976	0.208333	0.125984	10	38	0	375	106.051282051	0.000000000144057537111	0.00000000146180773199017	0.193299922855358	0
WHIP	YY1	56897	7528	0.2	0.088785	7	6	21	389	21.1609324157	0.00000338429474599	0.0000181619922283568	0.246468318996956	0
WHIP	ZNF263	56897	10127	0.035714	0.004717	1	12	14	396	2.35016067251	0.378912633283	0.549648169736295	-0.018399242595938	0
WHIP	YY1_(C-20)	56897	7528	0.233333	0.127389	7	6	16	394	27.9676883761	0.000000748376197629	0.00000446317778388611	0.246468318996956	0
WHIP	ZBTB33	56897	10009	0.111111	0.058824	2	11	4	406	17.9896132938	0.0122196281527	0.030299775483262	0.326574090182563	0
WHIP	ZZZ3	56897	26009	0	0	0	13	3	407	7.285714285	1	1	0.337058116956444	0
WHIP	ZNF274	56897	10782	0	0	0	13	1	409	14.642857142	1	1	0.0269628861754997	0
WHIP	Znf143_(16618-1-AP)	56897	7702	0	0	0	13	3	407	7.285714285	1	1	0.273445049214524	0
WHIP	ZBTB7A_(SC-34508)	56897	51341	0.074074	0.017544	2	11	13	397	5.50496164936	0.0730741572483	0.140690386291506	0.135008496036752	0
WHIP	ZEB1_(SC-25388)	56897	6935	0.391304	0.194444	9	4	9	401	94.5231340886	0.0000000000292821470011	0.000000000326029882372534	-0.0575331478804438	0
ZNF263	ZZZ3	10127	26009	0.058824	0.022727	1	14	2	406	14.1958510294	0.10289001244	0.186913419392505	0.244314632953368	0
ZNF263	ZNF274	10127	10782	0	0	0	15	1	407	12.75	1	1	0.109533771365542	0
eGFP-HDAC8	HSF1	55869	3297	0	0	0	1	3	419	52.5	1	1	-0.0703378034397878	0
eGFP-HDAC8	Pol2-4H8	55869	5430	0.020833	0.073529	1	0	47	375	15.666666666	0.113475177305	0.202990129702975	0.203029525117723	0
eGFP-HDAC8	Rad21	55869	5885	0	0	0	1	88	334	1.882022471	1	1	0.290630766844841	0
eGFP-HDAC8	Egr-1	55869	1958	0	0	0	1	26	396	7.351851851	1	1	-0.359457636343158	0
eGFP-HDAC8	YY1	55869	7528	0	0	0	1	28	394	6.810344827	1	1	-0.054616708307436	0
eGFP-HDAC8	GATA3_(SC-268)	55869	2625	0	0	0	1	98	324	1.641414141	1	1	-0.014523359240908	0
eGFP-HDAC8	FOXA1_(C-20)	55869	3169	0	0	0	1	75	347	2.289473684	1	1	0.0326784609003584	0
eGFP-HDAC8	Pol2	55869	5430	0.013333	0.02455	0	1	72	350	2.404109589	1	1	0.203029525117723	0
eGFP-HDAC8	SIX5	55869	147912	0	0	0	1	11	411	17.166666666	1	1	-0.182992750744615	0
eGFP-HDAC8	USF1_(SC-8983)	55869	7391	0	0	0	1	19	403	10.1	1	1	-0.222238135825587	0
eGFP-HDAC8	WHIP	55869	56897	0	0	0	1	13	409	14.642857142	1	1	0.328853592529177	0
eGFP-HDAC8	ZNF263	55869	10127	0	0	0	1	15	407	12.75	1	1	0.103793729229542	0
eGFP-HDAC8	SETDB1	55869	9869	0	0	0	1	26	396	7.351851851	1	1	-0.235343213372294	0
eGFP-HDAC8	GR	55869	2908	0	0	0	1	108	314	1.444954128	1	1	-0.104161212569702	0
eGFP-HDAC8	SMC3_(ab9263)	55869	9126	0	0	0	1	59	363	3.033333333	1	1	0.464566899256673	0
eGFP-HDAC8	NRSF	55869	5978	0	0	0	1	17	405	11.277777777	1	1	-0.0811321881262904	0
eGFP-HDAC8	SP1	55869	6667	0	0	0	1	22	400	8.717391304	1	1	0.215202470880337	0
eGFP-HDAC8	RPC155	55869	11128	0	0	0	1	4	418	41.9	1	1	0.202506848467033	0
eGFP-HDAC8	Pbx3	55869	5090	0	0	0	1	13	409	14.642857142	1	1	-0.151746512319177	0
eGFP-HDAC8	GATA-1	55869	2623	0	0	0	1	25	397	7.653846153	1	1	-0.352852756022309	0
eGFP-HDAC8	GATA-2	55869	2624	0	0	0	1	120	302	1.252066115	1	1	-0.193985318919264	0
eGFP-HDAC8	NFKB	55869	5970	0	0	0	1	58	364	3.093220338	1	1	-0.0875241873014156	0
eGFP-HDAC8	MafK_(SC-477)	55869	7975	0	0	0	1	81	341	2.085365853	1	1	-0.0781910987316159	0
eGFP-HDAC8	USF-1	55869	7391	0	0	0	1	22	400	8.717391304	1	1	-0.222238135825587	0
eGFP-HDAC8	ELK4	55869	2005	0	0	0	1	19	403	10.1	1	1	0.419107462596505	0
eGFP-HDAC8	TCF12	55869	6938	0	0	0	1	42	380	4.430232558	1	1	0.0167753138431542	0
eGFP-HDAC8	YY1_(C-20)	55869	7528	0	0	0	1	23	399	8.333333333	1	1	-0.054616708307436	0
eGFP-HDAC8	MafK_(ab50322)	55869	7975	0	0	0	1	96	326	1.68556701	1	1	-0.0781910987316159	0
eGFP-HDAC8	THAP1_(SC-98174)	55869	55145	0	0	0	1	9	413	20.7	1	1	0.542940993550718	0
eGFP-HDAC8	GRp20	55869	2908	0	0	0	1	2	420	70.166666666	1	1	-0.104161212569702	0
eGFP-HDAC8	Pol2(phosphoS2)	55869	5430	0	0	0	1	34	388	5.557142857	1	1	0.203029525117723	0
eGFP-HDAC8	PAX5-C20	55869	5079	0	0	0	1	37	385	5.078947368	1	1	0.0341462502819645	0
eGFP-HDAC8	ELF1_(SC-631)	55869	1997	0	0	0	1	24	398	7.98	1	1	-0.0110795618697319	0
eGFP-HDAC8	RFX5_(N-494)	55869	5993	0.045455	0.16129	1	0	21	401	36.545454545	0.0520094562648	0.105670314764381	0.256322264547406	0
eGFP-HDAC8	GTF2B	55869	2959	0	0	0	1	25	397	7.653846153	1	1	0.247212091360111	0
eGFP-HDAC8	ZBTB33	55869	10009	0	0	0	1	6	416	29.785714285	1	1	0.561485112429536	0
eGFP-HDAC8	HDAC2_(SC-6296)	55869	3066	0	0	0	1	22	400	8.717391304	1	1	0.477119214871458	0
eGFP-HDAC8	TR4	55869	7182	0	0	0	1	4	418	41.9	1	1	0.0199784941323494	0
eGFP-HDAC8	TCF4	55869	6925	0	0	0	1	41	381	4.547619047	1	1	-0.25764870325772	0
eGFP-HDAC8	ZZZ3	55869	26009	0	0	0	1	3	419	52.5	1	1	0.369956985927072	0
eGFP-HDAC8	SIRT6	55869	51548	0	0	0	1	13	409	14.642857142	1	1	-0.152717827876402	0
eGFP-HDAC8	ZNF274	55869	10782	0	0	0	1	1	421	105.5	1	1	-0.207681025125371	0
eGFP-HDAC8	Mxi1_(bHLH)	55869	4601	0	0	0	1	23	399	8.333333333	1	1	-0.361483408015515	0
eGFP-HDAC8	NF-E2	55869	4778	0	0	0	1	7	415	26	1	1	0.148073976697887	0
eGFP-HDAC8	IRF4_(M-17)	55869	3662	0	0	0	1	57	365	3.155172413	1	1	-0.0585708289721758	0
eGFP-HDAC8	SREBP1	55869	6720	0.142857	0.092025	1	0	6	416	119.142857142	0.016548463357	0.0394489598347924	-0.171258132358849	0
eGFP-HDAC8	SREBP2	55869	6721	0.5	0.110294	1	0	1	421	422	0.00472813238771	0.0133141662214624	-0.38280397895091	0
eGFP-HDAC8	FOXA1_(SC-101058)	55869	3169	0	0	0	1	41	381	4.547619047	1	1	0.0326784609003584	0
eGFP-HDAC8	IRF3	55869	3661	0	0	0	1	6	416	29.785714285	1	1	0.201319129298239	0
eGFP-HDAC8	IRF1	55869	3659	0	0	0	1	25	397	7.653846153	1	1	-0.09791474244726	0
eGFP-HDAC8	TAF1	55869	6872	0	0	0	1	41	381	4.547619047	1	1	-0.176050262053564	0
eGFP-HDAC8	Pol2(b)	55869	5430	0	0	0	1	40	382	4.670731707	1	1	0.203029525117723	0
eGFP-HDAC8	TBP	55869	6908	0	0	0	1	50	372	3.656862745	1	1	0.408911534861699	0
eGFP-HDAC8	HNF4A	55869	3172	0	0	0	1	10	412	18.772727272	1	1	-0.0797426819652231	0
eGFP-HDAC8	GABP	55869	2551	0	0	0	1	14	408	13.633333333	1	1	0.419170931143532	0
eGFP-HDAC8	MEF2A	55869	4205	0	0	0	1	60	362	2.975409836	1	1	0.0328977248415957	0
eGFP-HDAC8	PRDM1_(Val90)	55869	639	0	0	0	1	60	362	2.975409836	1	1	-0.130570255457387	0
eGFP-HDAC8	NF-E2_(H-230)	55869	4778	0	0	0	1	1	421	105.5	1	1	0.148073976697887	0
eGFP-HDAC8	FOXA2_(SC-6554)	55869	3170	0	0	0	1	37	385	5.078947368	1	1	-0.0378660448669189	0
eGFP-HDAC8	HA-E2F1	55869	1869	0	0	0	1	34	388	5.557142857	1	1	0.290143450487936	0
eGFP-HDAC8	TAF7_(SQ-8)	55869	6879	0	0	0	1	33	389	5.735294117	1	1	-0.0880577446485414	0
eGFP-HDAC8	JunD	55869	3727	0	0	0	1	82	340	2.054216867	1	1	-0.255232195813139	0
eGFP-HDAC8	HMGN3	55869	9324	0	0	0	1	20	402	9.595238095	1	1	0.483568238512808	0
eGFP-HDAC8	p300_(F-4)	55869	2033	0	0	0	1	10	412	18.772727272	1	1	-0.299796221190499	0
eGFP-HDAC8	NELFe	55869	7936	0	0	0	1	18	404	10.657894736	1	1	0.315827466517311	0
eGFP-HDAC8	PAX5-N19	55869	5079	0	0	0	1	49	373	3.74	1	1	0.0341462502819645	0
eGFP-HDAC8	STAT3	55869	6774	0	0	0	1	163	259	0.792682926	1	1	-0.341400278781995	0
eGFP-HDAC8	STAT2	55869	6773	0	0	0	1	17	405	11.277777777	1	1	-0.0630194055386624	0
eGFP-HDAC8	STAT1	55869	6772	0	0	0	1	33	389	5.735294117	1	1	0.300025040776465	0
eGFP-HDAC8	Znf143_(16618-1-AP)	55869	7702	0	0	0	1	3	419	52.5	1	1	0.441057639138981	0
eGFP-HDAC8	TAL1_(SC-12984)	55869	6886	0	0	0	1	21	401	9.136363636	1	1	-0.284713405396939	0
eGFP-HDAC8	GTF2F1_(RAP-74)	55869	2962	0	0	0	1	32	390	5.924242424	1	1	0.201554970137811	0
eGFP-HDAC8	USF2	55869	7392	0	0	0	1	25	397	7.653846153	1	1	-0.526660595723671	0
eGFP-HDAC8	ZBTB7A_(SC-34508)	55869	51341	0	0	0	1	15	407	12.75	1	1	-0.182204816471633	0
eGFP-HDAC8	FOSL2	55869	2355	0.027027	0.072115	1	0	35	387	21.555555555	0.0851063829787	0.160253978542894	-0.23548442799733	0
eGFP-HDAC8	Nrf1	55869	4899	0	0	0	1	14	408	13.633333333	1	1	0.329309207217759	0
eGFP-HDAC8	SRF	55869	6722	0	0	0	1	22	400	8.717391304	1	1	0.150600227050086	0
eGFP-HDAC8	Sin3Ak-20	55869	25942	0	0	0	1	30	392	6.338709677	1	1	0.308799179527303	0
eGFP-HDAC8	NF-YB	55869	4801	0	0	0	1	11	411	17.166666666	1	1	0.497570301686999	0
eGFP-HDAC8	RXRA	55869	6256	0	0	0	1	21	401	9.136363636	1	1	-0.160700133646334	0
eGFP-HDAC8	GCN5	55869	2648	0	0	0	1	4	418	41.9	1	1	-0.250619449915611	0
eGFP-HDAC8	MEF2C_(SC-13268)	55869	4208	0	0	0	1	41	381	4.547619047	1	1	0.027676428935882	0
eGFP-HDAC8	HEY1	55869	23462	0	0	0	1	33	389	5.735294117	1	1	-0.130778565414903	0
eGFP-HDAC8	KAP1	55869	81850	0	0	0	1	36	386	5.229729729	1	1	0.169380441828638	0
eGFP-HDAC8	PU.1	55869	6688	0	0	0	1	48	374	3.826530612	1	1	0.0739114095706927	0
eGFP-HDAC8	SP2_(SC-643)	55869	6668	0	0	0	1	7	415	26	1	1	0.320594000613111	0
eGFP-HDAC8	p300_(N-15)	55869	2033	0	0	0	1	163	259	0.792682926	1	1	-0.299796221190499	0
eGFP-HDAC8	NANOG_(SC-33759)	55869	79923	0	0	0	1	29	393	6.566666666	1	1	-0.527751961509707	0
eGFP-HDAC8	ERRA	55869	2101	0	0	0	1	1	421	105.5	1	1	-0.0753189031411267	0
eGFP-HDAC8	Oct-2	55869	5452	0	0	0	1	35	387	5.388888888	1	1	-0.136964726023774	0
eGFP-HDAC8	POU5F1_(SC-9081)	55869	5460	0	0	0	1	29	393	6.566666666	1	1	-0.0603134282908499	0
eGFP-HDAC8	ZEB1_(SC-25388)	55869	6935	0	0	0	1	18	404	10.657894736	1	1	-0.0324666190681112	0
eGFP-HDAC8	HNF4G_(SC-6558)	55869	3174	0	0	0	1	28	394	6.810344827	1	1	0.159521022318709	0
eGFP-HDAC8	ERalpha_a	55869	2101	0	0	0	1	78	344	2.183544303	1	1	-0.0753189031411267	0
eGFP-HDAC8	Max	55869	4149	0	0	0	1	31	391	6.125	1	1	0.229303846489404	0
eGFP-HDAC8	FOSL1_(SC-183)	55869	8061	0	0	0	1	20	402	9.595238095	1	1	0.193357304561679	0
eGFP-HDAC8	ETS1	55869	2113	0	0	0	1	19	403	10.1	1	1	0.106286480901223	0
eGFP-HDAC8	SUZ12	55869	23512	0	0	0	1	69	353	2.528571428	1	1	0.346559518663854	0
eGFP-HDAC8	MafF_(M8194)	55869	23764	0	0	0	1	98	324	1.641414141	1	1	0.014851163141024	0
eGFP-HDAC8	NF-YA	55869	4800	0	0	0	1	9	413	20.7	1	1	0.530077375946464	0
eGFP-HDAC8	PGC1A	55869	10891	0	0	0	1	5	417	34.833333333	1	1	-0.20727307613639	0
eGFP-HDAC8	Ini1	55869	6598	0	0	0	1	20	402	9.595238095	1	1	0.142815774238671	0
eGFP-HDAC8	GATA2_(CG2-96)	55869	2624	0.025	0.027174	1	0	39	383	19.2	0.0945626477541	0.174584603236439	-0.193985318919264	0
eGFP-HDAC8	HNF4A_(H-171)	55869	3172	0	0	0	1	38	384	4.935897435	1	1	-0.0797426819652231	0
eGFP-HDAC8	eGFP-JunD	55869	3727	0	0	0	1	20	402	9.595238095	1	1	-0.255232195813139	0
eGFP-HDAC8	eGFP-JunB	55869	3726	0	0	0	1	24	398	7.98	1	1	-0.26671270767933	0
eGFP-HDAC8	p300	55869	2033	0	0	0	1	121	301	1.237704918	1	1	-0.299796221190499	0
eGFP-HDAC8	POU2F2	55869	5452	0	0	0	1	36	386	5.229729729	1	1	-0.136964726023774	0
eGFP-HDAC8	TFIIIC-110	55869	2976	0	0	0	1	10	412	18.772727272	1	1	0.354710778424222	0
SETDB1	YY1	9869	7528	0.08	0.031802	4	22	24	373	2.8157932583	0.0831853204073	0.156989922864436	0.198582525389833	0
SETDB1	SIX5	9869	147912	0.088235	0.154639	3	23	8	389	6.28500509645	0.024519992448	0.0555337243075878	0.0686287480889807	0
SETDB1	USF1_(SC-8983)	9869	7391	0.125	0.050847	5	21	14	383	6.45554195679	0.00380281823089	0.0109960278350934	0.230272543726544	0
SETDB1	WHIP	9869	56897	0.081081	0.041353	3	23	10	387	5.01122701162	0.0391147177471	0.0828175450902019	0.0764343777803979	0
SETDB1	ZNF263	9869	10127	0.138889	0.198238	5	21	10	387	9.10345095807	0.00116696829765	0.00386784922054744	0.0528097283749384	0
SETDB1	SMC3_(ab9263)	9869	9126	0.148649	0.081448	11	15	48	349	5.29886205207	0.000229277638655	0.00089844457971509	-0.0435090812329491	0
SETDB1	SP1	9869	6667	0.090909	0.035398	4	22	18	379	3.80839612736	0.0384122456464	0.0816748256727012	0.235656570395651	3
SETDB1	USF-1	9869	7391	0.043478	0.010169	2	24	20	377	1.56882121586	0.636911110322	0.853241263310679	0.230272543726544	0
SETDB1	TCF12	9869	6938	0.133333	0.077994	8	18	34	363	4.7164120083	0.00196221238647	0.00614243060144479	-0.107518087903531	0
SETDB1	YY1_(C-20)	9869	7528	0.088889	0.039648	4	22	19	378	3.59909037711	0.0445500432557	0.0927316055368359	0.198582525389833	0
SETDB1	THAP1_(SC-98174)	9869	55145	0	0	0	26	9	388	1.44074074	1	1	-0.0672926716470767	0
SETDB1	ZBTB33	9869	10009	0	0	0	26	6	391	2.074074074	1	1	-0.229454021264543	0
SETDB1	TR4	9869	7182	0	0	0	26	4	393	2.918518518	1	1	0.0606872952767241	0
SETDB1	TCF4	9869	6925	0.096774	0.040359	6	20	35	362	3.09102063351	0.0301830224781	0.0666120751707794	-0.155819215610732	0
SETDB1	ZZZ3	9869	26009	0	0	0	26	3	394	3.657407407	1	1	-0.0152605434000998	0
SETDB1	SIRT6	9869	51548	0.054054	0.025641	2	24	11	386	2.91277028839	0.186841017895	0.306554538863018	0.200203130779566	0
SETDB1	ZNF274	9869	10782	0.038462	0.142857	1	25	0	397	30.615384615	0.0614657210402	0.121391451248238	0.194014545526293	1
SETDB1	SREBP1	9869	6720	0	0	0	26	7	390	1.810185185	1	1	0.0979471282577853	0
SETDB1	SREBP2	9869	6721	0	0	0	26	2	395	4.888888888	1	1	0.0549013601375833	0
SETDB1	TAF1	9869	6872	0.112903	0.123779	7	19	34	363	3.91382903743	0.0078171522395	0.02071497735963	0.313761955579132	0
SETDB1	TBP	9869	6908	0.085714	0.027833	6	20	44	353	2.4001793015	0.106164095886	0.191870248565202	-0.0864414797451005	0
SETDB1	TAF7_(SQ-8)	9869	6879	0.072727	0.029605	4	22	29	368	2.3009317488	0.134347130438	0.234843015411307	0.0893565052078948	0
SETDB1	STAT3	9869	6774	0.111111	0.044939	19	7	144	253	4.75068947029	0.000283441839919	0.00108872893172277	0.0810655850174126	0
SETDB1	STAT2	9869	6773	0.04878	0.009677	2	24	15	382	2.11708875536	0.280999230492	0.427965093563426	-0.0329087435822587	0
SETDB1	STAT1	9869	6772	0.092593	0.04321	5	21	28	369	3.12505493202	0.0423329504125	0.0886766482933131	-0.0697082582252853	0
SETDB1	Znf143_(16618-1-AP)	9869	7702	0	0	0	26	3	394	3.657407407	1	1	-0.0151027322229256	0
SETDB1	TAL1_(SC-12984)	9869	6886	0.093023	0.021448	4	22	17	380	4.04136759775	0.0328037208221	0.0717841229335755	0.0848243700398958	0
SETDB1	USF2	9869	7392	0.108696	0.050388	5	21	20	377	4.46048834748	0.0134054852578	0.032887881965347	0.186525140811365	0
SETDB1	ZBTB7A_(SC-34508)	9869	51341	0.025	0.008658	1	25	14	383	1.09401730358	1	1	-0.0087650816211945	0
SETDB1	SRF	9869	6722	0.088889	0.034043	4	22	18	379	3.80839612736	0.0384122456464	0.0816748256727012	0.0543612867968599	0
SETDB1	Sin3Ak-20	9869	25942	0.076923	0.032967	4	22	26	371	2.58611761267	0.102234693533	0.185847091619648	0.162752504295939	0
SETDB1	SP2_(SC-643)	9869	6668	0	0	0	26	7	390	1.810185185	1	1	0.00977004489909136	0
SETDB1	ZEB1_(SC-25388)	9869	6935	0.047619	0.022124	2	24	16	381	1.98016092978	0.304776707172	0.458887651850363	-0.14683365198016	0
SETDB1	SUZ12	9869	23512	0.090909	0.054332	8	18	61	336	2.44142592431	0.0526326947164	0.106765580582964	-0.158144280870128	1
SETDB1	TFIIIC-110	9869	2976	0.028571	0.005025	1	25	9	388	1.7216496656	0.473464101504	0.663191153252706	0.219449626565071	0
GR	HSF1	2908	3297	0.018349	0.0059	2	106	1	314	5.89393904587	0.161612643851	0.271174200186824	-0.17526449198022	5
GR	Pol2-4H8	2908	5430	0.098592	0.043328	14	94	34	281	1.23032562363	0.597992577995	0.810587322545746	0.126161494263841	0
GR	Rad21	2908	5885	0.380282	0.242236	54	54	34	281	8.21009405733	3.18603044763e-16	0.00000000000000674273136368077	0.0326382250607425	0
GR	YY1	2908	7528	0.022556	0.004468	3	105	25	290	0.332102917675	0.0729405308153	0.140482842459071	0.332244463216507	3
GR	Pol2	2908	5430	0.188312	0.093686	29	79	43	272	2.31680159723	0.00276350304071	0.00831113798088012	0.126161494263841	0
GR	SIX5	2908	147912	0	0	0	108	11	304	0.233180428	0.0731885454619	0.140860756817861	-0.242329204628485	0
GR	USF1_(SC-8983)	2908	7391	0.058333	0.02176	7	101	12	303	1.74739011002	0.281568568242	0.428677800606925	0.123132176867113	1
GR	WHIP	2908	56897	0.02521	0.008182	3	105	10	305	0.871705484063	1	1	-0.0823374043087812	1
GR	ZNF263	2908	10127	0.060345	0.033708	7	101	8	307	2.652353947	0.0702716694176	0.135920202689305	0.0500415212656016	0
GR	SETDB1	2908	9869	0.107438	0.048474	13	95	13	302	3.16842718496	0.00869982394676	0.0226507975709724	-0.0221455310591844	0
GR	SMC3_(ab9263)	2908	9126	0.314961	0.182443	40	68	19	296	9.09601969792	0.000000000000109187642543	0.00000000000164507365039163	0.103558073804537	0
GR	NRSF	2908	5978	0.059322	0.027358	7	101	10	305	2.10960311601	0.155191870095	0.262360826682282	0.035772259376273	1
GR	SP1	2908	6667	0.07438	0.025987	9	99	13	302	2.10764522842	0.128014133749	0.225183982361194	0.0247552551770525	39
GR	RPC155	2908	11128	0.027523	0.00998	3	105	1	314	8.91413348242	0.0529738875421	0.107409123706051	-0.109090241526587	0
GR	Pbx3	2908	5090	0.025424	0.006744	3	105	10	305	0.871705484063	1	1	0.122960958948517	0
GR	NFKB	2908	5970	0.092105	0.039231	14	94	44	271	0.91749074499	0.872168402382	1	-0.00717413790027459	11
GR	MafK_(SC-477)	2908	7975	0.285714	0.15019	42	66	39	276	4.48360017355	0.0000000111610894143	0.0000000885560398605072	0.103494001105008	0
GR	USF-1	2908	7391	0.101695	0.047266	12	96	10	305	3.79743219809	0.00395898180762	0.0113840349202459	0.123132176867113	0
GR	TCF12	2908	6938	0.136364	0.062772	18	90	24	291	2.41910571247	0.00913726123154	0.0235756944204678	0.316782594185456	0
GR	YY1_(C-20)	2908	7528	0.015504	0.001876	2	106	21	294	0.264719144084	0.0817844271381	0.154910499461649	0.332244463216507	3
GR	MafK_(ab50322)	2908	7975	0.339869	0.201881	52	56	44	271	5.68908102661	0.00000000000361216190278	0.0000000000448551337653434	0.103494001105008	0
GR	THAP1_(SC-98174)	2908	55145	0	0	0	108	9	306	0.281651376	0.119640254472	0.212273150896496	0.0917366850146891	0
GR	GRp20	2908	2908	0	0	0	108	2	313	0.960244648	1	1	1	0
GR	Pol2(phosphoS2)	2908	5430	0.044118	0.014222	6	102	28	287	0.603586010258	0.312306685104	0.468912646040209	0.126161494263841	0
GR	PAX5-C20	2908	5079	0.074074	0.033514	10	98	27	288	1.08820856539	0.844275395612	1	0.328642966568718	0
GR	RFX5_(N-494)	2908	5993	0.092437	0.044933	11	97	11	304	3.12379574525	0.011103033803	0.0278741753309564	0.135435424888357	0
GR	GTF2B	2908	2959	0.023077	0.005425	3	105	22	293	0.381211008387	0.154477569045	0.261976040034928	0.284263354449013	0
GR	ZBTB33	2908	10009	0.00885	0.000984	1	107	5	310	0.580059160415	1	1	0.0829482269171725	0
GR	HDAC2_(SC-6296)	2908	3066	0.12069	0.048851	14	94	8	307	5.6857153802	0.000118646227021	0.000490921893318539	-0.184479430802809	14
GR	TR4	2908	7182	0	0	0	108	4	311	0.572477064	0.576275006545	0.784963626495932	0.304209571809056	1
GR	TCF4	2908	6925	0.25	0.15508	30	78	11	304	10.5525794757	0.0000000000159721039856	0.000000000183662312003548	0.228836741227201	3
GR	ZZZ3	2908	26009	0	0	0	108	3	312	0.717889908	0.573567498599	0.782157107905218	0.0325945480486221	0
GR	SIRT6	2908	51548	0.052174	0.019011	6	102	7	308	2.58134946076	0.104564296472	0.189354156321361	-0.0387211467394252	0
GR	ZNF274	2908	10782	0	0	0	108	1	314	1.444954128	1	1	0.376258642382178	0
GR	Mxi1_(bHLH)	2908	4601	0.048	0.016038	6	102	17	298	1.03106806181	1	1	0.146667572418551	0
GR	NF-E2	2908	4778	0.045455	0.015138	5	103	2	313	7.55315841483	0.0134315458981	0.0329295371376001	0.267981050429851	20
GR	IRF4_(M-17)	2908	3662	0.130137	0.044654	19	89	38	277	1.55442677848	0.190417512339	0.311623544339347	0.406007014264193	0
GR	SREBP1	2908	6720	0.017699	0.005186	2	106	5	310	1.16933013016	1	1	-0.247231452381806	0
GR	SREBP2	2908	6721	0	0	0	108	2	313	0.960244648	1	1	-0.0301575478520718	0
GR	IRF3	2908	3661	0	0	0	108	6	309	0.406290956	0.344997446198	0.509003420553621	-0.0183374092537743	3
GR	IRF1	2908	3659	0.015267	0.004433	2	106	23	292	0.240083152161	0.0550364540476	0.110683406753521	0.341320711206014	5
GR	TAF1	2908	6872	0.06338	0.019931	9	99	32	283	0.804389249936	0.707195986583	0.933807515658777	0.237460966313655	0
GR	Pol2(b)	2908	5430	0.080292	0.033808	11	97	29	286	1.11806584101	0.848905016874	1	0.126161494263841	0
GR	TBP	2908	6908	0.112676	0.045736	16	92	34	281	1.43602550951	0.299895825345	0.453344467496235	0.0180894904653693	11
GR	HNF4A	2908	3172	0.063063	0.039139	7	101	3	312	7.16622485666	0.00358016938618	0.0104410409069346	-0.00990123991079618	5
GR	MEF2A	2908	4205	0.112583	0.049774	17	91	43	272	1.18119391349	0.632049910785	0.847772987610263	0.51735481847164	1
GR	PRDM1_(Val90)	2908	639	0.322835	0.16218	41	67	19	296	9.46566907518	0.0000000000000297188322184	0.00000000000048107359653535	0.228849445759659	0
GR	NF-E2_(H-230)	2908	4778	0	0	0	108	1	314	1.444954128	1	1	0.267981050429851	20
GR	HA-E2F1	2908	1869	0.075188	0.078534	9	99	25	290	1.05441531457	0.840503472051	1	-0.0533905756046876	0
GR	TAF7_(SQ-8)	2908	6879	0.036765	0.011484	5	103	28	287	0.498273013456	0.211538356417	0.339347329465289	0.234453086099994	0
GR	JunD	2908	3727	0.40146	0.239357	54	54	28	287	10.1686232888	2.18720761768e-18	6.396391230901e-17	0.0952175486778781	6
GR	HMGN3	2908	9324	0.015873	0.00189	2	106	18	297	0.311927028593	0.120355082292	0.213402214372025	0.0106840624664078	0
GR	p300_(F-4)	2908	2033	0.026087	0.004699	3	105	7	308	1.25644364272	0.720270591876	0.947641932562546	0.259744043325878	48
GR	NELFe	2908	7936	0.03252	0.011691	4	104	14	301	0.827284794898	1	1	-0.191049023847929	0
GR	PAX5-N19	2908	5079	0.097902	0.038095	14	94	35	280	1.19094577545	0.603619125647	0.815922576808985	0.328642966568718	0
GR	STAT3	2908	6774	0.486339	0.255642	89	19	74	241	15.1315088234	1.43918062791e-27	1.88619359884397e-25	0.250258455858581	40
GR	STAT2	2908	6773	0.05042	0.015071	6	102	11	304	1.62360852157	0.394295111801	0.56719680324931	0.353324663996498	2
GR	STAT1	2908	6772	0.205128	0.099624	24	84	9	306	9.64596901665	0.00000000358261397048	0.0000000302340378362152	0.190434243881947	12
GR	Znf143_(16618-1-AP)	2908	7702	0	0	0	108	3	312	0.717889908	0.573567498599	0.782157107905218	0.14257409685743	0
GR	TAL1_(SC-12984)	2908	6886	0.066116	0.016764	8	100	13	302	1.85530201455	0.199676842281	0.323130718585647	0.333298169157196	0
GR	GTF2F1_(RAP-74)	2908	2962	0.09375	0.045203	12	96	20	295	1.84066759341	0.13782402112	0.239458505309593	-0.146644588493987	0
GR	USF2	2908	7392	0.117647	0.044508	14	94	11	304	4.09946492947	0.00128486879294	0.00422387510716268	0.204098445581236	1
GR	ZBTB7A_(SC-34508)	2908	51341	0.025	0.006616	3	105	12	303	0.721962307232	0.769263226515	1	0.159149052782054	0
GR	Nrf1	2908	4899	0.008264	0.00289	1	107	13	302	0.217618243857	0.129726533119	0.227644011496771	0.246497619656452	0
GR	SRF	2908	6722	0.065041	0.020893	8	100	14	301	1.71753663907	0.313085062632	0.469951609122519	-0.0474286420251998	4
GR	Sin3Ak-20	2908	25942	0.022222	0.004509	3	105	27	288	0.305421325228	0.049492027692	0.10156088987617	0.131782947609072	0
GR	NF-YB	2908	4801	0.008475	0.000956	1	107	10	305	0.285631614588	0.303122324663	0.457141917050342	-0.0219363368931103	0
GR	RXRA	2908	6256	0.131579	0.045889	15	93	6	309	8.25373950083	0.0000075650912327	0.000037975571033369	0.0688883075964217	0
GR	MEF2C_(SC-13268)	2908	4208	0.11194	0.049546	15	93	26	289	1.78997896925	0.0926617358916	0.171891944581996	0.507921446297059	2
GR	HEY1	2908	23462	0.036765	0.012132	5	103	28	287	0.498273013456	0.211538356417	0.339347329465289	-0.0476944292232361	0
GR	KAP1	2908	81850	0.16129	0.065397	20	88	16	299	4.22906944988	0.0000699325176554	0.000301277594873442	0.0515550417438262	0
GR	PU.1	2908	6688	0.106383	0.040154	15	93	33	282	1.37719140892	0.379228111154	0.549885816200108	0.392607397055091	15
GR	SP2_(SC-643)	2908	6668	0	0	0	108	7	308	0.354357798	0.198715456739	0.321862230257124	0.0873939879028799	4
GR	p300_(N-15)	2908	2033	0.47027	0.207677	86	22	77	238	11.997646649	4.30966969576e-24	2.98602464652722e-22	0.259744043325878	48
GR	NANOG_(SC-33759)	2908	79923	0.122951	0.054841	15	93	14	301	3.45519965625	0.0016840854449	0.00534719248967373	0.00139752188007268	3
GR	Oct-2	2908	5452	0.043796	0.013429	6	102	29	286	0.580783847587	0.311952674565	0.468575144147759	0.453553281292833	5
GR	POU5F1_(SC-9081)	2908	5460	0.086614	0.038749	11	97	18	297	1.86812355935	0.124211481345	0.219026178322404	-0.0528743639497329	3
GR	ZEB1_(SC-25388)	2908	6935	0.032787	0.007583	4	104	14	301	0.827284794898	1	1	0.319226150235839	1
GR	HNF4G_(SC-6558)	2908	3174	0.182609	0.14717	21	87	7	308	10.5444654353	0.0000000169789822429	0.000000130805502010104	-0.214044679705675	0
GR	Max	2908	4149	0.094488	0.04359	12	96	19	296	1.94397914582	0.0889874622675	0.166409766983989	0.305974552515173	247
GR	SUZ12	2908	23512	0.171053	0.124442	25	83	44	271	1.85223255415	0.0339946535773	0.0740375339771954	0.311206821009831	0
GR	MafF_(M8194)	2908	23764	0.352941	0.197385	54	54	44	271	6.12496365125	0.000000000000440680886689	0.00000000000606800846253537	0.0505788472257989	1
GR	NF-YA	2908	4800	0.008621	0.000963	1	107	8	307	0.359278228685	0.458430322045	0.645708279581187	-0.0184177206702047	1
GR	PGC1A	2908	10891	0.018018	0.005877	2	106	3	312	1.95878777839	0.605602034731	0.817844684519406	-0.0638696010313983	0
GR	Ini1	2908	6598	0.094017	0.033138	11	97	9	306	3.84030344677	0.00615415996114	0.0167781834730027	-0.0438941455724491	2
GR	HNF4A_(H-171)	2908	3172	0.226891	0.131148	27	81	11	304	9.14889392044	0.000000000682728226415	0.00000000635305187933479	-0.00990123991079618	5
GR	p300	2908	2033	0.496732	0.270764	76	32	45	270	14.1225331903	5.94557919546e-27	6.80800110402251e-25	0.259744043325878	48
GR	POU2F2	2908	5452	0.043478	0.012965	6	102	30	285	0.559499675744	0.235447693365	0.36974159209246	0.453553281292833	3
GR	TFIIIC-110	2908	2976	0.072727	0.026866	8	100	2	313	12.4296560407	0.000411427344206	0.00152956481554097	-0.185478533818442	0
SMC3_(ab9263)	YY1	9126	7528	0.023529	0.007485	2	57	26	338	0.456803454595	0.401211623091	0.575699780501767	0.33173468780634	0
SMC3_(ab9263)	USF1_(SC-8983)	9126	7391	0.083333	0.043118	6	53	13	351	3.04537139032	0.0358171778518	0.0771065229906749	0.103589371556754	0
SMC3_(ab9263)	WHIP	9126	56897	0.042857	0.013867	3	56	10	354	1.89280169577	0.40457708319	0.579382505389787	0.382810792783926	0
SMC3_(ab9263)	ZNF263	9126	10127	0.042254	0.015552	3	56	12	352	1.56948041105	0.450254708582	0.636169725932588	-0.050487225024821	0
SMC3_(ab9263)	SP1	9126	6667	0.065789	0.025	5	54	17	347	1.88662204498	0.211938944435	0.339889700363251	0.202331572980543	0
SMC3_(ab9263)	USF-1	9126	7391	0.109589	0.043011	8	51	14	350	3.90327392746	0.00587477181655	0.0160931170537474	0.103589371556754	0
SMC3_(ab9263)	TCF12	9126	6938	0.086022	0.036437	8	51	34	330	1.52078759758	0.345853438947	0.510195521950202	0.123433658360215	0
SMC3_(ab9263)	YY1_(C-20)	9126	7528	0.025	0.00817	2	57	21	343	0.573731268332	0.755539990394	0.98913997057479	0.33173468780634	0
SMC3_(ab9263)	THAP1_(SC-98174)	9126	55145	0	0	0	59	9	355	0.593333333	0.61944756717	0.832717577320225	0.440982278284409	0
SMC3_(ab9263)	ZBTB33	9126	10009	0.015625	0.00177	1	58	5	359	1.23724865932	0.596311645514	0.808668882976262	0.329160016266342	0
SMC3_(ab9263)	TR4	9126	7182	0	0	0	59	4	360	1.203333333	1	1	0.150399156408446	0
SMC3_(ab9263)	TCF4	9126	6925	0.188235	0.09883	16	43	25	339	5.01643004607	0.000020532006296	0.0000969388734756458	-0.09472810717388	1
SMC3_(ab9263)	ZZZ3	9126	26009	0	0	0	59	3	361	1.508333333	1	1	0.306416207874494	0
SMC3_(ab9263)	ZNF274	9126	10782	0	0	0	59	1	363	3.033333333	1	1	0.0600530462852392	0
SMC3_(ab9263)	SREBP1	9126	6720	0.015385	0.001406	1	58	6	358	1.02866974034	1	1	-0.138864000510004	0
SMC3_(ab9263)	SREBP2	9126	6721	0	0	0	59	2	362	2.016666666	1	1	-0.203040260684927	0
SMC3_(ab9263)	TAF1	9126	6872	0.040816	0.013966	4	55	37	327	0.643348073155	0.633905266405	0.849947182047774	0.303602400656102	0
SMC3_(ab9263)	TBP	9126	6908	0.079208	0.032184	8	51	42	322	1.20206279258	0.664135569949	0.885025937756367	0.142359847979932	0
SMC3_(ab9263)	TAF7_(SQ-8)	9126	6879	0.010989	0.001443	1	58	32	332	0.17929942894	0.0662513403725	0.129108219378727	0.0330446271665263	0
SMC3_(ab9263)	STAT3	9126	6774	0.289017	0.135843	50	9	113	251	12.2627973378	0.00000000000000448394185096	0.00000000000008239243151139	-0.240890259731276	0
SMC3_(ab9263)	STAT2	9126	6773	0.027027	0.010189	2	57	15	349	0.816740608213	1	1	-0.139116727706738	0
SMC3_(ab9263)	STAT1	9126	6772	0.226667	0.114729	17	42	16	348	8.72774826863	0.000000067507647612	0.000000473467563329037	0.0741921877313221	0
SMC3_(ab9263)	Znf143_(16618-1-AP)	9126	7702	0	0	0	59	3	361	1.508333333	1	1	0.300301342177825	0
SMC3_(ab9263)	TAL1_(SC-12984)	9126	6886	0.038961	0.007937	3	56	18	346	1.02969329006	1	1	-0.0293911649865988	0
SMC3_(ab9263)	USF2	9126	7392	0.090909	0.031646	7	52	18	346	2.57974239893	0.0654687603317	0.12790394663941	-0.27938020397101	0
SMC3_(ab9263)	ZBTB7A_(SC-34508)	9126	51341	0.013699	0.001631	1	58	14	350	0.43167417386	0.705156422304	0.931474385163681	0.0606507159228989	0
SMC3_(ab9263)	SRF	9126	6722	0.051282	0.019608	4	55	18	346	1.39674693563	0.528599898566	0.728784498935481	0.128513991342762	0
SMC3_(ab9263)	SP2_(SC-643)	9126	6668	0	0	0	59	7	357	0.745833333	0.600183955869	0.812802781684339	0.341390686932893	0
SMC3_(ab9263)	ZEB1_(SC-25388)	9126	6935	0.040541	0.014925	3	56	15	349	1.24573072666	0.726779182773	0.955511717452827	0.241824590289829	0
SMC3_(ab9263)	SUZ12	9126	23512	0.172727	0.093261	19	40	50	314	2.97317867812	0.000978748671963	0.00331470362814867	0.384225279678879	0
SMC3_(ab9263)	TFIIIC-110	9126	2976	0.061538	0.026502	4	55	6	358	4.31661076898	0.03755834403	0.0801568896131725	0.24192838682404	0
NRSF	Pol2-4H8	5978	5430	0.160714	0.077206	9	8	39	367	10.4709953675	0.0000182425807857	0.0000868458616134987	0.293428758420289	0
NRSF	Rad21	5978	5885	0.071429	0.038551	7	10	81	325	2.79999993473	0.0596994554329	0.118311290981797	0.0552901143757551	0
NRSF	YY1	5978	7528	0.184211	0.075758	7	10	21	385	12.6421369406	0.0000319535574454	0.000145862693198095	0.0714690585803811	3
NRSF	Pol2	5978	5430	0.095238	0.030928	8	9	64	342	4.7246651875	0.0032458797615	0.0095739371056391	0.293428758420289	0
NRSF	SIX5	5978	147912	0.076923	0.043165	2	15	9	397	5.82822748359	0.0675822552185	0.131464564920937	-0.0223822593097378	0
NRSF	USF1_(SC-8983)	5978	7391	0.241379	0.141892	7	10	12	394	22.4316532237	0.00000165585359382	0.00000936194147275154	0.276872808062685	0
NRSF	WHIP	5978	56897	0.068966	0.015385	2	15	11	395	4.75299782771	0.0914050166227	0.169995515613221	0.054302037384169	0
NRSF	ZNF263	5978	10127	0.185185	0.155689	5	12	10	396	16.1685296621	0.000132155910808	0.000543718607325803	-0.129000358875867	0
NRSF	SETDB1	5978	9869	0.102564	0.040486	4	13	22	384	5.32935022411	0.0154851035124	0.0372670256654618	0.0678228886696517	0
NRSF	SMC3_(ab9263)	5978	9126	0.055556	0.0208	4	13	55	351	1.95982749551	0.274907962993	0.419771030521877	0.130629261556854	0
NRSF	SP1	5978	6667	0.114286	0.040268	4	13	18	388	6.56948648797	0.00839198495762	0.0219759297951349	0.00319890770558526	8
NRSF	RPC155	5978	11128	0.05	0.01	1	16	3	403	8.28688871621	0.151829304366	0.258425782020552	-0.177101175468078	0
NRSF	Pbx3	5978	5090	0.034483	0.007519	1	16	12	394	2.04731309371	0.417908254552	0.595260703550695	0.176537488997713	0
NRSF	USF-1	5978	7391	0.147059	0.042857	5	12	17	389	9.41358677832	0.000975326244415	0.00330414166513434	0.276872808062685	0
NRSF	TCF12	5978	6938	0.092593	0.058419	5	12	37	369	4.1330078077	0.0190877904026	0.0445859961347397	-0.120979711343076	0
NRSF	YY1_(C-20)	5978	7528	0.176471	0.082759	6	11	17	389	12.2916277433	0.000109741137737	0.000457030664740845	0.0714690585803811	3
NRSF	THAP1_(SC-98174)	5978	55145	0.083333	0.035088	2	15	7	399	7.51331696697	0.0463908972879	0.095993947250861	-0.085200345012982	0
NRSF	Pol2(phosphoS2)	5978	5430	0.159091	0.069767	7	10	27	379	9.71114127853	0.000127084358318	0.000523645321887577	0.293428758420289	0
NRSF	PAX5-C20	5978	5079	0.125	0.050228	6	11	31	375	6.5423662393	0.00181232965021	0.00570608449637753	0.257601495858718	0
NRSF	RFX5_(N-494)	5978	5993	0.114286	0.04	4	13	18	388	6.56948648797	0.00839198495762	0.0219759297951349	0.105976964233693	0
NRSF	ZBTB33	5978	10009	0.095238	0.029126	2	15	4	402	13.1448512216	0.020764844062	0.0480391266921387	-0.0904228491386793	0
NRSF	TR4	5978	7182	0	0	0	17	4	402	4.477777777	1	1	-0.107494297422057	0
NRSF	TCF4	5978	6925	0.156863	0.057692	8	9	33	373	9.93467519476	0.0000503281137772	0.0002218270752303	0.0851564734891487	1
NRSF	ZZZ3	5978	26009	0	0	0	17	3	403	5.611111111	1	1	-0.1024474328954	0
NRSF	SIRT6	5978	51548	0.111111	0.045455	3	14	10	396	8.38106935315	0.0120523309488	0.0299135029380033	0.139797166832281	0
NRSF	ZNF274	5978	10782	0	0	0	17	1	405	11.277777777	1	1	0.0726566331300637	0
NRSF	SREBP1	5978	6720	0.090909	0.016129	2	15	5	401	10.5241052257	0.028383934195	0.0630509365271003	0.0603210291828431	0
NRSF	SREBP2	5978	6721	0	0	0	17	2	404	7.5	1	1	0.148997265447002	0
NRSF	TAF1	5978	6872	0.176471	0.085714	9	8	32	374	12.973895962	0.00000434905809559	0.0000228105371088853	0.323531164320165	0
NRSF	Pol2(b)	5978	5430	0.1875	0.091304	9	8	31	375	13.4225586003	0.00000345850249774	0.00001851456209174	0.293428758420289	0
NRSF	TBP	5978	6908	0.175439	0.060533	10	7	40	366	12.9132219402	0.00000230167090099	0.0000126261099651887	-0.0572698196182313	1
NRSF	PRDM1_(Val90)	5978	639	0.069444	0.014168	5	12	55	351	2.65099010723	0.0772996183433	0.147701606945094	0.194001293719749	0
NRSF	TAF7_(SQ-8)	5978	6879	0.162791	0.068493	7	10	26	380	10.1066081634	0.000103194422546	0.000432081958604845	-0.0519067759975743	0
NRSF	p300_(F-4)	5978	2033	0.125	0.03268	3	14	7	399	12.0062497299	0.00545636309113	0.0150645476409422	0.0442867278810499	3
NRSF	PAX5-N19	5978	5079	0.081967	0.044737	5	12	44	362	3.41334312175	0.0358047438481	0.0771065229906749	0.257601495858718	0
NRSF	STAT3	5978	6774	0.052326	0.020714	9	8	154	252	1.83807021536	0.216289187624	0.345592506312261	0.0801835897290417	2
NRSF	STAT2	5978	6773	0.133333	0.030837	4	13	13	393	9.18142569015	0.00310107846558	0.00919169796964012	0.132816259619433	0
NRSF	STAT1	5978	6772	0.162791	0.074689	7	10	26	380	10.1066081634	0.000103194422546	0.000432081958604845	0.0295165087481661	2
NRSF	Znf143_(16618-1-AP)	5978	7702	0.052632	0.021277	1	16	2	404	12.393695672	0.116050391647	0.206848461467486	0.0391544726557428	0
NRSF	TAL1_(SC-12984)	5978	6886	0.151515	0.034247	5	12	16	390	10.0200075649	0.000772533753309	0.00267460921976299	0.162273112984152	0
NRSF	USF2	5978	7392	0.2	0.084746	7	10	18	388	14.8278460291	0.0000138578819139	0.0000670280299952887	0.0953516723186936	0
NRSF	ZBTB7A_(SC-34508)	5978	51341	0.103448	0.040541	3	14	12	394	6.96411566733	0.0182265462648	0.0428317931018566	0.0902811971138065	0
NRSF	SRF	5978	6722	0.176471	0.071895	6	11	16	390	13.0789092771	0.0000830392835462	0.000352439066100493	0.177401056487009	3
NRSF	Sin3Ak-20	5978	25942	0.205128	0.097297	8	9	22	384	15.2587913902	0.00000386388465018	0.0000204731306501013	0.0127249934268938	0
NRSF	RXRA	5978	6256	0.117647	0.039773	4	13	17	389	6.97182439667	0.00704350155522	0.0188820810979484	-0.0132089915644622	0
NRSF	PU.1	5978	6688	0.048387	0.009259	3	14	45	361	1.71638899885	0.425178413368	0.60459267011601	-0.0152016204077351	0
NRSF	SP2_(SC-643)	5978	6668	0.043478	0.018349	1	16	6	400	4.13995127422	0.251162955064	0.390028640283539	0.0985513585954208	0
NRSF	p300_(N-15)	5978	2033	0.064706	0.015768	11	6	152	254	3.05517327752	0.038684729846	0.0820706439717323	0.0442867278810499	3
NRSF	Oct-2	5978	5452	0.106383	0.037559	5	12	30	376	5.18556394374	0.00869273199256	0.0226489912850462	0.174513117293901	1
NRSF	POU5F1_(SC-9081)	5978	5460	0.021739	0.016474	1	16	28	378	0.844051012223	1	1	0.216834127190824	2
NRSF	ZEB1_(SC-25388)	5978	6935	0.09375	0.027027	3	14	15	391	5.53971040129	0.0302948491322	0.0668046561646202	0.105546950712839	0
NRSF	SUZ12	5978	23512	0.035714	0.025699	3	14	66	340	1.10365516395	0.747052233823	0.979678625621048	0.0598263795062239	0
NRSF	PGC1A	5978	10891	0.1	0.026549	2	15	3	403	17.4988233748	0.0141786902779	0.0345665156528454	-0.00281002768024401	0
NRSF	p300	5978	2033	0.086614	0.03982	11	6	110	296	4.91135063692	0.00172242842093	0.00544667917525481	0.0442867278810499	3
NRSF	POU2F2	5978	5452	0.104167	0.031621	5	12	31	375	5.0062702631	0.00984392771521	0.0251189879629497	0.174513117293901	0
NRSF	TFIIIC-110	5978	2976	0.125	0.034188	3	14	7	399	12.0062497299	0.00545636309113	0.0150645476409422	0.113250446819786	0
SP1	YY1	6667	7528	0.428571	0.24183	15	7	13	388	61.5994768584	0.00000000000000349008041119	0.0000000000000650087238235014	0.217207527303243	114
SP1	USF1_(SC-8983)	6667	7391	0.28125	0.123077	9	13	10	391	26.3943437904	0.0000000313770582038	0.000000232058213133737	-0.028086308021783	53
SP1	WHIP	6667	56897	0.241379	0.15894	7	15	6	395	29.836384339	0.0000005274640248	0.00000321803346145508	0.127414199431751	0
SP1	ZNF263	6667	10127	0.15625	0.049383	5	17	10	391	11.329920814	0.000507481214593	0.00184409015509882	0.0328643253227999	0
SP1	USF-1	6667	7391	0.189189	0.082873	7	15	15	386	11.8341435858	0.0000390974642076	0.000175310064159222	-0.028086308021783	18
SP1	TCF12	6667	6938	0.207547	0.104651	11	11	31	370	11.788504903	0.000000801449865076	0.00000474587459569773	-0.129040499960633	2
SP1	YY1_(C-20)	6667	7528	0.40625	0.288462	13	9	10	391	54.3637749436	0.000000000000249794167347	0.00000000000355662428324695	0.217207527303243	114
SP1	THAP1_(SC-98174)	6667	55145	0.192308	0.130952	5	17	4	397	28.3929718701	0.0000262228292558	0.00012159076583316	0.249523295020798	0
SP1	ZBTB33	6667	10009	0.166667	0.106667	4	18	2	399	42.8739205047	0.0000777944685529	0.000331992243592957	0.102868020072858	0
SP1	TR4	6667	7182	0.083333	0.055556	2	20	2	399	19.5111468523	0.0145619568787	0.0353661457750611	-0.0220081510511212	3
SP1	TCF4	6667	6925	0.142857	0.064706	8	14	33	368	6.32111201624	0.000456710647432	0.00167784478985657	-0.304512897840563	7
SP1	ZZZ3	6667	26009	0	0	0	22	3	398	4.336956521	1	1	0.0355563722331894	0
SP1	ZNF274	6667	10782	0	0	0	22	1	400	8.717391304	1	1	0.0330350703456872	0
SP1	SREBP1	6667	6720	0.074074	0.026906	2	20	5	396	7.82962695902	0.0463087357094	0.095896902160071	0.0228250857352789	8
SP1	SREBP2	6667	6721	0	0	0	22	2	399	5.797101449	1	1	-0.213536935736331	3
SP1	TAF1	6667	6872	0.3	0.162679	15	7	26	375	30.2376699265	0.0000000000047438314027	0.000000000058046566927526	0.0873589667682593	4
SP1	TBP	6667	6908	0.358491	0.152778	19	3	31	370	73.7605323074	8.59911471634e-17	0.00000000000000202032764329042	-0.0754321745935252	97
SP1	TAF7_(SQ-8)	6667	6879	0.309524	0.153005	13	9	20	381	26.9112043621	0.000000000101168272918	0.00000000105412688965709	0.168930761199726	3
SP1	STAT3	6667	6774	0.056818	0.013705	10	12	153	248	1.3497471469	0.506706078402	0.702965019877178	0.179764518800639	63
SP1	STAT2	6667	6773	0.083333	0.024272	3	19	14	387	4.33721234047	0.0516651215099	0.105245916064549	0.0303662276326508	5
SP1	STAT1	6667	6772	0.078431	0.026087	4	18	29	372	2.84008046858	0.0821901560287	0.155597723160494	0.274806378341126	42
SP1	Znf143_(16618-1-AP)	6667	7702	0.086957	0.057971	2	20	1	400	38.7690945873	0.00751854006624	0.0199820862058536	0.302385956994546	3
SP1	TAL1_(SC-12984)	6667	6886	0.194444	0.048872	7	15	14	387	12.6999989658	0.0000275460882071	0.000127076483255655	-0.0609482018702364	8
SP1	USF2	6667	7392	0.236842	0.126667	9	13	16	385	16.363418178	0.000000581805295507	0.00000352387416733026	-0.0822214423542725	17
SP1	ZBTB7A_(SC-34508)	6667	51341	0.233333	0.119658	7	15	8	393	22.3888048733	0.00000185387729777	0.0000103577181536426	0.0554794035760008	7
SP1	SRF	6667	6722	0.363636	0.258929	12	10	10	391	45.3057581777	0.00000000000568009411077	0.0000000000681235542855083	0.0861598415216075	41
SP1	SP2_(SC-643)	6667	6668	0.16	0.128205	4	18	3	398	28.6711836153	0.000175275981998	0.000701749036501378	0.157965488897536	210
SP1	ZEB1_(SC-25388)	6667	6935	0.428571	0.30303	12	10	6	395	75.4767646564	0.000000000000178840186338	0.00000000000261130677447619	-0.055101563659696	0
SP1	SUZ12	6667	23512	0.010989	0.003762	1	21	68	333	0.233695867382	0.229378449948	0.36214496060005	0.0855242898953694	0
SP1	TFIIIC-110	6667	2976	0.103448	0.042553	3	19	7	394	8.77658311004	0.0115916832217	0.0289539219484851	0.305123310028815	0
RPC155	YY1	11128	7528	0.066667	0.022556	2	2	26	393	14.8566874477	0.0233651899842	0.0531617939025575	0.141799197788236	0
RPC155	SIX5	11128	147912	0	0	0	4	11	408	6.816666666	1	1	-0.165018122499359	0
RPC155	USF1_(SC-8983)	11128	7391	0.095238	0.033708	2	2	17	402	23.0280172664	0.0108853398374	0.0273845344013037	0.00890159585588064	0
RPC155	WHIP	11128	56897	0.058824	0.008333	1	3	12	407	11.1038654497	0.117778713265	0.209345889362201	0.37752787193437	0
RPC155	ZNF263	11128	10127	0.055556	0.008696	1	3	14	405	9.49725266155	0.134929654853	0.235445105147728	0.11887179428671	0
RPC155	SETDB1	11128	9869	0.034483	0.016949	1	3	25	394	5.21212686176	0.224833839451	0.356210676601803	0.0720638675766331	0
RPC155	SMC3_(ab9263)	11128	9126	0.05	0.018149	3	1	56	363	19.2051828138	0.00934377662389	0.0240230683324688	0.198640757325031	0
RPC155	SP1	11128	6667	0.083333	0.054054	2	2	20	399	19.5111468523	0.0145619568787	0.0353661457750611	-0.0784917200768346	0
RPC155	USF-1	11128	7391	0.04	0.007092	1	3	21	398	6.25647586003	0.192995182794	0.314422884294314	0.00890159585588064	0
RPC155	TCF12	11128	6938	0.045455	0.017621	2	2	40	379	9.3724658646	0.050803298414	0.10368448032786	0.0511162209530964	0
RPC155	YY1_(C-20)	11128	7528	0.08	0.038961	2	2	21	398	18.5427691883	0.0158968687932	0.0381314528627188	0.141799197788236	0
RPC155	THAP1_(SC-98174)	11128	55145	0	0	0	4	9	410	8.22	1	1	0.284700221167167	0
RPC155	ZBTB33	11128	10009	0.111111	0.035714	1	3	5	414	26.4388616194	0.0557355949187	0.111923906502791	0.242446951664042	0
RPC155	TR4	11128	7182	0	0	0	4	4	415	16.64	1	1	0.113001759903535	0
RPC155	TCF4	11128	6925	0.022222	0.003257	1	3	40	379	3.14532149763	0.335909999989	0.49789194439029	-0.17492881624337	0
RPC155	ZZZ3	11128	26009	0	0	0	4	3	416	20.85	1	1	0.366843966471662	0
RPC155	SIRT6	11128	51548	0.133333	0.05	2	2	11	408	35.6157751754	0.00506248007085	0.0141131876501041	-0.0287375731677107	0
RPC155	ZNF274	11128	10782	0	0	0	4	1	418	41.9	1	1	-0.00607693432560919	0
RPC155	SREBP1	11128	6720	0.1	0.005747	1	3	6	413	22.1432905298	0.0647932870537	0.12688053583621	-0.0449215126830834	0
RPC155	SREBP2	11128	6721	0	0	0	4	2	417	27.866666666	1	1	-0.193789581018793	0
RPC155	TAF1	11128	6872	0.044444	0.016129	2	2	39	380	9.6351828791	0.0485465171351	0.0998135270550336	0.0436275396029553	0
RPC155	TBP	11128	6908	0.058824	0.025568	3	1	47	372	23.3914066127	0.00573405345125	0.0157433198997217	0.180310969353892	0
RPC155	TAF7_(SQ-8)	11128	6879	0.057143	0.019481	2	2	31	388	12.3380103239	0.0321031260058	0.0703642564358437	-0.0596026767813415	0
RPC155	STAT3	11128	6774	0.02439	0.005388	4	0	159	260	8.15625	0.0215508434975	0.0495100476379736	-0.390588557407795	0
RPC155	STAT2	11128	6773	0.05	0.00641	1	3	16	403	8.28688871621	0.151829304366	0.258425782020552	-0.239498624597213	0
RPC155	STAT1	11128	6772	0.057143	0.04	2	2	31	388	12.3380103239	0.0321031260058	0.0703642564358437	-0.117045617577092	0
RPC155	Znf143_(16618-1-AP)	11128	7702	0	0	0	4	3	416	20.85	1	1	0.154898022889341	0
RPC155	TAL1_(SC-12984)	11128	6886	0.086957	0.013514	2	2	19	400	20.5582137253	0.01328133564	0.0326200878509641	-0.109884642481535	0
RPC155	USF2	11128	7392	0.074074	0.026786	2	2	23	396	16.8828126247	0.0187272036902	0.0438756238944638	-0.304773581426475	0
RPC155	ZBTB7A_(SC-34508)	11128	51341	0.117647	0.040541	2	2	13	406	30.1673969122	0.00677108520115	0.0182587666876821	-0.0132928789385223	0
RPC155	SRF	11128	6722	0.038462	0.011628	1	3	21	398	6.25647586003	0.192995182794	0.314422884294314	0.0395407202760105	0
RPC155	Sin3Ak-20	11128	25942	0.0625	0.02439	2	2	28	391	13.7430494191	0.0267120504782	0.0598750638990026	0.309338245366219	0
RPC155	RXRA	11128	6256	0.086957	0.039216	2	2	19	400	20.5582137253	0.01328133564	0.0326200878509641	-0.0364124574901472	0
RPC155	SP2_(SC-643)	11128	6668	0	0	0	4	7	412	10.325	1	1	0.112042399639546	0
RPC155	ZEB1_(SC-25388)	11128	6935	0.047619	0.013514	1	3	17	402	7.78733200565	0.1601856659	0.269569875256838	-0.0753588477020384	0
RPC155	SUZ12	11128	23512	0	0	0	4	69	350	1.002857142	1	1	0.0514145010585857	0
RPC155	TFIIIC-110	11128	2976	0.166667	0.189189	2	2	8	411	48.6521794158	0.00294894177493	0.00877903355984908	0.172619678768369	0
Pbx3	Pol2-4H8	5090	5430	0.22	0.152778	11	2	37	373	54.2540039934	0.000000000870527343546	0.00000000795764406982638	-0.00694103324692099	0
Pbx3	Rad21	5090	5885	0.01	0.001185	1	12	87	323	0.309982664256	0.318580323708	0.476425180271601	0.0554217502872885	0
Pbx3	YY1	5090	7528	0.242424	0.141892	8	5	20	390	30.4327273553	0.000000135022723169	0.000000904419447433733	0.037502442295451	0
Pbx3	Pol2	5090	5430	0.173333	0.07365	13	0	59	351	82.133333333	0.000000000038320472864	0.000000000418944827954364	-0.00694103324692099	0
Pbx3	SIX5	5090	147912	0.043478	0.020202	1	12	10	400	3.31692822025	0.293589350683	0.44461436123203	0.020531257736332	0
Pbx3	USF1_(SC-8983)	5090	7391	0.142857	0.059322	4	9	15	395	11.5221358435	0.00162109394316	0.00517285418412862	0.137974016014715	0
Pbx3	WHIP	5090	56897	0.421053	0.184615	8	5	5	405	120.026396645	0.0000000000659776488495	0.000000000702943059926406	-0.083870315211469	0
Pbx3	ZNF263	5090	10127	0.076923	0.020548	2	11	13	397	5.50496164936	0.0730741572483	0.140690386291506	-0.0319470642120938	0
Pbx3	SETDB1	5090	9869	0	0	0	13	26	384	1.018518518	1	1	0.103472984076877	0
Pbx3	SMC3_(ab9263)	5090	9126	0.028571	0.008489	2	11	57	353	1.12563136207	0.700165064716	0.9258929703356	-0.0277182240716232	0
Pbx3	SP1	5090	6667	0.346154	0.275862	9	4	13	397	65.7922755838	0.000000000289064546091	0.00000000282266080105736	0.0281372786067423	0
Pbx3	RPC155	5090	11128	0.0625	0.017857	1	12	3	407	11.1038654497	0.117778713265	0.209345889362201	-0.0471192386043814	0
Pbx3	USF-1	5090	7391	0.060606	0.017442	2	11	20	390	3.52746943367	0.142327126954	0.245362042314677	0.137974016014715	0
Pbx3	TCF12	5090	6938	0.25	0.178571	11	2	31	379	65.6060600103	0.000000000169753439245	0.00000000170034798536566	-0.078813455812316	0
Pbx3	YY1_(C-20)	5090	7528	0.333333	0.313953	9	4	14	396	61.0667716788	0.000000000470646144669	0.00000000450280453976199	0.037502442295451	0
Pbx3	THAP1_(SC-98174)	5090	55145	0.047619	0.027778	1	12	8	402	4.1601125219	0.246985625676	0.384750055291927	-0.125596768494169	0
Pbx3	Pol2(phosphoS2)	5090	5430	0.146341	0.068966	6	7	28	382	11.5380606164	0.000198303477652	0.000786418239117191	-0.00694103324692099	0
Pbx3	RFX5_(N-494)	5090	5993	0.166667	0.140496	5	8	17	393	14.1911524074	0.00023315819224	0.000912664561060353	0.06664248438539	0
Pbx3	ZBTB33	5090	10009	0.055556	0.016393	1	12	5	405	6.67560758328	0.171736955283	0.285301557661648	-0.170555589833098	0
Pbx3	TR4	5090	7182	0.0625	0.037736	1	12	3	407	11.1038654497	0.117778713265	0.209345889362201	-0.127056618986558	0
Pbx3	TCF4	5090	6925	0.037736	0.008876	2	11	39	371	1.72685422273	0.364512489829	0.531880196426541	0.0658290284951106	0
Pbx3	ZZZ3	5090	26009	0	0	0	13	3	407	7.285714285	1	1	-0.0430228670193403	0
Pbx3	SIRT6	5090	51548	0.04	0.008621	1	12	12	398	2.75340692086	0.337517870616	0.499791581871673	0.0435196608875446	0
Pbx3	ZNF274	5090	10782	0	0	0	13	1	409	14.642857142	1	1	0.149116431311385	0
Pbx3	SREBP1	5090	6720	0.052632	0.004831	1	12	6	404	5.55976702835	0.197558105358	0.320799682054683	0.122978394846965	0
Pbx3	SREBP2	5090	6721	0	0	0	13	2	408	9.738095238	1	1	0.170601606540417	0
Pbx3	TAF1	5090	6872	0.217391	0.14433	8	5	33	377	17.9861763547	0.00000358051359314	0.000019139472661512	0.230739277266902	0
Pbx3	Pol2(b)	5090	5430	0.12766	0.061538	6	7	34	376	9.3752776957	0.00051624906286	0.0018694265332194	-0.00694103324692099	0
Pbx3	TBP	5090	6908	0.188679	0.076503	10	3	40	370	30.2990148119	0.0000000490551478552	0.000000351684815166485	-0.189946903478536	0
Pbx3	PRDM1_(Val90)	5090	639	0.028169	0.004932	2	11	58	352	1.10321320344	1	1	0.0525417377121696	0
Pbx3	TAF7_(SQ-8)	5090	6879	0.15	0.067416	6	7	27	383	11.9907205084	0.000165814032046	0.000668293827564427	0.021147904884394	0
Pbx3	STAT3	5090	6774	0.02907	0.00531	5	8	158	252	0.996842886288	1	1	0.141663121165936	0
Pbx3	STAT2	5090	6773	0.071429	0.021505	2	11	15	395	4.75299782771	0.0914050166227	0.169995515613221	0.0488115703972605	0
Pbx3	STAT1	5090	6772	0.045455	0.014151	2	11	31	379	2.21714239612	0.269065957681	0.412820802207887	-0.0227504537292874	0
Pbx3	Znf143_(16618-1-AP)	5090	7702	0.066667	0.04	1	12	2	408	16.5795027434	0.0895996549668	0.167324471541434	0.0110125769499628	0
Pbx3	TAL1_(SC-12984)	5090	6886	0.096774	0.02381	3	10	18	392	6.47032530738	0.0219185322348	0.0502486393361758	0.0619818290357665	1
Pbx3	USF2	5090	7392	0.1875	0.112782	6	7	19	391	17.3077227819	0.0000299177731785	0.000137260875848049	0.129116986749947	0
Pbx3	ZBTB7A_(SC-34508)	5090	51341	0.12	0.047619	3	10	12	398	9.80482368378	0.00836274166411	0.0219151779865547	0.00603251238194806	0
Pbx3	SRF	5090	6722	0.384615	0.318681	10	3	12	398	104.863855835	0.00000000000375833438873	0.0000000000464054046317877	0.0684394538583818	0
Pbx3	Sin3Ak-20	5090	25942	0.162162	0.081633	6	7	24	386	13.5710583949	0.0000930326785374	0.000391947899740448	-0.0158475412072557	0
Pbx3	RXRA	5090	6256	0.133333	0.069231	4	9	17	393	10.1317200223	0.00241624953881	0.00737484918158675	0.143930698883215	2
Pbx3	PU.1	5090	6688	0.244898	0.123209	12	1	36	374	121.7132463	0.0000000000142233583112	0.000000000164073904251573	-0.0633809459487271	0
Pbx3	SP2_(SC-643)	5090	6668	0.052632	0.030769	1	12	6	404	5.55976702835	0.197558105358	0.320799682054683	0.0275145159378758	0
Pbx3	POU5F1_(SC-9081)	5090	5460	0	0	0	13	29	381	0.909523809	1	1	-0.164264892774658	0
Pbx3	ZEB1_(SC-25388)	5090	6935	0.47619	0.367089	10	3	8	402	155.548379282	0.000000000000261299275684	0.00000000000370588464262132	0.0999763574406668	0
Pbx3	SUZ12	5090	23512	0	0	0	13	69	341	0.348979591	0.139698585354	0.242019622787197	-0.175879112136841	0
Pbx3	PGC1A	5090	10891	0.125	0.043478	2	11	3	407	23.9021697291	0.00829062994754	0.0217681565458219	-0.0444030127984027	0
Pbx3	POU2F2	5090	5452	0.361111	0.261628	13	0	23	387	226.333333333	0.000000000000001248818427	0.0000000000000245653650070633	0.0688505717431456	0
Pbx3	TFIIIC-110	5090	2976	0.045455	0.013158	1	12	9	401	3.69233359871	0.27063100458	0.414462067833484	0.0458941102435277	0
GATA-1	HSF1	2623	3297	0.035714	0.006369	1	24	2	396	8.15376917516	0.167404900101	0.279427727988135	0.15945669502663	1
GATA-1	Pol2-4H8	2623	5430	0.321429	0.168966	18	7	30	368	30.9261393007	0.000000000000103424920223	0.00000000000156475143558525	0.219459730206556	0
GATA-1	Rad21	2623	5885	0.027027	0.005376	3	22	85	313	0.502844025009	0.320582241985	0.479155486165544	-0.0142652208861751	0
GATA-1	YY1	2623	7528	0.35	0.15625	14	11	14	384	34.0240540333	0.00000000000229966486264	0.0000000000294649639290906	0.190119071737123	12
GATA-1	GATA3_(SC-268)	2623	2625	0.086957	0.01622	10	15	88	310	2.34285951901	0.050214440874	0.102771907399317	0.010597985585074	43
GATA-1	Pol2	2623	5430	0.174419	0.061166	14	11	58	340	7.40507974477	0.00000508940694923	0.0000263631279970114	0.219459730206556	0
GATA-1	SIX5	2623	147912	0.057143	0.026882	2	23	9	389	3.73784724889	0.132952661692	0.232779503281116	0.0441485965507719	0
GATA-1	USF1_(SC-8983)	2623	7391	0.216216	0.075	8	17	11	387	16.2615749862	0.00000227754248651	0.0000125063640425319	0.355772836182358	2
GATA-1	WHIP	2623	56897	0.142857	0.042735	5	20	8	390	12.0020600991	0.000447628514866	0.00164753564695441	-0.174243628804506	0
GATA-1	ZNF263	2623	10127	0.078947	0.017021	3	22	12	386	4.35882393758	0.05179035085	0.105461519383433	0.0134118842425342	0
GATA-1	SETDB1	2623	9869	0.106383	0.037671	5	20	21	377	4.46048834748	0.0134054852578	0.032887881965347	0.177511884193833	0
GATA-1	GR	2623	2908	0.072	0.032757	9	16	99	299	1.69650146122	0.238177457269	0.373650761490075	0.303440484342313	13
GATA-1	SMC3_(ab9263)	2623	9126	0.011905	0.001464	1	24	58	340	0.244763179908	0.229306927426	0.36214496060005	-0.184716401190475	0
GATA-1	NRSF	2623	5978	0.162162	0.056604	6	19	11	387	10.9561928646	0.000183678958553	0.000732158193895029	0.361026234923518	2
GATA-1	SP1	2623	6667	0.263158	0.122905	10	15	12	386	20.9992225493	0.0000000309794517405	0.000000229873448863001	-0.117989015708584	124
GATA-1	RPC155	2623	11128	0.071429	0.020833	2	23	2	396	16.8828126247	0.0187272036902	0.0438756238944638	-0.258301699936232	0
GATA-1	Pbx3	2623	5090	0.21875	0.111111	7	18	6	392	24.7999542876	0.00000142940204891	0.00000811112962339227	0.204428157161317	0
GATA-1	GATA-2	2623	2624	0.089552	0.031837	12	13	108	290	2.47255641336	0.0371936127609	0.0795971118656443	0.342816526810681	221
GATA-1	NFKB	2623	5970	0.235294	0.113111	15	10	43	355	12.2471806103	0.0000000230436190227	0.000000174438752768915	0.0553912143714322	0
GATA-1	MafK_(SC-477)	2623	7975	0.103093	0.023707	10	15	71	327	3.05995931679	0.0146184961623	0.035479696843708	0.269823816691623	8
GATA-1	USF-1	2623	7391	0.116279	0.035156	5	20	17	381	5.55957434903	0.00632898592781	0.017190189493812	0.355772836182358	1
GATA-1	TCF12	2623	6938	0.214286	0.109718	11	14	31	367	9.20546851373	0.00000406837558181	0.0000214521520014199	-0.0449400157957559	0
GATA-1	YY1_(C-20)	2623	7528	0.25641	0.115385	10	15	13	385	19.3566143782	0.0000000529575402698	0.00000037701055173749	0.190119071737123	12
GATA-1	MafK_(ab50322)	2623	7975	0.078947	0.018393	9	16	87	311	2.00698458378	0.136039550708	0.2368499091872	0.269823816691623	8
GATA-1	THAP1_(SC-98174)	2623	55145	0.029412	0.012346	1	24	8	390	2.02666037762	0.425182379701	0.60459267011601	-0.375768701172814	0
GATA-1	GRp20	2623	2908	0	0	0	25	2	396	5.089743589	1	1	0.303440484342313	0
GATA-1	Pol2(phosphoS2)	2623	5430	0.276596	0.135802	13	12	21	377	19.0978961779	0.00000000144357550369	0.0000000128714871550326	0.219459730206556	0
GATA-1	PAX5-C20	2623	5079	0.285714	0.131148	14	11	23	375	20.3728064494	0.000000000275878318456	0.0000000027036075208688	0.371597756812419	0
GATA-1	RFX5_(N-494)	2623	5993	0.2	0.075472	8	17	14	384	12.7144093606	0.00000860118155034	0.0000429980022539515	0.0316461809909396	0
GATA-1	GTF2B	2623	2959	0.214286	0.097778	9	16	16	382	13.2262586716	0.00000214277982313	0.0000118320603634559	0.0313352384237486	0
GATA-1	ZBTB33	2623	10009	0.032258	0.006623	1	24	5	393	3.2597614425	0.307722648845	0.462668552057486	-0.259353075604777	0
GATA-1	HDAC2_(SC-6296)	2623	3066	0.263158	0.161616	9	16	13	385	16.363418178	0.000000581805295507	0.00000352387416733026	-0.215868330894597	1
GATA-1	TR4	2623	7182	0	0	0	25	4	394	3.038461538	1	1	-0.0219148602323988	1
GATA-1	TCF4	2623	6925	0.133333	0.05122	8	17	33	365	5.17082492923	0.00123518676581	0.00407285893861206	0.143909932508372	0
GATA-1	ZZZ3	2623	26009	0	0	0	25	3	395	3.807692307	1	1	-0.299069030869393	0
GATA-1	SIRT6	2623	51548	0.181818	0.125	6	19	7	391	17.3077227819	0.0000299177731785	0.000137260875848049	0.303867705492863	0
GATA-1	ZNF274	2623	10782	0	0	0	25	1	397	7.653846153	1	1	0.294898298634031	0
GATA-1	Mxi1_(bHLH)	2623	4601	0.225	0.098446	9	16	14	384	15.1748862099	0.000000921778852445	0.00000541128459627453	0.172528258334148	0
GATA-1	NF-E2	2623	4778	0.064516	0.01476	2	23	5	393	6.76672965151	0.0587020189326	0.116717339051147	0.201030214066647	140
GATA-1	IRF4_(M-17)	2623	3662	0.202899	0.05291	13	12	44	354	8.63620272057	0.00000192857458595	0.0000107529648108478	0.380490182816235	1
GATA-1	SREBP1	2623	6720	0.064516	0.013605	2	23	5	393	6.76672965151	0.0587020189326	0.116717339051147	0.0143381265316357	0
GATA-1	SREBP2	2623	6721	0	0	0	25	2	396	5.089743589	1	1	0.388632150904971	0
GATA-1	IRF3	2623	3661	0.066667	0.07947	2	23	4	394	8.46327530683	0.0434946522204	0.0907431581997528	0.0555020889668161	1
GATA-1	IRF1	2623	3659	0.243902	0.093878	10	15	15	383	16.7226456348	0.000000141224559594	0.00000094247899341321	0.274883038089569	0
GATA-1	TAF1	2623	6872	0.352941	0.214008	16	9	25	373	26.0026403474	0.00000000000325493552866	0.0000000000407447510710742	0.38057708473217	0
GATA-1	Pol2(b)	2623	5430	0.346939	0.212245	17	8	23	375	33.8598170852	0.0000000000000682912231726	0.0000000000010612456081022	0.219459730206556	0
GATA-1	TBP	2623	6908	0.266667	0.107551	16	9	34	364	18.7473678059	0.000000000126967024141	0.00000000129442107648154	-0.206543397349161	6
GATA-1	HNF4A	2623	3172	0.058824	0.015464	2	23	8	390	4.2130127066	0.112781499103	0.202148154101571	0.220799515152353	0
GATA-1	MEF2A	2623	4205	0.211268	0.048343	15	10	45	353	11.6425745532	0.0000000391323503865	0.000000285118357337138	0.0297872733602278	1
GATA-1	PRDM1_(Val90)	2623	639	0.036145	0.005556	3	22	57	341	0.816158219068	1	1	0.254677482330904	0
GATA-1	NF-E2_(H-230)	2623	4778	0	0	0	25	1	397	7.653846153	1	1	0.201030214066647	140
GATA-1	HA-E2F1	2623	1869	0.297872	0.107463	13	12	21	377	19.0978961779	0.00000000144357550369	0.0000000128714871550326	0.0685783131728699	0
GATA-1	TAF7_(SQ-8)	2623	6879	0.282609	0.133603	13	12	20	378	20.1087854406	0.000000000917663776247	0.00000000836743215256904	0.139357092194139	0
GATA-1	JunD	2623	3727	0.1	0.033537	10	15	72	326	3.00860084049	0.0153209766747	0.0369701828454717	0.241472378138359	1
GATA-1	HMGN3	2623	9324	0.314286	0.181818	11	14	9	389	33.0263183438	0.000000000329559694854	0.00000000319514292390536	-0.242646567428353	0
GATA-1	p300_(F-4)	2623	2033	0.285714	0.251534	7	18	3	395	49.4990236544	0.000000112308398734	0.000000756933557266699	0.219033689191032	19
GATA-1	NELFe	2623	7936	0.125	0.056911	5	20	13	385	7.32794828696	0.00242749865351	0.00740710528832589	-0.122668272099812	0
GATA-1	PAX5-N19	2623	5079	0.190476	0.070048	12	13	37	361	8.91903972362	0.00000262228957024	0.0000142697678564636	0.371597756812419	0
GATA-1	STAT3	2623	6774	0.061453	0.01113	11	14	152	246	1.27085993505	0.672477917926	0.893297690951157	0.28415253012882	12
GATA-1	STAT2	2623	6773	0.264706	0.147541	9	16	8	390	26.7443821479	0.00000003405305178	0.00000025045915974499	0.236517841252405	0
GATA-1	STAT1	2623	6772	0.113208	0.040956	6	19	27	371	4.3141493426	0.00856966827603	0.0223873322542398	-0.0938240552746711	3
GATA-1	Znf143_(16618-1-AP)	2623	7702	0.035714	0.014286	1	24	2	396	8.15376917516	0.167404900101	0.279427727988135	-0.104360068155543	0
GATA-1	TAL1_(SC-12984)	2623	6886	0.46875	0.195876	14	11	7	391	68.3094051437	0.00000000000000799593497949	0.000000000000142356433235503	0.422059112119502	61
GATA-1	GTF2F1_(RAP-74)	2623	2962	0.208333	0.080645	10	15	22	376	11.2480640384	0.000002184776357	0.0000120456144001247	0.00738564081424761	0
GATA-1	USF2	2623	7392	0.243902	0.101852	10	15	15	383	16.7226456348	0.000000141224559594	0.00000094247899341321	0.491834484877629	1
GATA-1	ZBTB7A_(SC-34508)	2623	51341	0.242424	0.092896	8	17	7	391	25.6477667687	0.000000225412030451	0.00000145867463845686	0.239475143390355	2
GATA-1	Nrf1	2623	4899	0.176471	0.08642	6	19	8	390	15.121579711	0.0000502939069193	0.0002218270752303	-0.0861277881820024	1
GATA-1	SRF	2623	6722	0.289474	0.122995	11	14	11	387	26.9738871206	0.00000000129764461528	0.0000000115988316557238	0.0395975851879346	0
GATA-1	Sin3Ak-20	2623	25942	0.333333	0.169014	14	11	16	382	29.6637371877	0.00000000000790978524716	0.0000000000933217396080331	-0.183973602321105	0
GATA-1	NF-YB	2623	4801	0.275862	0.1375	8	17	3	395	59.7343388275	0.00000000671193353297	0.0000000551453270178608	-0.497156219521382	0
GATA-1	RXRA	2623	6256	0.175	0.070093	7	18	14	384	10.5265588689	0.0000708121003757	0.000304343748671223	0.114528890873741	0
GATA-1	GCN5	2623	2648	0.034483	0.006849	1	24	3	395	5.44024187637	0.216964132238	0.346010237572931	0.211152400791454	1
GATA-1	MEF2C_(SC-13268)	2623	4208	0.218182	0.076923	12	13	29	369	11.6018817009	0.000000289486535109	0.00000183938932763768	0.214704801192219	0
GATA-1	HEY1	2623	23462	0.340909	0.16092	15	10	18	380	30.917629822	0.00000000000149766229419	0.0000000000195812144665851	-0.010732649570841	1
GATA-1	KAP1	2623	81850	0.127273	0.034314	7	18	29	369	4.91624063951	0.00279789269416	0.00840294774353188	0.0347608873859163	0
GATA-1	PU.1	2623	6688	0.298246	0.20802	16	9	32	366	20.0062884839	0.0000000000608462944698	0.000000000650822016954262	0.187855267975009	97
GATA-1	SP2_(SC-643)	2623	6668	0.03125	0.026144	1	24	6	392	2.71213672713	0.349226087163	0.513778925636883	-0.0482314007064894	2
GATA-1	p300_(N-15)	2623	2033	0.073446	0.02029	12	13	151	247	1.50836116819	0.397104914224	0.570861273546805	0.219033689191032	19
GATA-1	NANOG_(SC-33759)	2623	79923	0.078431	0.039773	3	22	26	372	1.94711021769	0.240532573908	0.37647673942032	0.194130794253443	0
GATA-1	Oct-2	2623	5452	0.326087	0.181416	15	10	20	378	27.7331204454	0.00000000000446803200192	0.0000000000548569436985167	0.474790906536283	0
GATA-1	POU5F1_(SC-9081)	2623	5460	0.018182	0.012214	1	24	28	370	0.551214883575	1	1	0.165825858963095	1
GATA-1	ZEB1_(SC-25388)	2623	6935	0.157895	0.064516	6	19	12	386	10.0269734558	0.00026461585099	0.00102001815275309	-0.0142425325763379	0
GATA-1	HNF4G_(SC-6558)	2623	3174	0.08	0.020349	4	21	24	374	2.95684043812	0.0737376527028	0.141792148860007	-0.146297322880093	0
GATA-1	Max	2623	4149	0.23913	0.126582	11	14	20	378	14.620954506	0.000000116110260894	0.000000781588748765428	0.168403933983373	7
GATA-1	SUZ12	2623	23512	0	0	0	25	69	329	0.181318681	0.0212870513876	0.0490594374987951	0.0480894113787234	0
GATA-1	MafF_(M8194)	2623	23764	0.077586	0.018287	9	16	89	309	1.94947582063	0.140920023089	0.243670006543021	-0.00540574771996264	0
GATA-1	NF-YA	2623	4800	0.25	0.101266	7	18	2	396	73.9984350301	0.0000000350224795198	0.000000257067835503633	-0.19113408434286	0
GATA-1	PGC1A	2623	10891	0.068966	0.018868	2	23	3	395	11.2781263587	0.0300820635593	0.0664566790004195	-0.0976372996658483	0
GATA-1	Ini1	2623	6598	0.210526	0.089385	8	17	12	386	14.8772648356	0.00000365511052847	0.0000194733754401238	0.103525283326896	0
GATA-1	GATA2_(CG2-96)	2623	2624	0.32	0.17637	15	10	25	373	21.9652895232	0.0000000000489692620436	0.000000000528459952887183	0.342816526810681	154
GATA-1	HNF4A_(H-171)	2623	3172	0.142857	0.042056	8	17	30	368	5.72993640583	0.000710814526355	0.00248226016619252	0.220799515152353	0
GATA-1	p300	2623	2033	0.088889	0.019971	12	13	109	289	2.44153016645	0.0382040591167	0.0813753191837601	0.219033689191032	19
GATA-1	POU2F2	2623	5452	0.319149	0.154135	15	10	21	377	26.3652608774	0.00000000000747536163069	0.0000000000883880258898324	0.474790906536283	0
GATA-1	TFIIIC-110	2623	2976	0.125	0.037267	4	21	6	392	12.2489716724	0.00157997901121	0.00505203165312827	-0.00339039633211084	0
GATA-2	HSF1	2624	3297	0.008197	0.000869	1	119	2	301	1.26400490547	1	1	0.0951646403583642	0
GATA-2	Pol2-4H8	2624	5430	0.098039	0.034938	15	105	33	270	1.16836972354	0.614384297709	0.826932985706323	0.108097478598059	0
GATA-2	Rad21	2624	5885	0.444444	0.296371	64	56	24	279	13.1701736508	4.39060751929e-23	2.6983631974484e-21	-0.0848856540958324	0
GATA-2	YY1	2624	7528	0.049645	0.015397	7	113	21	282	0.832219253652	0.829323637664	1	0.0433506953768918	1
GATA-2	GATA3_(SC-268)	2624	2625	0.36875	0.165629	58	62	40	263	6.11749699297	0.000000000000170255332322	0.00000000000249600741913574	0.0417456002380693	47
GATA-2	Pol2	2624	5430	0.174699	0.086142	29	91	43	260	1.92369666463	0.0209797928845	0.0485054595106463	0.108097478598059	0
GATA-2	SIX5	2624	147912	0.007692	0.001691	1	119	10	293	0.246768609621	0.191763777158	0.313355320403293	0.237924895368352	0
GATA-2	USF1_(SC-8983)	2624	7391	0.085938	0.043141	11	109	8	295	3.70767756272	0.00708901767379	0.018969495001281	0.174892117875639	0
GATA-2	WHIP	2624	56897	0.046875	0.015587	6	114	7	296	2.22082580757	0.207287986095	0.33405610559132	-0.0731714860228598	0
GATA-2	ZNF263	2624	10127	0.071429	0.04403	9	111	6	297	3.99791372676	0.015222182899	0.0367725750777975	0.0405373137972284	0
GATA-2	SETDB1	2624	9869	0.177419	0.088087	22	98	4	299	16.6508433403	0.00000000105562107113	0.00000000956920500979345	0.158820197481444	0
GATA-2	GR	2624	2908	0.433962	0.237791	69	51	39	264	9.09389461053	6.23158263597e-20	2.29010661871897e-18	-0.039773693375001	2
GATA-2	SMC3_(ab9263)	2624	9126	0.356061	0.215942	47	73	12	291	15.4768316855	6.65412145102e-19	2.09807342446944e-17	-0.171322164362113	0
GATA-2	NRSF	2624	5978	0.096	0.063755	12	108	5	298	6.58718188142	0.000277717434646	0.0010686099543105	0.12388837462772	0
GATA-2	SP1	2624	6667	0.067669	0.021368	9	111	13	290	1.80585515391	0.223167458716	0.354327776173079	-0.044512775515694	17
GATA-2	RPC155	2624	11128	0.016393	0.003518	2	118	2	301	2.54436835655	0.319345899549	0.477438798143763	-0.16909775118441	0
GATA-2	Pbx3	2624	5090	0.031008	0.009458	4	116	9	294	1.12610145604	0.765211345782	0.999844595051994	0.0315508055371799	0
GATA-2	NFKB	2624	5970	0.126582	0.057037	20	100	38	265	1.39359532582	0.27486891127	0.419770323851616	0.0744192927036944	1
GATA-2	MafK_(SC-477)	2624	7975	0.425532	0.259883	60	60	21	282	13.3124333877	5.02981562882e-22	2.58086483067472e-20	0.316515497281832	3
GATA-2	USF-1	2624	7391	0.126984	0.065144	16	104	6	297	7.57292546319	0.0000117371028271	0.00005751180385279	0.174892117875639	0
GATA-2	TCF12	2624	6938	0.165468	0.084473	23	97	19	284	3.53161946186	0.000202405491775	0.000800642523464891	-0.0879454780198178	0
GATA-2	YY1_(C-20)	2624	7528	0.043796	0.011834	6	114	17	286	0.885701108633	1	1	0.0433506953768918	1
GATA-2	MafK_(ab50322)	2624	7975	0.456376	0.285984	68	52	28	275	12.7312081149	8.7864333803e-24	5.93657281434183e-22	0.316515497281832	3
GATA-2	THAP1_(SC-98174)	2624	55145	0	0	0	120	9	294	0.243801652	0.0659910878891	0.128854972905696	-0.321957764855752	0
GATA-2	GRp20	2624	2908	0	0	0	120	2	301	0.831955922	1	1	-0.039773693375001	0
GATA-2	Pol2(phosphoS2)	2624	5430	0.040541	0.010342	6	114	28	275	0.51762234447	0.169144328455	0.281769066605435	0.108097478598059	0
GATA-2	PAX5-C20	2624	5079	0.090278	0.03336	13	107	24	279	1.41116239584	0.343906715897	0.507600713097363	0.0736974374334693	0
GATA-2	RFX5_(N-494)	2624	5993	0.075758	0.020886	10	110	12	291	2.1999207284	0.0874660155309	0.163939273966151	-0.0939257195342748	0
GATA-2	GTF2B	2624	2959	0.028369	0.004858	4	116	21	282	0.463766108902	0.17801591858	0.293892421052245	-0.214691989747043	0
GATA-2	ZBTB33	2624	10009	0.008	0.000873	1	119	5	298	0.50153288078	1	1	-0.236606991126901	0
GATA-2	HDAC2_(SC-6296)	2624	3066	0.109375	0.040816	14	106	8	295	4.84821213812	0.00042834295469	0.001584868932353	-0.106558698520173	0
GATA-2	TR4	2624	7182	0	0	0	120	4	299	0.495867768	0.581135938184	0.790081170811072	-0.0290436850513191	0
GATA-2	TCF4	2624	6925	0.182482	0.08365	25	95	16	287	4.69983740735	0.00000484778831872	0.0000252316944167637	0.0534537444701953	0
GATA-2	ZZZ3	2624	26009	0	0	0	120	3	300	0.621900826	0.561653888797	0.767739507707183	-0.171720896157029	0
GATA-2	SIRT6	2624	51548	0.072581	0.028253	9	111	4	299	6.03041037782	0.00226403011667	0.00700060250401827	0.124167335668911	0
GATA-2	ZNF274	2624	10782	0	0	0	120	1	302	1.252066115	1	1	0.0223357860589004	0
GATA-2	Mxi1_(bHLH)	2624	4601	0.059259	0.015152	8	112	15	288	1.37034836122	0.48140134851	0.673528471908911	0.114379618090522	0
GATA-2	NF-E2	2624	4778	0.040984	0.013578	5	115	2	301	6.50877871816	0.0216138019294	0.0496442013065906	0.010130534262912	24
GATA-2	IRF4_(M-17)	2624	3662	0.187919	0.090798	28	92	29	274	2.86715471914	0.000411766252589	0.00153030177508136	-0.0452874827938174	0
GATA-2	SREBP1	2624	6720	0.016	0.003106	2	118	5	298	1.01014542135	1	1	0.141584668968041	0
GATA-2	SREBP2	2624	6721	0	0	0	120	2	301	0.831955922	1	1	0.163871908222013	0
GATA-2	IRF3	2624	3661	0	0	0	120	6	297	0.351829988	0.190131255935	0.311342435956786	-0.0197553961692792	0
GATA-2	IRF1	2624	3659	0.028369	0.00638	4	116	21	282	0.463766108902	0.17801591858	0.293892421052245	-0.00947127955581543	0
GATA-2	TAF1	2624	6872	0.07947	0.023511	11	109	30	273	0.918525766895	1	1	0.14993408947369	0
GATA-2	Pol2(b)	2624	5430	0.088435	0.035285	13	107	27	276	1.24124673287	0.581194110023	0.790081170811072	0.108097478598059	0
GATA-2	TBP	2624	6908	0.103896	0.03429	16	104	34	269	1.21657643473	0.616342187011	0.829260397069345	-0.0755410688593077	1
GATA-2	HNF4A	2624	3172	0.04	0.017079	5	115	5	298	2.58460121061	0.155122800569	0.262360826682282	0.0857456592590473	0
GATA-2	MEF2A	2624	4205	0.168831	0.070208	26	94	34	269	2.18385799731	0.00816606210988	0.0214877657550253	-0.178346618619759	0
GATA-2	PRDM1_(Val90)	2624	639	0.285714	0.124334	40	80	20	283	7.03485011737	0.0000000000216482429119	0.000000000245813764504852	-0.0247870081691478	0
GATA-2	NF-E2_(H-230)	2624	4778	0	0	0	120	1	302	1.252066115	1	1	0.010130534262912	24
GATA-2	HA-E2F1	2624	1869	0.047297	0.010363	6	114	28	275	0.51762234447	0.169144328455	0.281769066605435	-0.018557934977629	0
GATA-2	TAF7_(SQ-8)	2624	6879	0.033784	0.007911	5	115	28	275	0.427736560674	0.106232549895	0.191959747135849	0.105269057013402	0
GATA-2	JunD	2624	3727	0.446809	0.258089	61	59	21	282	13.761365787	1.18321892662e-22	6.77423972830124e-21	0.176825840843918	0
GATA-2	HMGN3	2624	9324	0.044776	0.012777	6	114	14	289	1.08624590042	0.805143980511	1	-0.203066595136448	0
GATA-2	p300_(F-4)	2624	2033	0.048387	0.020443	6	114	4	299	3.91921779373	0.0346320951056	0.0751202254354371	0.150610365861533	5
GATA-2	NELFe	2624	7936	0.037313	0.012924	4	116	14	289	0.712330644879	0.789772235418	1	-0.0557233173814149	0
GATA-2	PAX5-N19	2624	5079	0.165517	0.087812	24	96	25	278	2.77215268994	0.00119745451036	0.00396285675804566	0.0736974374334693	0
GATA-2	STAT3	2624	6774	0.463918	0.230205	90	30	73	230	9.38999132044	6.01624789897e-22	3.0158868499998e-20	0.137314927224253	3
GATA-2	STAT2	2624	6773	0.070312	0.028249	9	111	8	295	2.98113070002	0.028801858148	0.0638099008012106	-0.0310663610443295	0
GATA-2	STAT1	2624	6772	0.159091	0.066502	21	99	12	291	5.12055961441	0.000011487847336	0.0000564430005966613	-0.226398145034202	0
GATA-2	Znf143_(16618-1-AP)	2624	7702	0	0	0	120	3	300	0.621900826	0.561653888797	0.767739507707183	-0.12060167881384	0
GATA-2	TAL1_(SC-12984)	2624	6886	0.093023	0.031514	12	108	9	294	3.61657550698	0.00508008265125	0.0141441359304575	0.301616962043792	28
GATA-2	GTF2F1_(RAP-74)	2624	2962	0.078014	0.024351	11	109	21	282	1.35416287492	0.42126345674	0.599882691768258	-0.014450940335255	0
GATA-2	USF2	2624	7392	0.132812	0.053892	17	103	8	295	6.0549366955	0.000025173002201	0.000117022187154905	0.22034633625997	0
GATA-2	ZBTB7A_(SC-34508)	2624	51341	0.030534	0.006745	4	116	11	292	0.915549724658	1	1	0.128372710019493	0
GATA-2	Nrf1	2624	4899	0.015152	0.003431	2	118	12	291	0.411716034059	0.366899868167	0.535004928407591	-0.0937125449418354	1
GATA-2	SRF	2624	6722	0.083333	0.025554	11	109	11	292	2.67170739675	0.0281729012133	0.0626973853106132	0.0602845173632805	0
GATA-2	Sin3Ak-20	2624	25942	0.034483	0.007293	5	115	25	278	0.484190807842	0.205892576418	0.332004068525794	-0.173881282007571	0
GATA-2	NF-YB	2624	4801	0.023438	0.008576	3	117	8	295	0.945636940777	1	1	-0.250454320339742	1
GATA-2	RXRA	2624	6256	0.119048	0.039082	15	105	6	297	7.0324462889	0.0000329942574194	0.000150172189208466	0.112806279826377	0
GATA-2	GCN5	2624	2648	0.00813	0.000877	1	119	3	300	0.840674618586	1	1	0.21916727981279	1
GATA-2	MEF2C_(SC-13268)	2624	4208	0.141844	0.072797	20	100	21	282	2.67850262753	0.00343877490119	0.0100963544872186	-0.0506036524924639	0
GATA-2	HEY1	2624	23462	0.040816	0.0117	6	114	27	276	0.538706654813	0.228225309162	0.360848097829104	0.0723823218639508	0
GATA-2	KAP1	2624	81850	0.21875	0.152156	28	92	8	295	11.1404689399	0.000000000150785245383	0.00000000152722709429821	-0.154936278087616	0
GATA-2	PU.1	2624	6688	0.150685	0.066474	22	98	26	277	2.38610180252	0.00627094681659	0.017070910778495	-0.0971069510605701	36
GATA-2	SP2_(SC-643)	2624	6668	0	0	0	120	7	296	0.306818181	0.198917086554	0.322140846737295	-0.0522220506765828	1
GATA-2	p300_(N-15)	2624	2033	0.42	0.163359	83	37	80	223	6.22146980648	6.78511286675e-16	0.0000000000000138737702564862	0.150610365861533	5
GATA-2	NANOG_(SC-33759)	2624	79923	0.155039	0.08713	20	100	9	294	6.49823453234	0.00000292331897219	0.0000157972497662607	0.16643917166716	1
GATA-2	Oct-2	2624	5452	0.068966	0.02437	10	110	25	278	1.01088325332	1	1	0.0703857201327573	3
GATA-2	POU5F1_(SC-9081)	2624	5460	0.153846	0.098078	19	101	10	293	5.48505650837	0.0000175333946419	0.000083799765779696	0.168162124721859	2
GATA-2	ZEB1_(SC-25388)	2624	6935	0.045455	0.013605	6	114	12	291	1.27557933898	0.602068874184	0.814083929567875	0.0728479387934337	0
GATA-2	HNF4G_(SC-6558)	2624	3174	0.112782	0.049961	15	105	13	290	3.17630764067	0.00404002094701	0.0115925475762529	-0.0880664206191139	0
GATA-2	Max	2624	4149	0.070922	0.021953	10	110	21	282	1.22014412817	0.679382350471	0.901478556772815	0.032916099418117	3
GATA-2	SUZ12	2624	23512	0.266667	0.23812	40	80	29	274	4.70296287771	0.0000000188467484497	0.000000143971158452132	-0.0418927070787391	0
GATA-2	MafF_(M8194)	2624	23764	0.47973	0.3137	71	49	27	276	14.6735502339	3.04053629146e-26	3.12027865834923e-24	-0.00203377531851425	0
GATA-2	NF-YA	2624	4800	0.02381	0.005164	3	117	6	297	1.26851593701	0.717538058392	0.944618056297734	-0.175825626148572	0
GATA-2	PGC1A	2624	10891	0.008065	0.000866	1	119	4	299	0.628754952144	1	1	0.022115873258783	0
GATA-2	Ini1	2624	6598	0.068702	0.019726	9	111	11	292	2.14797613056	0.124290124615	0.219129331533545	0.0537179742567175	0
GATA-2	GATA2_(CG2-96)	2624	2624	0.167883	0.07964	23	97	17	286	3.97325538319	0.0000600934365009	0.000261165162707467	1	294
GATA-2	HNF4A_(H-171)	2624	3172	0.153285	0.060383	21	99	17	286	3.55588026722	0.000263673807052	0.00101674713687049	0.0857456592590473	0
GATA-2	p300	2624	2033	0.460606	0.22239	76	44	45	258	9.82967765535	8.65624447866e-22	4.14813336735081e-20	0.150610365861533	5
GATA-2	POU2F2	2624	5452	0.068493	0.023603	10	110	26	277	0.968603473595	1	1	0.0703857201327573	0
GATA-2	TFIIIC-110	2624	2976	0.056911	0.018421	7	113	3	300	6.16343817624	0.00693359898598	0.0186323344292219	-0.0601508109442087	0
NFKB	Pol2-4H8	5970	5430	0.452055	0.314136	33	25	15	350	30.2349951201	4.79256439286e-22	2.47078272348489e-20	0.184581947686021	0
NFKB	Rad21	5970	5885	0.028169	0.01105	4	54	84	281	0.24840831499	0.00467348052473	0.0131704977067391	-0.0211661987768843	0
NFKB	YY1	5970	7528	0.365079	0.19209	23	35	5	360	46.363464808	1.03990406631e-17	2.78622572249266e-16	0.239199484811451	0
NFKB	Pol2	5970	5430	0.385417	0.202381	37	21	35	330	16.4148623754	9.14599594346e-19	2.85072045481255e-17	0.184581947686021	0
NFKB	SIX5	5970	147912	0.15	0.089231	9	49	2	363	32.8077436593	0.000000426280322834	0.00000264673364828097	-0.0982117170556544	0
NFKB	USF1_(SC-8983)	5970	7391	0.132353	0.044199	9	49	10	355	6.4722107789	0.000289433212296	0.00110939199554471	0.144855262238805	1
NFKB	WHIP	5970	56897	0.180328	0.1	11	47	2	363	41.7625397418	0.00000000835193466597	0.00000006749802770908	0.181824701191971	0
NFKB	ZNF263	5970	10127	0.089552	0.036082	6	52	9	356	4.53895429246	0.00956462357607	0.0245213234175087	-0.0629443302664508	0
NFKB	SETDB1	5970	9869	0.090909	0.042506	7	51	19	346	2.49233247755	0.0692486005383	0.134251697853436	0.298078500822536	0
NFKB	SMC3_(ab9263)	5970	9126	0.044643	0.018029	5	53	54	311	0.544015183283	0.305842228177	0.460095665621547	0.0129995260710566	0
NFKB	NRSF	5970	5978	0.086957	0.032	6	52	11	354	3.69598006436	0.0188985198634	0.0442103438868957	0.0984750667570905	0
NFKB	SP1	5970	6667	0.269841	0.144654	17	41	5	360	29.3647905927	0.00000000000348644536819	0.0000000000433434888173381	0.356549502506729	13
NFKB	RPC155	5970	11128	0.050847	0.019737	3	55	1	364	19.6035629648	0.00888626590407	0.0230373690430108	-0.0612613393859844	0
NFKB	Pbx3	5970	5090	0.224138	0.151007	13	45	0	365	111.391304347	0.00000000000170536876351	0.0000000000221636814927859	-0.00500639608634417	0
NFKB	USF-1	5970	7391	0.081081	0.028846	6	52	16	349	2.50950891906	0.100853695945	0.183889792908098	0.144855262238805	0
NFKB	TCF12	5970	6938	0.428571	0.386059	30	28	12	353	30.9278760575	1.66115874271e-20	6.73601221628938e-19	-0.209219341603075	0
NFKB	YY1_(C-20)	5970	7528	0.396552	0.228188	23	35	0	365	244	1.64284990095e-22	9.07153361549954e-21	0.239199484811451	0
NFKB	THAP1_(SC-98174)	5970	55145	0.116667	0.065147	7	51	2	363	24.5668255294	0.000018860222888	0.0000896684897620909	0.0865194030190718	0
NFKB	Pol2(phosphoS2)	5970	5430	0.333333	0.192935	23	35	11	354	20.834708809	0.0000000000000177327115845	0.000000000000297221011735271	0.184581947686021	0
NFKB	PAX5-C20	5970	5079	0.532258	0.326284	33	25	4	361	115.632923616	5.96569714994e-29	1.04669118704915e-26	0.0413480078110625	0
NFKB	RFX5_(N-494)	5970	5993	0.176471	0.092179	12	46	10	355	9.17351772258	0.00000328494993251	0.0000176462643781945	0.0190629042183294	0
NFKB	ZBTB33	5970	10009	0.084746	0.036184	5	53	1	364	33.8261357262	0.000223101294312	0.000875187839713644	-0.190441680501026	0
NFKB	TR4	5970	7182	0.050847	0.023256	3	55	1	364	19.6035629648	0.00888626590407	0.0230373690430108	-0.0532938388948477	0
NFKB	TCF4	5970	6925	0.06383	0.018868	6	52	35	330	1.08770872022	0.812709860639	1	-0.305980993039303	0
NFKB	ZZZ3	5970	26009	0.033898	0.034591	2	56	1	364	12.8601411205	0.0506341190871	0.103494541042742	-0.0818270307825357	0
NFKB	SIRT6	5970	51548	0.109375	0.069364	7	51	6	359	8.14164460908	0.00057088870033	0.00204012065774959	0.319016852416149	0
NFKB	ZNF274	5970	10782	0	0	0	58	1	364	3.093220338	1	1	0.107216328068942	0
NFKB	SREBP1	5970	6720	0.015625	0.002174	1	57	6	359	1.04959528069	1	1	0.155045632581119	0
NFKB	SREBP2	5970	6721	0	0	0	58	2	363	2.056497175	1	1	-0.0954425877904749	0
NFKB	TAF1	5970	6872	0.442857	0.287263	29	29	12	353	28.8878991272	1.56640389131e-19	5.35828349989628e-18	0.196292999731515	0
NFKB	Pol2(b)	5970	5430	0.306667	0.179487	23	35	17	348	13.2965040401	0.00000000000319705948094	0.0000000000400663744627481	0.184581947686021	0
NFKB	TBP	5970	6908	0.367089	0.172101	29	29	21	344	16.1647864867	6.68776747914e-16	0.0000000000000137263272902047	-0.167103897428883	0
NFKB	PRDM1_(Val90)	5970	639	0.063063	0.032882	7	51	53	312	0.80837999932	0.839209299146	1	0.0720221121310869	0
NFKB	TAF7_(SQ-8)	5970	6879	0.338235	0.175066	23	35	10	355	22.9618786455	0.00000000000000627522123639	0.000000000000113769761015751	0.108403715220257	0
NFKB	p300_(F-4)	5970	2033	0.079365	0.051576	5	53	5	360	6.73993041255	0.00600504884161	0.0164127942962396	0.244018991416906	0
NFKB	PAX5-N19	5970	5079	0.550725	0.485294	38	20	11	354	59.6089572959	1.38441890183e-29	2.73812887529213e-27	0.0413480078110625	0
NFKB	STAT3	5970	6774	0.121212	0.042527	24	34	139	226	1.14731086397	0.664280734482	0.885110954151788	0.161137117819693	13
NFKB	STAT2	5970	6773	0.136364	0.104738	9	49	8	357	8.12578111856	0.0000955764580253	0.000401111385184882	-0.0940886746939295	0
NFKB	STAT1	5970	6772	0.096386	0.080831	8	50	25	340	2.17099887136	0.107345974513	0.19358579422288	0.0113889754646167	5
NFKB	Znf143_(16618-1-AP)	5970	7702	0.033898	0.013289	2	56	1	364	12.8601411205	0.0506341190871	0.103494541042742	0.0417706751174946	0
NFKB	TAL1_(SC-12984)	5970	6886	0.19697	0.103672	13	45	8	357	12.7470197213	0.000000146080434178	0.000000973690541046743	0.124794064792514	0
NFKB	USF2	5970	7392	0.169014	0.075067	12	46	13	352	7.00885315781	0.0000189376445522	0.0000899633101542018	0.120899939279696	0
NFKB	ZBTB7A_(SC-34508)	5970	51341	0.196721	0.086826	12	46	3	362	31.001328993	0.00000000499578022923	0.0000000416111005616876	0.253200930442481	0
NFKB	Nrf1	5970	4899	0.2	0.093548	12	46	2	363	46.5241722488	0.00000000111467369256	0.0000000100729642427229	0.0729317424227409	0
NFKB	SRF	5970	6722	0.306452	0.172956	19	39	3	362	57.5947465545	0.00000000000000251897223152	0.0000000000000476545737990862	0.184725911887935	0
NFKB	Sin3Ak-20	5970	25942	0.313433	0.163842	21	37	9	356	22.1250769465	0.000000000000123391691011	0.00000000000184122745516826	0.29019029859219	0
NFKB	RXRA	5970	6256	0.161765	0.094972	11	47	10	355	8.23612780074	0.0000154994502619	0.000074603106172101	0.272646345422997	0
NFKB	PU.1	5970	6688	0.472222	0.340956	34	24	14	351	34.8167489222	1.4995799158e-23	9.8267652554653e-22	0.173407452041709	0
NFKB	SP2_(SC-643)	5970	6668	0.083333	0.04918	5	53	2	363	16.9124214525	0.000698460893677	0.00244934158653076	0.111056909340584	0
NFKB	p300_(N-15)	5970	2033	0.09901	0.029371	20	38	143	222	0.817461560572	0.562361448837	0.768513547795086	0.244018991416906	0
NFKB	Oct-2	5970	5452	0.52459	0.365079	32	26	3	362	143.985263138	9.41645742522e-29	1.52883916226184e-26	0.0806241259693956	0
NFKB	POU5F1_(SC-9081)	5970	5460	0.011494	0.004866	1	57	28	337	0.211620070983	0.155920131001	0.263328549142816	-0.244415288832624	1
NFKB	ZEB1_(SC-25388)	5970	6935	0.288136	0.199336	17	41	1	364	147.642948234	0.00000000000000356599415278	0.0000000000000663092040922066	0.0458252421153985	0
NFKB	SUZ12	5970	23512	0.032258	0.016883	4	54	65	300	0.342505417374	0.0357017373543	0.0769493756568408	-0.171106971960398	0
NFKB	PGC1A	5970	10891	0.05	0.015625	3	55	2	363	9.80495241644	0.0200455965878	0.0466330196069479	-0.0848934741978641	0
NFKB	p300	5970	2033	0.11875	0.04459	19	39	102	263	1.25541130914	0.438920409521	0.622337879923024	0.244018991416906	0
NFKB	POU2F2	5970	5452	0.516129	0.323944	32	26	4	361	107.935670861	7.92436065249e-28	1.07751493972233e-25	0.0806241259693956	0
NFKB	TFIIIC-110	5970	2976	0.079365	0.028037	5	53	5	360	6.73993041255	0.00600504884161	0.0164127942962396	0.119615872509508	0
MafK_(SC-477)	Pol2-4H8	7975	5430	0.084034	0.024121	10	71	38	304	1.1264539521	0.701077114826	0.926986368673542	0.243005568955403	0
MafK_(SC-477)	Rad21	7975	5885	0.444444	0.281746	52	29	36	306	15.081263678	1.40431261676e-22	7.83390392057194e-21	-0.0169936935758328	0
MafK_(SC-477)	YY1	7975	7528	0.058252	0.016234	6	75	22	320	1.16323573135	0.803416419072	1	0.0297827237812828	1
MafK_(SC-477)	Pol2	7975	5430	0.090909	0.036337	13	68	59	283	0.91718479085	0.870587027904	1	0.243005568955403	0
MafK_(SC-477)	SIX5	7975	147912	0.022222	0.010441	2	79	9	333	0.936881231064	1	1	0.0788820533782942	0
MafK_(SC-477)	USF1_(SC-8983)	7975	7391	0.111111	0.054181	10	71	9	333	5.18254983552	0.000825167113428	0.00283786527343338	0.133375392231511	0
MafK_(SC-477)	WHIP	7975	56897	0.032609	0.008734	3	78	10	332	1.27613236931	0.720844135364	0.948281836315104	0.0253010749665272	0
MafK_(SC-477)	ZNF263	7975	10127	0.054945	0.02567	5	76	10	332	2.1793025763	0.177968558592	0.293892421052245	0.091300003286001	0
MafK_(SC-477)	SETDB1	7975	9869	0.188889	0.092222	17	64	9	333	9.74799574872	0.000000103132768249	0.000000702051472473481	-0.00537544176918169	0
MafK_(SC-477)	SMC3_(ab9263)	7975	9126	0.272727	0.168809	30	51	29	313	6.30944600031	0.00000000182290348964	0.0000000159726709329935	-0.106085048201684	0
MafK_(SC-477)	NRSF	7975	5978	0.088889	0.045087	8	73	9	333	4.03644757025	0.00713658342871	0.0190741411640067	0.205746655437883	0
MafK_(SC-477)	SP1	7975	6667	0.061856	0.017321	6	75	16	326	1.62785959153	0.400423155002	0.574947608251288	0.0817289940452243	0
MafK_(SC-477)	RPC155	7975	11128	0.036585	0.007308	3	78	1	341	13.0051753446	0.0234523402059	0.0533377705958144	-0.280646405987429	0
MafK_(SC-477)	Pbx3	7975	5090	0.021739	0.004673	2	79	11	331	0.762250230082	1	1	0.0242745726515394	0
MafK_(SC-477)	NFKB	7975	5970	0.094488	0.035349	12	69	46	296	1.11877034184	0.721809704033	0.949437238267349	0.265086413215211	0
MafK_(SC-477)	USF-1	7975	7391	0.107527	0.046512	10	71	12	330	3.85645261698	0.00346186122027	0.0101340490726849	0.133375392231511	0
MafK_(SC-477)	TCF12	7975	6938	0.069565	0.020731	8	73	34	308	0.992764071739	1	1	-0.193526073761027	0
MafK_(SC-477)	YY1_(C-20)	7975	7528	0.061224	0.013777	6	75	17	325	1.52769421394	0.412732128159	0.589741243939788	0.0297827237812828	1
MafK_(SC-477)	THAP1_(SC-98174)	7975	55145	0	0	0	81	9	333	0.407317073	0.217311048939	0.346461906838406	-0.170013611107951	0
MafK_(SC-477)	Pol2(phosphoS2)	7975	5430	0.055046	0.01594	6	75	28	314	0.897367339975	1	1	0.243005568955403	0
MafK_(SC-477)	PAX5-C20	7975	5079	0.082569	0.020277	9	72	28	314	1.40056924042	0.386707459093	0.558423435552058	0.115609733940277	0
MafK_(SC-477)	RFX5_(N-494)	7975	5993	0.061856	0.012263	6	75	16	326	1.62785959153	0.400423155002	0.574947608251288	-0.144116709497639	0
MafK_(SC-477)	ZBTB33	7975	10009	0.011628	0.001203	1	80	5	337	0.842824816792	1	1	-0.0804928607594664	0
MafK_(SC-477)	TR4	7975	7182	0	0	0	81	4	338	0.826829268	1	1	-0.118091797599304	0
MafK_(SC-477)	TCF4	7975	6925	0.160377	0.070328	16	65	25	317	3.11046113544	0.00153951639079	0.00493570860566272	-0.124120199063275	0
MafK_(SC-477)	ZZZ3	7975	26009	0	0	0	81	3	339	1.036585365	1	1	-0.170337451628222	0
MafK_(SC-477)	SIRT6	7975	51548	0.068182	0.01837	6	75	7	335	3.81207102717	0.0226431987912	0.0516703831446767	0.29032667690815	0
MafK_(SC-477)	ZNF274	7975	10782	0	0	0	81	1	341	2.085365853	1	1	0.0300557226211664	0
MafK_(SC-477)	Mxi1_(bHLH)	7975	4601	0.050505	0.00905	5	76	18	324	1.18373278039	0.784985285705	1	0.0253322071988703	0
MafK_(SC-477)	NF-E2	7975	4778	0.060241	0.018124	5	76	2	340	11.0911089275	0.0035167262908	0.0102753017972932	0.0234547926295836	67
MafK_(SC-477)	SREBP1	7975	6720	0.023256	0.006173	2	79	5	337	1.70382832681	0.62340183804	0.837515770556888	0.202570819156667	0
MafK_(SC-477)	SREBP2	7975	6721	0	0	0	81	2	340	1.386178861	1	1	0.0779829029418627	0
MafK_(SC-477)	TAF1	7975	6872	0.087719	0.029046	10	71	31	311	1.41173900609	0.402973522737	0.57739014493323	0.0584458933210364	0
MafK_(SC-477)	Pol2(b)	7975	5430	0.070796	0.020899	8	73	32	310	1.06149866383	0.834945903029	1	0.243005568955403	0
MafK_(SC-477)	TBP	7975	6908	0.07377	0.021053	9	72	41	301	0.917866168784	1	1	-0.0431276776727523	0
MafK_(SC-477)	MEF2A	7975	4205	0.119048	0.035252	15	66	45	297	1.49843235318	0.217702211374	0.347034679854392	-0.131758239350289	0
MafK_(SC-477)	PRDM1_(Val90)	7975	639	0.215517	0.089347	25	56	35	307	3.8993020453	0.000010552569968	0.0000521066074044049	0.0688837988837826	2
MafK_(SC-477)	NF-E2_(H-230)	7975	4778	0	0	0	81	1	341	2.085365853	1	1	0.0234547926295836	67
MafK_(SC-477)	TAF7_(SQ-8)	7975	6879	0.065421	0.016949	7	74	26	316	1.14932389659	0.817492153155	1	0.0998370816979556	0
MafK_(SC-477)	p300_(F-4)	7975	2033	0.034091	0.005688	3	78	7	335	1.83749669075	0.411993749755	0.588840889480343	0.0480981446953222	3
MafK_(SC-477)	NELFe	7975	7936	0.030928	0.007503	3	78	15	327	0.838794967784	1	1	0.017558529106394	0
MafK_(SC-477)	PAX5-N19	7975	5079	0.092437	0.032169	11	70	38	304	1.25642565191	0.562651950555	0.768813957811492	0.115609733940277	0
MafK_(SC-477)	STAT3	7975	6774	0.317204	0.164625	59	22	104	238	6.1078741018	0.00000000000345762397159	0.0000000000430343633443433	0.113659298395827	1
MafK_(SC-477)	STAT2	7975	6773	0.042553	0.006289	4	77	13	329	1.31376823785	0.545843584308	0.749518620310833	0.0362304349255535	0
MafK_(SC-477)	STAT1	7975	6772	0.096154	0.031414	10	71	23	319	1.94989528889	0.105783726074	0.191275826501491	-0.0432342937411752	0
MafK_(SC-477)	Znf143_(16618-1-AP)	7975	7702	0	0	0	81	3	339	1.036585365	1	1	0.0609282806514077	0
MafK_(SC-477)	TAL1_(SC-12984)	7975	6886	0.085106	0.016815	8	73	13	329	2.76487640009	0.0406155437943	0.0855569104171951	0.183905360308992	2
MafK_(SC-477)	USF2	7975	7392	0.115789	0.043182	11	70	14	328	3.66643273107	0.00292624461572	0.00872579192154664	0.128205953769107	0
MafK_(SC-477)	ZBTB7A_(SC-34508)	7975	51341	0.043478	0.008018	4	77	11	331	1.56129994044	0.501291322406	0.696607946491118	0.181116358739855	0
MafK_(SC-477)	Nrf1	7975	4899	0.032609	0.007059	3	78	11	331	1.1569615746	0.737071488471	0.968107178409507	-0.0339886558917574	7
MafK_(SC-477)	SRF	7975	6722	0.061224	0.013667	6	75	16	326	1.62785959153	0.400423155002	0.574947608251288	0.164782760095969	0
MafK_(SC-477)	Sin3Ak-20	7975	25942	0.057143	0.016411	6	75	24	318	1.0598592147	0.814202558351	1	-0.117797391588433	0
MafK_(SC-477)	NF-YB	7975	4801	0.022222	0.003492	2	79	9	333	0.936881231064	1	1	-0.211662423652488	0
MafK_(SC-477)	RXRA	7975	6256	0.108696	0.03413	10	71	11	331	4.21828193874	0.00223965875661	0.00693115446782463	0.11542390848536	0
MafK_(SC-477)	MEF2C_(SC-13268)	7975	4208	0.089286	0.026465	10	71	31	311	1.41173900609	0.402973522737	0.57739014493323	-0.0642409543852141	0
MafK_(SC-477)	PU.1	7975	6688	0.121739	0.061187	14	67	34	308	1.88966998184	0.0779138001138	0.148666254628647	0.0170521086867365	0
MafK_(SC-477)	SP2_(SC-643)	7975	6668	0	0	0	81	7	335	0.512195121	0.355201366615	0.521019480317957	0.100577448880429	0
MafK_(SC-477)	p300_(N-15)	7975	2033	0.31016	0.126289	57	24	106	236	5.26468203165	0.000000000135825702604	0.00000000138214405325193	0.0480981446953222	3
MafK_(SC-477)	NANOG_(SC-33759)	7975	79923	0.182796	0.115139	17	64	12	330	7.25382889975	0.00000104652300797	0.00000608448812437074	-0.0892446004386898	0
MafK_(SC-477)	Oct-2	7975	5452	0.06422	0.015005	7	74	28	314	1.06066786044	0.825619279732	1	0.0649663642163554	0
MafK_(SC-477)	POU5F1_(SC-9081)	7975	5460	0.180851	0.102627	16	65	13	329	6.19052381232	0.0000071172695406	0.0000359933324326577	0.19118377350557	0
MafK_(SC-477)	ZEB1_(SC-25388)	7975	6935	0.03125	0.005727	3	78	15	327	0.838794967784	1	1	0.103442525118339	0
MafK_(SC-477)	Max	7975	4149	0.046729	0.010732	5	76	26	316	0.799997213001	0.81436014736	1	0.131779993799856	0
MafK_(SC-477)	SUZ12	7975	23512	0.208	0.125946	26	55	43	299	3.27550561557	0.0000774708818857	0.000330741072665873	-0.0270534020813686	0
MafK_(SC-477)	NF-YA	7975	4800	0.034483	0.005889	3	78	6	336	2.14909583226	0.38274898107	0.554547604698916	-0.0331300049846383	0
MafK_(SC-477)	PGC1A	7975	10891	0.02381	0.007177	2	79	3	339	2.85149155504	0.244821379227	0.381996269557606	-0.00095496186486995	0
MafK_(SC-477)	p300	7975	2033	0.383562	0.210557	56	25	65	277	9.47763485833	1.38798781436e-17	3.62945467418463e-16	0.0480981446953222	3
MafK_(SC-477)	POU2F2	7975	5452	0.063636	0.014388	7	74	29	313	1.02091994803	1	1	0.0649663642163554	0
MafK_(SC-477)	TFIIIC-110	7975	2976	0.045977	0.009535	4	77	6	336	2.89947859296	0.103841897238	0.188251795412226	0.0442662928435266	0
USF-1	YY1	7391	7528	0.111111	0.03252	5	17	23	378	4.80157044772	0.0105353097925	0.0266147468469148	0.289677284116356	2
USF-1	USF1_(SC-8983)	7391	7391	0.28125	0.166667	9	13	10	391	26.3943437904	0.0000000313770582038	0.000000232058213133737	1	97
USF-1	WHIP	7391	56897	0.058824	0.012712	2	20	11	390	3.52746943367	0.142327126954	0.245362042314677	0.178359420415159	0
USF-1	ZNF263	7391	10127	0.15625	0.068493	5	17	10	391	11.329920814	0.000507481214593	0.00184409015509882	-0.152512354797189	0
USF-1	YY1_(C-20)	7391	7528	0.153846	0.064516	6	16	17	384	8.37682162811	0.000552122426598	0.00197565386728061	0.289677284116356	2
USF-1	ZBTB33	7391	10009	0.076923	0.020833	2	20	4	397	9.78685148307	0.034148737804	0.0742519973345137	-0.253002694482792	0
USF-1	ZZZ3	7391	26009	0	0	0	22	3	398	4.336956521	1	1	-0.204275887492055	0
USF-1	ZNF274	7391	10782	0	0	0	22	1	400	8.717391304	1	1	0.233202309682853	0
USF-1	Znf143_(16618-1-AP)	7391	7702	0.041667	0.014815	1	21	2	399	9.3705066345	0.148386876315	0.253558347558054	-0.0612468081693318	0
USF-1	USF2	7391	7392	0.305556	0.207254	11	11	14	387	26.9738871206	0.00000000129764461528	0.0000000115988316557238	0.190078838703169	28
USF-1	ZBTB7A_(SC-34508)	7391	51341	0.088235	0.026316	3	19	12	389	5.07977501072	0.0370195987368	0.0793027166323179	0.361989301381689	0
USF-1	ZEB1_(SC-25388)	7391	6935	0.111111	0.032086	4	18	14	387	6.08911779275	0.010417082481	0.0263773331537053	0.044912539454063	0
ELK4	HSF1	2005	3297	0.047619	0.010309	1	18	2	402	10.9863919534	0.129081431303	0.226731440289687	0.0531122877381118	0
ELK4	Pol2-4H8	2005	5430	0.34	0.234513	17	2	31	373	99.3848475773	6.92627779144e-16	0.0000000000000141093726245851	0.328886916025875	0
ELK4	Rad21	2005	5885	0.009434	0.001144	1	18	87	317	0.202899731532	0.142971786601	0.246317246538752	0.153341467413762	0
ELK4	YY1	2005	7528	0.516129	0.283871	16	3	12	392	164.434760059	7.18903161554e-19	2.26018167381052e-17	0.200313172447654	0
ELK4	GATA3_(SC-268)	2005	2625	0.035088	0.005827	4	15	94	310	0.879692867761	1	1	0.286490422802993	0
ELK4	FOXA1_(C-20)	2005	3169	0.05618	0.015773	5	14	70	334	1.70159135905	0.352875885819	0.518270561786431	0.0869893303660885	0
ELK4	Pol2	2005	5430	0.220779	0.078616	17	2	55	349	53.1659329317	0.00000000000195424966928	0.0000000000251577844999146	0.328886916025875	0
ELK4	SIX5	2005	147912	0.428571	0.29703	9	10	2	402	168.530228493	0.00000000000443335618801	0.0000000000544927102973704	-0.278175171715235	0
ELK4	USF1_(SC-8983)	2005	7391	0.225806	0.091549	7	12	12	392	18.6577018338	0.00000407248455547	0.0000214634142414742	0.069574302569926	0
ELK4	WHIP	2005	56897	0.1	0.027933	3	16	10	394	7.30893637241	0.0165612530515	0.0394489598347924	0.443085311533828	0
ELK4	ZNF263	2005	10127	0.133333	0.046784	4	15	11	393	9.40184672782	0.00291894934491	0.00871120191328696	0.0858423793332967	0
ELK4	SETDB1	2005	9869	0.046512	0.025316	2	17	24	380	1.85931644386	0.328460938846	0.488586110358495	0.067748004706731	0
ELK4	GR	2005	2908	0.007937	0.000931	1	18	107	297	0.154613096096	0.0548790610235	0.110515686851514	0.12959641939565	0
ELK4	SMC3_(ab9263)	2005	9126	0.012987	0.001605	1	18	58	346	0.33201138601	0.494075207143	0.688162625262683	0.442098252515685	0
ELK4	NRSF	2005	5978	0.16129	0.071895	5	14	12	392	11.4896828124	0.000463789210183	0.00170155110568994	0.106156128835011	0
ELK4	SP1	2005	6667	0.205882	0.101562	7	12	15	389	14.8639068154	0.0000127438064976	0.0000619978206980737	0.195845833896601	0
ELK4	RPC155	2005	11128	0.095238	0.035714	2	17	2	402	23.0280172664	0.0108853398374	0.0273845344013037	0.221295602092981	0
ELK4	Pbx3	2005	5090	0.142857	0.061947	4	15	9	395	11.5221358435	0.00162109394316	0.00517285418412862	-0.00537559080933587	0
ELK4	GATA-1	2005	2623	0.184211	0.071429	7	12	18	386	12.3199697171	0.0000331962918727	0.000150746293946847	-0.132025809277151	0
ELK4	GATA-2	2005	2624	0.014599	0.002498	2	17	118	286	0.285789816191	0.115247072019	0.205787532735174	-0.03168268949472	0
ELK4	NFKB	2005	5970	0.241935	0.123494	15	4	43	361	30.9707163587	0.0000000000514164243058	0.000000000553222417011367	0.178933744396266	0
ELK4	MafK_(SC-477)	2005	7975	0.041667	0.013667	4	15	77	327	1.13215040524	0.769367951784	1	0.0269243609251948	0
ELK4	USF-1	2005	7391	0.108108	0.035354	4	15	18	386	5.67200824448	0.0127391943078	0.0314661570572771	0.069574302569926	0
ELK4	TCF12	2005	6938	0.089286	0.035211	5	14	37	367	3.52619308538	0.0308077111472	0.067784442123633	0.114571788166948	0
ELK4	YY1_(C-20)	2005	7528	0.448276	0.276786	13	6	10	394	81.250904554	0.0000000000000146099894744	0.000000000000247936763654482	0.200313172447654	0
ELK4	MafK_(ab50322)	2005	7975	0.045045	0.016393	5	14	91	313	1.22779847003	0.779015909297	1	0.0269243609251948	0
ELK4	THAP1_(SC-98174)	2005	55145	0.333333	0.238095	7	12	2	402	111.167168391	0.00000000376812475757	0.0000000317012073571898	0.434661607519387	0
ELK4	GRp20	2005	2908	0.105263	0.053333	2	17	0	404	67.5	0.00191590198649	0.00600610426773436	0.12959641939565	0
ELK4	Pol2(phosphoS2)	2005	5430	0.558824	0.531915	19	0	15	389	487.5	4.27937925204e-24	2.98404407074943e-22	0.328886916025875	0
ELK4	PAX5-C20	2005	5079	0.302326	0.16129	13	6	24	380	33.5420178831	0.0000000000372903591029	0.000000000409328482665334	0.275078316272439	0
ELK4	RFX5_(N-494)	2005	5993	0.138889	0.056604	5	14	17	387	8.04117566022	0.00170916313047	0.00541417487864084	0.429737091511975	0
ELK4	GTF2B	2005	2959	0.419355	0.307692	13	6	12	392	67.88536172	0.0000000000000645743217117	0.00000000000100636027446973	0.426484438110197	0
ELK4	ZBTB33	2005	10009	0.190476	0.095238	4	15	2	402	51.5873500471	0.0000417112522131	0.000186185884929874	0.444573999879051	0
ELK4	HDAC2_(SC-6296)	2005	3066	0.108108	0.042945	4	15	18	386	5.67200824448	0.0127391943078	0.0314661570572771	0.329363950270032	0
ELK4	TR4	2005	7182	0.210526	0.133333	4	15	0	404	126.5625	0.00000294720812309	0.0000159105359617732	0.189693877847244	1
ELK4	TCF4	2005	6925	0.089286	0.027701	5	14	36	368	3.63316823416	0.0279510672845	0.0623695815222135	-0.183727773311451	0
ELK4	ZZZ3	2005	26009	0.047619	0.029126	1	18	2	402	10.9863919534	0.129081431303	0.226731440289687	0.426238310793514	0
ELK4	SIRT6	2005	51548	0.032258	0.006849	1	18	12	392	1.81144164931	0.454632816781	0.640940355228579	-0.0219648075585015	0
ELK4	ZNF274	2005	10782	0	0	0	19	1	403	10.1	1	1	0.0366173862284659	0
ELK4	Mxi1_(bHLH)	2005	4601	0.5	0.475728	14	5	9	395	115.895994807	1.57996717819e-16	0.00000000000000351469999270978	-0.425691964942456	0
ELK4	NF-E2	2005	4778	0.04	0.00939	1	18	6	398	3.6646684319	0.2767936483	0.422117104473209	0.218229558031015	0
ELK4	IRF4_(M-17)	2005	3662	0.070423	0.01238	5	14	52	352	2.41094669107	0.157117434114	0.26518595008411	0.250951045540083	0
ELK4	SREBP1	2005	6720	0.083333	0.017094	2	17	5	399	9.25938138085	0.0351191639383	0.0760223465921958	-0.105338373466444	0
ELK4	SREBP2	2005	6721	0	0	0	19	2	402	6.716666666	1	1	-0.17379277223489	0
ELK4	FOXA1_(SC-101058)	2005	3169	0.051724	0.012469	3	16	38	366	1.80277533927	0.414165426931	0.591478471071999	0.0869893303660885	0
ELK4	IRF3	2005	3661	0.086957	0.040404	2	17	4	400	11.5703813453	0.0257740710951	0.0580236641913282	0.096415166079707	0
ELK4	IRF1	2005	3659	0.571429	0.368421	16	3	9	395	217.230361109	4.93211505035e-20	1.8248825686295e-18	0.161826348628102	0
ELK4	TAF1	2005	6872	0.347826	0.211538	16	3	25	379	78.6196947668	0.00000000000000221637279432	0.0000000000000420029673460156	0.233185821573794	0
ELK4	Pol2(b)	2005	5430	0.372093	0.288043	16	3	24	380	82.0358907821	0.00000000000000136144218193	0.0000000000000264933238909384	0.328886916025875	0
ELK4	TBP	2005	6908	0.301887	0.139785	16	3	34	370	56.6902380605	0.0000000000000989945717071	0.00000000000150610202941236	0.333920172582812	0
ELK4	HNF4A	2005	3172	0.074074	0.022388	2	17	8	396	5.77189815812	0.0694021987672	0.134390463792998	0.080610034632331	0
ELK4	GABP	2005	2551	0.5	0.317073	11	8	3	401	170.385062424	0.0000000000000152905719301	0.000000000000258277704123646	0.547683222453639	0
ELK4	MEF2A	2005	4205	0.097222	0.030973	7	12	53	351	3.84549766499	0.0103093417732	0.0261532229031879	0.255103488063106	0
ELK4	PRDM1_(Val90)	2005	639	0.012821	0.001185	1	18	59	345	0.325448286179	0.496154883581	0.690214920444999	0.00736331514327956	0
ELK4	NF-E2_(H-230)	2005	4778	0	0	0	19	1	403	10.1	1	1	0.218229558031015	0
ELK4	FOXA2_(SC-6554)	2005	3170	0.056604	0.015674	3	16	34	370	2.03598045389	0.225673607788	0.357434330220274	-0.16527019641617	0
ELK4	HA-E2F1	2005	1869	0.421053	0.160448	16	3	18	386	109.621072408	4.9879581024e-17	0.00000000000000120575573862016	0.280251672898189	0
ELK4	TAF7_(SQ-8)	2005	6879	0.444444	0.242938	16	3	17	387	116.166455919	2.65988559508e-17	6.65154839155868e-16	-0.0135182046962303	0
ELK4	JunD	2005	3727	0.040404	0.011457	4	15	78	326	1.11425775495	0.771809315534	1	-0.0048343202162159	0
ELK4	HMGN3	2005	9324	0.392857	0.25	11	8	9	395	57.9816642325	0.0000000000063266615065	0.000000000075544921918449	0.2595327067253	0
ELK4	p300_(F-4)	2005	2033	0.035714	0.006993	1	18	9	395	2.43067042849	0.371647638484	0.540479012223122	0.0564998896594368	0
ELK4	NELFe	2005	7936	0.151515	0.081081	5	14	13	391	10.5877428362	0.000623989927684	0.00221099753529204	0.0742863852322374	0
ELK4	PAX5-N19	2005	5079	0.0625	0.018617	4	15	45	359	2.12252469962	0.257568823762	0.398383856801228	0.275078316272439	0
ELK4	STAT3	2005	6774	0.022346	0.003487	4	15	159	245	0.41166039573	0.147837905523	0.252965799305887	-0.166123778711086	0
ELK4	STAT2	2005	6773	0.058824	0.013825	2	17	15	389	3.03817277086	0.173985196371	0.288331957057242	0.0270160938222827	0
ELK4	STAT1	2005	6772	0.061224	0.025105	3	16	30	374	2.33116870444	0.177624332302	0.293513213851003	0.259868019298991	0
ELK4	Znf143_(16618-1-AP)	2005	7702	0.157895	0.093333	3	16	0	404	95.294117647	0.0000773642132311	0.000330415355919869	0.337403248141889	0
ELK4	TAL1_(SC-12984)	2005	6886	0.142857	0.035971	5	14	16	388	8.55978345872	0.00135937355824	0.00442997770117877	-0.0337744491416958	1
ELK4	GTF2F1_(RAP-74)	2005	2962	0.378378	0.414966	14	5	18	386	58.1064175403	0.0000000000000819482957443	0.00000000000126086783749151	0.0914441595340463	0
ELK4	USF2	2005	7392	0.128205	0.053254	5	14	20	384	6.7923036449	0.0031618107161	0.009358959719656	-0.334815149058896	0
ELK4	ZBTB7A_(SC-34508)	2005	51341	0.36	0.176471	9	10	6	398	57.1033732209	0.000000000369253968146	0.00000000356410351862661	0.0559012000787026	0
ELK4	FOSL2	2005	2355	0.056604	0.017986	3	16	33	371	2.10306415917	0.213368934563	0.341779895475823	-0.143362806655002	0
ELK4	Nrf1	2005	4899	0.434783	0.26087	10	9	4	400	104.693551626	0.00000000000187951083299	0.0000000000242818513554219	0.379239355273702	0
ELK4	SRF	2005	6722	0.272727	0.219512	8	11	14	390	19.8326743909	0.000000724782300355	0.00000433196805673719	0.216538977509542	14
ELK4	Sin3Ak-20	2005	25942	0.580645	0.524194	18	1	12	392	551.879088754	7.85023084615e-23	4.64102234480542e-21	0.484633263102399	0
ELK4	NF-YB	2005	4801	0.2	0.079646	5	14	6	398	23.084359291	0.0000411092467633	0.000183875981205254	0.273722645032032	0
ELK4	RXRA	2005	6256	0.081081	0.030488	3	16	18	386	3.99785684533	0.0611209219721	0.120842128173847	-0.0670238932310001	1
ELK4	GCN5	2005	2648	0.15	0.074074	3	16	1	403	72.176770963	0.000300615228555	0.00114619434147259	-0.251511829298283	0
ELK4	MEF2C_(SC-13268)	2005	4208	0.071429	0.020649	4	15	37	367	2.63649804457	0.100700264322	0.183671608869	0.122912394020148	0
ELK4	HEY1	2005	23462	0.485714	0.259067	17	2	16	388	196.364593504	2.05010664259e-19	6.8618646332597e-18	-0.20399457826783	0
ELK4	KAP1	2005	81850	0.057692	0.014006	3	16	33	371	2.10306415917	0.213368934563	0.341779895475823	0.170337413411708	0
ELK4	PU.1	2005	6688	0.116667	0.047146	7	12	41	363	5.13131570049	0.00274000722512	0.00824503418944823	0.145524285041575	1
ELK4	SP2_(SC-643)	2005	6668	0.238095	0.141176	5	14	2	402	68.7191435308	0.00000209365163091	0.0000115843043952385	0.38446004114636	0
ELK4	p300_(N-15)	2005	2033	0.022346	0.002546	4	15	159	245	0.41166039573	0.147837905523	0.252965799305887	0.0564998896594368	0
ELK4	NANOG_(SC-33759)	2005	79923	0.021277	0.003279	1	18	28	376	0.746515136751	1	1	-0.28456111017915	0
ELK4	ERRA	2005	2101	0	0	0	19	1	403	10.1	1	1	-0.106525923672052	0
ELK4	Oct-2	2005	5452	0.285714	0.15	12	7	23	381	27.7731092751	0.000000000494496943374	0.0000000047144064417374	0.15700944170917	0
ELK4	POU5F1_(SC-9081)	2005	5460	0	0	0	19	29	375	0.626666666	0.631363608665	0.846956879400403	-0.138679694434298	0
ELK4	ZEB1_(SC-25388)	2005	6935	0.193548	0.095238	6	13	12	392	14.8049457493	0.0000472673446816	0.000209695830116821	0.177701385703323	0
ELK4	HNF4G_(SC-6558)	2005	3174	0.068182	0.021053	3	16	25	379	2.83212949559	0.123080631808	0.21727866160458	0.00603403594131083	0
ELK4	ERalpha_a	2005	2101	0.010417	0.001007	1	18	77	327	0.236442852018	0.221232455322	0.352043102544283	-0.106525923672052	1
ELK4	Max	2005	4149	0.282051	0.096296	11	8	20	384	25.8153387266	0.00000000260182395884	0.0000000223031056140753	0.434899463702653	1
ELK4	FOSL1_(SC-183)	2005	8061	0.052632	0.015625	2	17	18	386	2.51478136317	0.224561716267	0.356142637345448	0.181718429908206	0
ELK4	ETS1	2005	2113	0.461538	0.32381	12	7	7	397	91.980599015	0.0000000000000387971437273	0.000000000000619728824472202	0.288992100630924	0
ELK4	SUZ12	2005	23512	0	0	0	19	69	335	0.24	0.053628772161	0.108635713885914	0.336740967967841	0
ELK4	MafF_(M8194)	2005	23764	0.035088	0.01217	4	15	94	310	0.879692867761	1	1	0.0796121241221409	0
ELK4	NF-YA	2005	4800	0.166667	0.065421	4	15	5	399	20.7652711095	0.000321061920961	0.00121860138737396	0.53223449184072	0
ELK4	PGC1A	2005	10891	0.142857	0.051546	3	16	2	402	36.4611774932	0.000730067062329	0.00253889690026051	-0.147270176195029	0
ELK4	Ini1	2005	6598	0.258065	0.184211	8	11	12	392	23.1920479917	0.00000029980759254	0.00000190274620282971	0.313689595308976	0
ELK4	GATA2_(CG2-96)	2005	2624	0.072727	0.012924	4	15	36	368	2.71671582849	0.0936027816845	0.173460146365245	-0.03168268949472	0
ELK4	HNF4A_(H-171)	2005	3172	0.075472	0.021164	4	15	34	370	2.89117160209	0.0802064433244	0.152292841766944	0.080610034632331	0
ELK4	p300	2005	2033	0.037037	0.007353	5	14	116	288	0.886948905111	1	1	0.0564998896594368	0
ELK4	POU2F2	2005	5452	0.27907	0.122727	12	7	24	380	26.5699406725	0.000000000729475626127	0.00000000675914468569805	0.15700944170917	0
ELK4	TFIIIC-110	2005	2976	0.115385	0.059406	3	16	7	397	10.4759023315	0.00757926791606	0.0201139976557455	0.358987388768109	0
TCF12	YY1	6938	7528	0.147541	0.068536	9	33	19	362	5.16249586045	0.000670592812182	0.0023599833746088	0.125744068075301	0
TCF12	USF1_(SC-8983)	6938	7391	0.12963	0.045455	7	35	12	369	6.1023841829	0.001182451262	0.00391558746667763	-0.15955507892916	0
TCF12	WHIP	6938	56897	0.191489	0.100671	9	33	4	377	25.2194019206	0.0000002156977918	0.00000139914166917138	-0.0972452006254029	0
TCF12	ZNF263	6938	10127	0.14	0.080268	7	35	8	373	9.22610065998	0.000205505948183	0.000811726109053985	0.158545800500947	0
TCF12	USF-1	6938	7391	0.142857	0.083851	8	34	14	367	6.12049282587	0.000546240646852	0.00196041100509933	-0.15955507892916	0
TCF12	YY1_(C-20)	6938	7528	0.203704	0.121094	11	31	12	369	10.7848149471	0.00000142818066979	0.00000810842866700189	0.125744068075301	0
TCF12	THAP1_(SC-98174)	6938	55145	0.040816	0.020576	2	40	7	374	2.66253561621	0.221856681877	0.352726832133588	0.0674774510861026	0
TCF12	ZBTB33	6938	10009	0.043478	0.017241	2	40	4	377	4.68282160634	0.111686899981	0.20048351452035	0.254048183433667	0
TCF12	TR4	6938	7182	0	0	0	42	4	377	1.758139534	1	1	0.500058965622836	0
TCF12	TCF4	6938	6925	0.12	0.079665	9	33	32	349	2.96369091085	0.0125254955523	0.0310016702202319	0.444320553455173	17
TCF12	ZZZ3	6938	26009	0.022727	0.012146	1	41	2	379	4.59323090156	0.269848691088	0.41367165468648	0.291130540991838	0
TCF12	ZNF274	6938	10782	0	0	0	42	1	380	4.430232558	1	1	0.140858307464928	0
TCF12	Znf143_(16618-1-AP)	6938	7702	0.022727	0.008929	1	41	2	379	4.59323090156	0.269848691088	0.41367165468648	-0.0805037962088167	0
TCF12	USF2	6938	7392	0.288462	0.137809	15	27	10	371	20.2582044431	0.000000000114343387859	0.0000000011712228558715	0.024260111363881	0
TCF12	ZBTB7A_(SC-34508)	6938	51341	0.096154	0.040293	5	37	10	371	4.98070246682	0.0107879165436	0.0271771552017788	-0.0473469504782372	0
TCF12	ZEB1_(SC-25388)	6938	6935	0.22449	0.170124	11	31	7	374	18.6555986667	0.0000000483271425981	0.000000347686942580775	0.239749642139857	0
TCF12	TFIIIC-110	6938	2976	0.083333	0.02449	4	38	6	375	6.52398129917	0.011393196711	0.028517071749254	-0.309520416389997	0
BCLAF1_(M33-P5B11)	HSF1	9774	3297	0.04	0.010417	1	22	2	398	8.92859509821	0.154758046816	0.261976040034928	-0.133642284746925	0
BCLAF1_(M33-P5B11)	Pol2-4H8	9774	5430	0.42	0.281106	21	2	27	373	140.635819183	2.94074802661e-20	1.13036950648281e-18	0.224760059053812	0
BCLAF1_(M33-P5B11)	Rad21	9774	5885	0.018349	0.002294	2	21	86	314	0.348357144614	0.18873397767	0.309240579770185	0.331533122971467	0
BCLAF1_(M33-P5B11)	Egr-1	9774	1958	0.441176	0.23871	15	8	11	389	63.7459615924	0.00000000000000208565038179	0.0000000000000396638196732721	-0.0681493033987698	0
BCLAF1_(M33-P5B11)	YY1	9774	7528	0.545455	0.32	18	5	10	390	132.728523997	1.92701074496e-20	7.65037331520981e-19	0.36245879178231	0
BCLAF1_(M33-P5B11)	CCNT2	9774	905	0.4375	0.277778	14	9	9	391	64.9429548201	0.000000000000010206792134	0.000000000000176798542728745	0.520719678024544	0
BCLAF1_(M33-P5B11)	GATA3_(SC-268)	9774	2625	0.06087	0.01173	7	16	91	309	1.48405791893	0.445155553218	0.629946937414519	0.147235114775073	0
BCLAF1_(M33-P5B11)	EBF1_(C-8)	9774	1879	0.136986	0.060311	10	13	49	351	5.47494540721	0.000355319166828	0.0013368244190305	0.185090767853375	0
BCLAF1_(M33-P5B11)	FOXA1_(C-20)	9774	3169	0.076923	0.020635	7	16	68	332	2.13136828617	0.153788235772	0.261269471923757	-0.137565007307444	0
BCLAF1_(M33-P5B11)	Pol2	9774	5430	0.240506	0.092504	19	4	53	347	30.6519587438	0.00000000000140931089079	0.0000000000184927429071334	0.224760059053812	0
BCLAF1_(M33-P5B11)	BHLHE40	9774	8553	0.09375	0.035398	3	20	9	391	6.45490952807	0.0224438477509	0.0512584874730821	-0.140587397000964	0
BCLAF1_(M33-P5B11)	SIX5	9774	147912	0.214286	0.130435	6	17	5	395	27.1529864955	0.00000508215323519	0.0000263631279970114	-0.335375330988477	0
BCLAF1_(M33-P5B11)	USF1_(SC-8983)	9774	7391	0.235294	0.1	8	15	11	389	18.4842989193	0.00000108445384741	0.00000629456742522944	0.0612689004319123	0
BCLAF1_(M33-P5B11)	WHIP	9774	56897	0.275862	0.165605	8	15	5	395	40.7528591535	0.0000000225219154759	0.000000170608214865488	0.0997335479465605	0
BCLAF1_(M33-P5B11)	ZNF263	9774	10127	0.117647	0.040936	4	19	11	389	7.36898234781	0.00611669185806	0.0166843966980884	0.128026874102822	0
BCLAF1_(M33-P5B11)	eGFP-HDAC8	9774	55869	0	0	0	23	1	399	8.333333333	1	1	0.145512103311597	0
BCLAF1_(M33-P5B11)	SETDB1	9774	9869	0.065217	0.021097	3	20	23	377	2.4512543937	0.160554418071	0.269898154810128	0.0244152296300434	0
BCLAF1_(M33-P5B11)	GR	9774	2908	0.023438	0.004677	3	20	105	295	0.422124119638	0.219241304785	0.349129982938257	0.360668325011447	1
BCLAF1_(M33-P5B11)	SMC3_(ab9263)	9774	9126	0.025	0.008091	2	21	57	343	0.573731268332	0.755539990394	0.98913997057479	0.505771545898893	0
BCLAF1_(M33-P5B11)	NRSF	9774	5978	0.142857	0.051613	5	18	12	388	8.87401380133	0.00121576655183	0.00401734767642975	0.120231446449432	0
BCLAF1_(M33-P5B11)	SP1	9774	6667	0.363636	0.25	12	11	10	390	41.1926747637	0.0000000000116040576854	0.000000000134429115550353	0.120863127254324	0
BCLAF1_(M33-P5B11)	RPC155	9774	11128	0.08	0.036145	2	21	2	398	18.5427691883	0.0158968687932	0.0381314528627188	-0.00731400627527028	0
BCLAF1_(M33-P5B11)	Pbx3	9774	5090	0.285714	0.239583	8	15	5	395	40.7528591535	0.0000000225219154759	0.000000170608214865488	-0.0188705288751535	0
BCLAF1_(M33-P5B11)	GATA-1	9774	2623	0.289474	0.117647	11	12	14	386	24.6977127974	0.00000000240793665238	0.0000000207720340242582	0.150224186073098	0
BCLAF1_(M33-P5B11)	GATA-2	9774	2624	0.043796	0.010924	6	17	114	286	0.885701108633	1	1	0.0417432032960346	0
BCLAF1_(M33-P5B11)	NFKB	9774	5970	0.327869	0.177215	20	3	38	362	62.1831911727	2.81407428506e-16	0.00000000000000599050882052499	-0.0162080357572996	0
BCLAF1_(M33-P5B11)	MafK_(SC-477)	9774	7975	0.061224	0.012528	6	17	75	325	1.52769421394	0.412732128159	0.589741243939788	-0.0347083589218325	0
BCLAF1_(M33-P5B11)	USF-1	9774	7391	0.125	0.040816	5	18	17	383	6.20397230516	0.00429978136595	0.0122027189404655	0.0612689004319123	0
BCLAF1_(M33-P5B11)	ELK4	9774	2005	0.4	0.221311	12	11	7	393	58.834063966	0.000000000000975949040116	0.0000000000129943374031602	0.325921862170356	0
BCLAF1_(M33-P5B11)	TCF12	9774	6938	0.226415	0.126923	12	11	30	370	13.2761998088	0.00000011774353266	0.000000791114359651316	0.382354053988533	0
BCLAF1_(M33-P5B11)	CTCF	9774	10664	0	0	0	23	43	357	0.339015151	0.150944028122	0.257240974136161	0.446070619929296	1
BCLAF1_(M33-P5B11)	Brg1	9774	6597	0.060606	0.013072	2	21	10	390	3.69410723702	0.13396190525	0.23432024526604	0.168088549642665	0
BCLAF1_(M33-P5B11)	CTCF_(C-20)	9774	10664	0.039216	0.017668	2	21	27	373	1.31474495646	0.665562359481	0.885517043350577	0.446070619929296	1
BCLAF1_(M33-P5B11)	YY1_(C-20)	9774	7528	0.586207	0.479167	17	6	6	394	173.842375509	1.03780017263e-20	4.32536025971998e-19	0.36245879178231	0
BCLAF1_(M33-P5B11)	MafK_(ab50322)	9774	7975	0.043478	0.008138	5	18	91	309	0.943365052555	1	1	-0.0347083589218325	0
BCLAF1_(M33-P5B11)	THAP1_(SC-98174)	9774	55145	0.185185	0.131868	5	18	4	396	26.785134394	0.00003323125693	0.000150746293946847	0.24473070137165	0
BCLAF1_(M33-P5B11)	GRp20	9774	2908	0.086957	0.054054	2	21	0	400	54.681818181	0.00283463861159	0.00848286074742119	0.360668325011447	0
BCLAF1_(M33-P5B11)	Pol2(phosphoS2)	9774	5430	0.425	0.279762	17	6	17	383	61.7859701132	2.04715930616e-16	0.0000000000000044360555642248	0.224760059053812	0
[truncated: 8,154 more rows]
