# Supplementary material for: Coherent Functional Modules Improve Transcription Factor Target Identification, Cooperativity Prediction, and Disease Association
Source: PLoS Genet. 2014 Feb 6;10(2):e1004122. doi: 10.1371/journal.pgen.1004122 (PMC3916285; doi:10.1371/journal.pgen.1004122)
Supplement: Table S4 — A regulatory network of human disease. (CSV) [file pgen.1004122.s012.csv]

tf	component	doid	do_name	component_disease	component_notdisease	notcomponent_disease	notcomponent_notdisease	component_disease_odds_ratio	component_disease_p	component_disease_p_fdr	tf_geneid
GATA-1	81	DOID:13268	porphyria	4	84	3	3443	54.65079365	1.1874939338265e-05	0.0025156687035258	2623
BCL11A	8	DOID:0050589	inflammatory bowel disease	14	96	109	3315	4.435206422	1.97254207500762e-05	0.00362384158351399	53335
BCL11A	8	DOID:0070004	myeloma	20	90	108	3316	6.823045267	9.84968557581822e-10	1.66543590960307e-06	53335
BCL11A	8	DOID:10608	celiac disease	16	94	102	3322	5.543596161	4.32632074437072e-07	0.000199504566608845	53335
BCL11A	8	DOID:11335	sarcoidosis	11	99	75	3349	4.961481481	5.5396304604853e-05	0.00725683642503689	53335
BCL11A	8	DOID:12361	Graves' disease	8	102	39	3385	6.807440925	7.80679001720138e-05	0.00905726517548397	53335
BCL11A	8	DOID:2237	hepatitis	21	89	254	3170	2.944793417	7.91682442787844e-05	0.00913847751216016	53335
BCL11A	8	DOID:2377	multiple sclerosis	28	82	339	3085	3.107417799	3.78460374310716e-06	0.0010471425132368	53335
BCL11A	8	DOID:2841	asthma	31	79	400	3024	2.966582278	3.95970610325254e-06	0.00107841853536961	53335
BCL11A	8	DOID:289	endometriosis	12	98	84	3340	4.868804664	3.15053725960743e-05	0.00503009841042926	53335
BCL11A	8	DOID:2942	bronchiolitis	21	89	166	3258	4.630973331	1.55724277562785e-07	9.02700826531138e-05	53335
BCL11A	8	DOID:3083	chronic obstructive pulmonary disease	25	85	328	3096	2.776183644	5.98814297926007e-05	0.00757086230934553	53335
BCL11A	8	DOID:3275	thymoma	4	106	2	3422	64.566037735	1.27138563724244e-05	0.00263829856804678	53335
BCL11A	8	DOID:437	myasthenia gravis	7	103	20	3404	11.566990291	1.24123169334944e-05	0.00258525601042058	53335
BCL11A	8	DOID:7148	rheumatoid arthritis	25	85	235	3189	3.991239048	1.87848736040574e-07	0.000104583638371468	53335
BCL11A	8	DOID:848	arthritis	30	80	318	3106	3.662735849	1.00504007359956e-07	6.69826196788914e-05	53335
BCL11A	8	DOID:8857	lupus erythematosus	25	85	294	3130	3.131252501	8.91531938461753e-06	0.00201490631616804	53335
BCL11A	8	DOID:8970	subacute sclerosing panencephalitis	5	105	8	3416	20.333333333	2.81403439173403e-05	0.00460462767332738	53335
BCL11A	8	DOID:9074	systemic lupus erythematosus	23	87	264	3160	3.164402647	1.52886212688851e-05	0.00302807560428811	53335
BCL11A	8	DOID:9182	pemphigus	7	103	22	3402	10.509267431	2.07191279477237e-05	0.00373132287257369	53335
BCL11A	8	DOID:9538	multiple myeloma	20	90	108	3316	6.823045267	9.84968557581822e-10	1.66543590960307e-06	53335
HNF4G_(SC-6558)	45	DOID:0050589	inflammatory bowel disease	15	126	108	3285	3.621031746	8.45581914166757e-05	0.00960799350719473	3174
HNF4G_(SC-6558)	45	DOID:10652	Alzheimer's disease	41	100	399	2994	3.076541353	6.31344539236093e-08	4.8481383004809e-05	3174
HNF4G_(SC-6558)	45	DOID:10923	sickle cell anemia	10	131	35	3358	7.323882224	7.16073091331674e-06	0.00171156465123376	3174
HNF4G_(SC-6558)	45	DOID:10969	hemiplegia	4	137	2	3391	49.503649635	3.42470685772007e-05	0.00529177471488637	3174
HNF4G_(SC-6558)	45	DOID:114	heart disease	25	116	188	3205	3.674110418	5.85504408079542e-07	0.000243000297655049	3174
HNF4G_(SC-6558)	45	DOID:11512	hepatic vein thrombosis	4	137	3	3390	32.992700729	7.74342626582066e-05	0.00901812855391608	3174
HNF4G_(SC-6558)	45	DOID:13001	carotid stenosis	11	130	35	3358	8.118241758	1.11068509734059e-06	0.000397694954893253	3174
HNF4G_(SC-6558)	45	DOID:14221	metabolic syndrome X	14	127	70	3323	5.233070866	3.90553954873227e-06	0.00107409395794141	3174
HNF4G_(SC-6558)	45	DOID:1936	atherosclerosis	45	96	354	3039	4.024099576	1.48480266452032e-11	5.02116266987748e-08	3174
HNF4G_(SC-6558)	45	DOID:1969	cerebral palsy	8	133	26	3367	7.789473684	3.96445876234355e-05	0.00578369038274195	3174
HNF4G_(SC-6558)	45	DOID:230	lateral sclerosis	15	126	83	3310	4.747561675	5.21532097248028e-06	0.00134516976472679	3174
HNF4G_(SC-6558)	45	DOID:2452	thrombophilia	10	131	27	3366	9.51653944	1.02885836146365e-06	0.000374338204142835	3174
HNF4G_(SC-6558)	45	DOID:2487	hypercholesterolemia	13	128	49	3344	6.931122448	5.77815005270672e-07	0.000240904003978283	3174
HNF4G_(SC-6558)	45	DOID:326	ischemia	23	118	160	3233	3.938506355	5.16055296473643e-07	0.000226353139946827	3174
HNF4G_(SC-6558)	45	DOID:332	amyotrophic lateral sclerosis	15	126	83	3310	4.747561675	5.21532097248028e-06	0.00134516976472679	3174
HNF4G_(SC-6558)	45	DOID:3393	coronary heart disease	28	113	212	3181	3.717982968	1.231845478416e-07	7.75688850015525e-05	3174
HNF4G_(SC-6558)	45	DOID:3394	myocardial ischemia	13	128	38	3355	8.966899671	4.83770476944261e-08	4.01555883344297e-05	3174
HNF4G_(SC-6558)	45	DOID:3526	cerebral infarction	13	128	45	3348	7.55625	2.51878221276285e-07	0.000132172372826738	3174
HNF4G_(SC-6558)	45	DOID:3756	protein C deficiency	3	138	0	3393	97.669064748	6.2220152479649e-05	0.0077083761768071	3174
HNF4G_(SC-6558)	45	DOID:4448	macular degeneration	20	121	106	3287	5.125526274	6.42257248486332e-08	4.88682836085775e-05	3174
HNF4G_(SC-6558)	45	DOID:5844	myocardial infarction	31	110	256	3137	3.453373579	1.38927120170819e-07	8.5133420364542e-05	3174
HNF4G_(SC-6558)	45	DOID:6713	cerebrovascular disease	13	128	25	3368	13.6825	8.60401105898375e-10	1.51076506490687e-06	3174
HNF4G_(SC-6558)	45	DOID:9351	diabetes mellitus	51	90	665	2728	2.324611528	8.30135848420138e-06	0.00192376608568145	3174
HNF4G_(SC-6558)	45	DOID:9970	obesity	32	109	320	3073	2.819266055	4.64681167605653e-06	0.00124059002015795	3174
STAT2	35	DOID:0050175	tick-borne encephalitis	4	64	1	3465	216.5625	6.18496395351898e-07	0.000252109070866073	6773
STAT2	35	DOID:11077	brucellosis	5	63	14	3452	19.569160997	2.14589212803178e-05	0.00382681302035293	6773
STAT2	35	DOID:1588	thrombocytopenia	6	62	30	3436	11.083870967	5.0215686531159e-05	0.00684327384240897	6773
STAT2	35	DOID:1883	hepatitis C	24	44	197	3269	9.051222888	4.93138206978988e-13	3.21617693760168e-09	6773
STAT2	35	DOID:2043	hepatitis B	18	50	104	3362	11.637692307	4.13786286042913e-12	1.88905853167171e-08	6773
STAT2	35	DOID:2237	hepatitis	29	39	246	3220	9.733166562	1.4801327757775e-15	3.3786250806285e-11	6773
STAT2	35	DOID:2377	multiple sclerosis	27	41	340	3126	6.05466284	1.38341499674054e-10	3.23882281262544e-07	6773
STAT2	35	DOID:2394	ovarian cancer	23	45	364	3102	4.355677655	3.20195887818126e-07	0.000157181751253343	6773
STAT2	35	DOID:2945	severe acute respiratory syndrome	6	62	25	3441	13.32	2.0474824350438e-05	0.00370192933097246	6773
STAT2	35	DOID:399	tuberculosis	10	58	104	3362	5.573607427	4.94145741618299e-05	0.00679495046448802	6773
STAT2	35	DOID:841	extrinsic allergic alveolitis	4	64	8	3458	27.015625	5.52871526832705e-05	0.00725294362485445	6773
STAT2	35	DOID:848	arthritis	18	50	330	3136	3.421090909	6.16472276132331e-05	0.0076581792713658	6773
STAT2	35	DOID:8857	lupus erythematosus	21	47	298	3168	4.749964301	2.22264245256087e-07	0.000121521312439235	6773
STAT2	35	DOID:8893	psoriasis	11	57	105	3361	6.177276524	9.36170994022187e-06	0.00209504972500465	6773
STAT2	35	DOID:9074	systemic lupus erythematosus	20	48	267	3199	4.992197253	1.85048972604509e-07	0.00010365694167256	6773
HNF4A_(H-171)	45	DOID:0050589	inflammatory bowel disease	15	126	108	3285	3.621031746	8.45581914166757e-05	0.00960799350719473	3172
HNF4A_(H-171)	45	DOID:10652	Alzheimer's disease	41	100	399	2994	3.076541353	6.31344539236093e-08	4.8481383004809e-05	3172
HNF4A_(H-171)	45	DOID:10923	sickle cell anemia	10	131	35	3358	7.323882224	7.16073091331674e-06	0.00171156465123376	3172
HNF4A_(H-171)	45	DOID:10969	hemiplegia	4	137	2	3391	49.503649635	3.42470685772007e-05	0.00529177471488637	3172
HNF4A_(H-171)	45	DOID:114	heart disease	25	116	188	3205	3.674110418	5.85504408079542e-07	0.000243000297655049	3172
HNF4A_(H-171)	45	DOID:11512	hepatic vein thrombosis	4	137	3	3390	32.992700729	7.74342626582066e-05	0.00901812855391608	3172
HNF4A_(H-171)	45	DOID:13001	carotid stenosis	11	130	35	3358	8.118241758	1.11068509734059e-06	0.000397694954893253	3172
HNF4A_(H-171)	45	DOID:14221	metabolic syndrome X	14	127	70	3323	5.233070866	3.90553954873227e-06	0.00107409395794141	3172
HNF4A_(H-171)	45	DOID:1936	atherosclerosis	45	96	354	3039	4.024099576	1.48480266452032e-11	5.02116266987748e-08	3172
HNF4A_(H-171)	45	DOID:1969	cerebral palsy	8	133	26	3367	7.789473684	3.96445876234355e-05	0.00578369038274195	3172
HNF4A_(H-171)	45	DOID:230	lateral sclerosis	15	126	83	3310	4.747561675	5.21532097248028e-06	0.00134516976472679	3172
HNF4A_(H-171)	45	DOID:2452	thrombophilia	10	131	27	3366	9.51653944	1.02885836146365e-06	0.000374338204142835	3172
HNF4A_(H-171)	45	DOID:2487	hypercholesterolemia	13	128	49	3344	6.931122448	5.77815005270672e-07	0.000240904003978283	3172
HNF4A_(H-171)	45	DOID:326	ischemia	23	118	160	3233	3.938506355	5.16055296473643e-07	0.000226353139946827	3172
HNF4A_(H-171)	45	DOID:332	amyotrophic lateral sclerosis	15	126	83	3310	4.747561675	5.21532097248028e-06	0.00134516976472679	3172
HNF4A_(H-171)	45	DOID:3393	coronary heart disease	28	113	212	3181	3.717982968	1.231845478416e-07	7.75688850015525e-05	3172
HNF4A_(H-171)	45	DOID:3394	myocardial ischemia	13	128	38	3355	8.966899671	4.83770476944261e-08	4.01555883344297e-05	3172
HNF4A_(H-171)	45	DOID:3526	cerebral infarction	13	128	45	3348	7.55625	2.51878221276285e-07	0.000132172372826738	3172
HNF4A_(H-171)	45	DOID:3756	protein C deficiency	3	138	0	3393	97.669064748	6.2220152479649e-05	0.0077083761768071	3172
HNF4A_(H-171)	45	DOID:4448	macular degeneration	20	121	106	3287	5.125526274	6.42257248486332e-08	4.88682836085775e-05	3172
HNF4A_(H-171)	45	DOID:5844	myocardial infarction	31	110	256	3137	3.453373579	1.38927120170819e-07	8.5133420364542e-05	3172
HNF4A_(H-171)	45	DOID:6713	cerebrovascular disease	13	128	25	3368	13.6825	8.60401105898375e-10	1.51076506490687e-06	3172
HNF4A_(H-171)	45	DOID:9351	diabetes mellitus	51	90	665	2728	2.324611528	8.30135848420138e-06	0.00192376608568145	3172
HNF4A_(H-171)	45	DOID:9970	obesity	32	109	320	3073	2.819266055	4.64681167605653e-06	0.00124059002015795	3172
E2F4	2	DOID:11054	urinary bladder cancer	31	69	374	3060	3.675889328	8.2013137336975e-08	6.08804188430068e-05	1874
E2F4	2	DOID:1612	breast cancer	62	38	546	2888	8.63003663	2.57159295773714e-24	2.34801866599147e-19	1874
E2F4	2	DOID:162	cancer	82	18	1307	2127	7.413669982	1.00907074299566e-18	4.60671066299811e-14	1874
E2F4	2	DOID:2394	ovarian cancer	31	69	356	3078	3.88446507	2.77461776070603e-08	2.61187961084402e-05	1874
EBF	8	DOID:0050589	inflammatory bowel disease	14	96	109	3315	4.435206422	1.97254207500762e-05	0.00362384158351399	1879
EBF	8	DOID:0070004	myeloma	20	90	108	3316	6.823045267	9.84968557581822e-10	1.66543590960307e-06	1879
EBF	8	DOID:10608	celiac disease	16	94	102	3322	5.543596161	4.32632074437072e-07	0.000199504566608845	1879
EBF	8	DOID:11335	sarcoidosis	11	99	75	3349	4.961481481	5.5396304604853e-05	0.00725683642503689	1879
EBF	8	DOID:12361	Graves' disease	8	102	39	3385	6.807440925	7.80679001720138e-05	0.00905726517548397	1879
EBF	8	DOID:2237	hepatitis	21	89	254	3170	2.944793417	7.91682442787844e-05	0.00913847751216016	1879
EBF	8	DOID:2377	multiple sclerosis	28	82	339	3085	3.107417799	3.78460374310716e-06	0.0010471425132368	1879
EBF	8	DOID:2841	asthma	31	79	400	3024	2.966582278	3.95970610325254e-06	0.00107841853536961	1879
EBF	8	DOID:289	endometriosis	12	98	84	3340	4.868804664	3.15053725960743e-05	0.00503009841042926	1879
EBF	8	DOID:2942	bronchiolitis	21	89	166	3258	4.630973331	1.55724277562785e-07	9.02700826531138e-05	1879
EBF	8	DOID:3083	chronic obstructive pulmonary disease	25	85	328	3096	2.776183644	5.98814297926007e-05	0.00757086230934553	1879
EBF	8	DOID:3275	thymoma	4	106	2	3422	64.566037735	1.27138563724244e-05	0.00263829856804678	1879
EBF	8	DOID:437	myasthenia gravis	7	103	20	3404	11.566990291	1.24123169334944e-05	0.00258525601042058	1879
EBF	8	DOID:7148	rheumatoid arthritis	25	85	235	3189	3.991239048	1.87848736040574e-07	0.000104583638371468	1879
EBF	8	DOID:848	arthritis	30	80	318	3106	3.662735849	1.00504007359956e-07	6.69826196788914e-05	1879
EBF	8	DOID:8857	lupus erythematosus	25	85	294	3130	3.131252501	8.91531938461753e-06	0.00201490631616804	1879
EBF	8	DOID:8970	subacute sclerosing panencephalitis	5	105	8	3416	20.333333333	2.81403439173403e-05	0.00460462767332738	1879
EBF	8	DOID:9074	systemic lupus erythematosus	23	87	264	3160	3.164402647	1.52886212688851e-05	0.00302807560428811	1879
EBF	8	DOID:9182	pemphigus	7	103	22	3402	10.509267431	2.07191279477237e-05	0.00373132287257369	1879
EBF	8	DOID:9538	multiple myeloma	20	90	108	3316	6.823045267	9.84968557581822e-10	1.66543590960307e-06	1879
IRF4_(M-17)	8	DOID:0050589	inflammatory bowel disease	14	96	109	3315	4.435206422	1.97254207500762e-05	0.00362384158351399	3662
IRF4_(M-17)	8	DOID:0070004	myeloma	20	90	108	3316	6.823045267	9.84968557581822e-10	1.66543590960307e-06	3662
IRF4_(M-17)	8	DOID:10608	celiac disease	16	94	102	3322	5.543596161	4.32632074437072e-07	0.000199504566608845	3662
IRF4_(M-17)	8	DOID:11335	sarcoidosis	11	99	75	3349	4.961481481	5.5396304604853e-05	0.00725683642503689	3662
IRF4_(M-17)	8	DOID:12361	Graves' disease	8	102	39	3385	6.807440925	7.80679001720138e-05	0.00905726517548397	3662
IRF4_(M-17)	8	DOID:2237	hepatitis	21	89	254	3170	2.944793417	7.91682442787844e-05	0.00913847751216016	3662
IRF4_(M-17)	8	DOID:2377	multiple sclerosis	28	82	339	3085	3.107417799	3.78460374310716e-06	0.0010471425132368	3662
IRF4_(M-17)	8	DOID:2841	asthma	31	79	400	3024	2.966582278	3.95970610325254e-06	0.00107841853536961	3662
IRF4_(M-17)	8	DOID:289	endometriosis	12	98	84	3340	4.868804664	3.15053725960743e-05	0.00503009841042926	3662
IRF4_(M-17)	8	DOID:2942	bronchiolitis	21	89	166	3258	4.630973331	1.55724277562785e-07	9.02700826531138e-05	3662
IRF4_(M-17)	8	DOID:3083	chronic obstructive pulmonary disease	25	85	328	3096	2.776183644	5.98814297926007e-05	0.00757086230934553	3662
IRF4_(M-17)	8	DOID:3275	thymoma	4	106	2	3422	64.566037735	1.27138563724244e-05	0.00263829856804678	3662
IRF4_(M-17)	8	DOID:437	myasthenia gravis	7	103	20	3404	11.566990291	1.24123169334944e-05	0.00258525601042058	3662
IRF4_(M-17)	8	DOID:7148	rheumatoid arthritis	25	85	235	3189	3.991239048	1.87848736040574e-07	0.000104583638371468	3662
IRF4_(M-17)	8	DOID:848	arthritis	30	80	318	3106	3.662735849	1.00504007359956e-07	6.69826196788914e-05	3662
IRF4_(M-17)	8	DOID:8857	lupus erythematosus	25	85	294	3130	3.131252501	8.91531938461753e-06	0.00201490631616804	3662
IRF4_(M-17)	8	DOID:8970	subacute sclerosing panencephalitis	5	105	8	3416	20.333333333	2.81403439173403e-05	0.00460462767332738	3662
IRF4_(M-17)	8	DOID:9074	systemic lupus erythematosus	23	87	264	3160	3.164402647	1.52886212688851e-05	0.00302807560428811	3662
IRF4_(M-17)	8	DOID:9182	pemphigus	7	103	22	3402	10.509267431	2.07191279477237e-05	0.00373132287257369	3662
IRF4_(M-17)	8	DOID:9538	multiple myeloma	20	90	108	3316	6.823045267	9.84968557581822e-10	1.66543590960307e-06	3662
SREBP2	158	DOID:114	heart disease	12	43	201	3278	4.5511975	7.35070568352915e-05	0.00871640952130276	6721
SREBP2	158	DOID:3393	coronary heart disease	14	41	226	3253	4.91495791	1.0722114692681e-05	0.00233093667649983	6721
Pol2(phosphoS2)	34	DOID:10283	prostate cancer	22	33	385	3094	5.357575757	4.49490474064916e-08	3.76607310356064e-05	5430
MEF2A	8	DOID:0050589	inflammatory bowel disease	14	96	109	3315	4.435206422	1.97254207500762e-05	0.00362384158351399	4205
MEF2A	8	DOID:0070004	myeloma	20	90	108	3316	6.823045267	9.84968557581822e-10	1.66543590960307e-06	4205
MEF2A	8	DOID:10608	celiac disease	16	94	102	3322	5.543596161	4.32632074437072e-07	0.000199504566608845	4205
MEF2A	8	DOID:11335	sarcoidosis	11	99	75	3349	4.961481481	5.5396304604853e-05	0.00725683642503689	4205
MEF2A	8	DOID:12361	Graves' disease	8	102	39	3385	6.807440925	7.80679001720138e-05	0.00905726517548397	4205
MEF2A	8	DOID:2237	hepatitis	21	89	254	3170	2.944793417	7.91682442787844e-05	0.00913847751216016	4205
MEF2A	8	DOID:2377	multiple sclerosis	28	82	339	3085	3.107417799	3.78460374310716e-06	0.0010471425132368	4205
MEF2A	8	DOID:2841	asthma	31	79	400	3024	2.966582278	3.95970610325254e-06	0.00107841853536961	4205
MEF2A	8	DOID:289	endometriosis	12	98	84	3340	4.868804664	3.15053725960743e-05	0.00503009841042926	4205
MEF2A	8	DOID:2942	bronchiolitis	21	89	166	3258	4.630973331	1.55724277562785e-07	9.02700826531138e-05	4205
MEF2A	8	DOID:3083	chronic obstructive pulmonary disease	25	85	328	3096	2.776183644	5.98814297926007e-05	0.00757086230934553	4205
MEF2A	8	DOID:3275	thymoma	4	106	2	3422	64.566037735	1.27138563724244e-05	0.00263829856804678	4205
MEF2A	8	DOID:437	myasthenia gravis	7	103	20	3404	11.566990291	1.24123169334944e-05	0.00258525601042058	4205
MEF2A	8	DOID:7148	rheumatoid arthritis	25	85	235	3189	3.991239048	1.87848736040574e-07	0.000104583638371468	4205
MEF2A	8	DOID:848	arthritis	30	80	318	3106	3.662735849	1.00504007359956e-07	6.69826196788914e-05	4205
MEF2A	8	DOID:8857	lupus erythematosus	25	85	294	3130	3.131252501	8.91531938461753e-06	0.00201490631616804	4205
MEF2A	8	DOID:8970	subacute sclerosing panencephalitis	5	105	8	3416	20.333333333	2.81403439173403e-05	0.00460462767332738	4205
MEF2A	8	DOID:9074	systemic lupus erythematosus	23	87	264	3160	3.164402647	1.52886212688851e-05	0.00302807560428811	4205
MEF2A	8	DOID:9182	pemphigus	7	103	22	3402	10.509267431	2.07191279477237e-05	0.00373132287257369	4205
MEF2A	8	DOID:9538	multiple myeloma	20	90	108	3316	6.823045267	9.84968557581822e-10	1.66543590960307e-06	4205
p300_(F-4)	81	DOID:13268	porphyria	4	84	3	3443	54.65079365	1.1874939338265e-05	0.0025156687035258	2033
HNF4A	45	DOID:0050589	inflammatory bowel disease	15	126	108	3285	3.621031746	8.45581914166757e-05	0.00960799350719473	3172
HNF4A	45	DOID:10652	Alzheimer's disease	41	100	399	2994	3.076541353	6.31344539236093e-08	4.8481383004809e-05	3172
HNF4A	45	DOID:10923	sickle cell anemia	10	131	35	3358	7.323882224	7.16073091331674e-06	0.00171156465123376	3172
HNF4A	45	DOID:10969	hemiplegia	4	137	2	3391	49.503649635	3.42470685772007e-05	0.00529177471488637	3172
HNF4A	45	DOID:114	heart disease	25	116	188	3205	3.674110418	5.85504408079542e-07	0.000243000297655049	3172
HNF4A	45	DOID:11512	hepatic vein thrombosis	4	137	3	3390	32.992700729	7.74342626582066e-05	0.00901812855391608	3172
HNF4A	45	DOID:13001	carotid stenosis	11	130	35	3358	8.118241758	1.11068509734059e-06	0.000397694954893253	3172
HNF4A	45	DOID:14221	metabolic syndrome X	14	127	70	3323	5.233070866	3.90553954873227e-06	0.00107409395794141	3172
HNF4A	45	DOID:1936	atherosclerosis	45	96	354	3039	4.024099576	1.48480266452032e-11	5.02116266987748e-08	3172
HNF4A	45	DOID:1969	cerebral palsy	8	133	26	3367	7.789473684	3.96445876234355e-05	0.00578369038274195	3172
HNF4A	45	DOID:230	lateral sclerosis	15	126	83	3310	4.747561675	5.21532097248028e-06	0.00134516976472679	3172
HNF4A	45	DOID:2452	thrombophilia	10	131	27	3366	9.51653944	1.02885836146365e-06	0.000374338204142835	3172
HNF4A	45	DOID:2487	hypercholesterolemia	13	128	49	3344	6.931122448	5.77815005270672e-07	0.000240904003978283	3172
HNF4A	45	DOID:326	ischemia	23	118	160	3233	3.938506355	5.16055296473643e-07	0.000226353139946827	3172
HNF4A	45	DOID:332	amyotrophic lateral sclerosis	15	126	83	3310	4.747561675	5.21532097248028e-06	0.00134516976472679	3172
HNF4A	45	DOID:3393	coronary heart disease	28	113	212	3181	3.717982968	1.231845478416e-07	7.75688850015525e-05	3172
HNF4A	45	DOID:3394	myocardial ischemia	13	128	38	3355	8.966899671	4.83770476944261e-08	4.01555883344297e-05	3172
HNF4A	45	DOID:3526	cerebral infarction	13	128	45	3348	7.55625	2.51878221276285e-07	0.000132172372826738	3172
HNF4A	45	DOID:3756	protein C deficiency	3	138	0	3393	97.669064748	6.2220152479649e-05	0.0077083761768071	3172
HNF4A	45	DOID:4448	macular degeneration	20	121	106	3287	5.125526274	6.42257248486332e-08	4.88682836085775e-05	3172
HNF4A	45	DOID:5844	myocardial infarction	31	110	256	3137	3.453373579	1.38927120170819e-07	8.5133420364542e-05	3172
HNF4A	45	DOID:6713	cerebrovascular disease	13	128	25	3368	13.6825	8.60401105898375e-10	1.51076506490687e-06	3172
HNF4A	45	DOID:9351	diabetes mellitus	51	90	665	2728	2.324611528	8.30135848420138e-06	0.00192376608568145	3172
HNF4A	45	DOID:9970	obesity	32	109	320	3073	2.819266055	4.64681167605653e-06	0.00124059002015795	3172
Brg1	81	DOID:13268	porphyria	4	84	3	3443	54.65079365	1.1874939338265e-05	0.0025156687035258	6597
FOXA2_(SC-6554)	45	DOID:0050589	inflammatory bowel disease	15	126	108	3285	3.621031746	8.45581914166757e-05	0.00960799350719473	3170
FOXA2_(SC-6554)	45	DOID:10652	Alzheimer's disease	41	100	399	2994	3.076541353	6.31344539236093e-08	4.8481383004809e-05	3170
FOXA2_(SC-6554)	45	DOID:10923	sickle cell anemia	10	131	35	3358	7.323882224	7.16073091331674e-06	0.00171156465123376	3170
FOXA2_(SC-6554)	45	DOID:10969	hemiplegia	4	137	2	3391	49.503649635	3.42470685772007e-05	0.00529177471488637	3170
FOXA2_(SC-6554)	45	DOID:114	heart disease	25	116	188	3205	3.674110418	5.85504408079542e-07	0.000243000297655049	3170
FOXA2_(SC-6554)	45	DOID:11512	hepatic vein thrombosis	4	137	3	3390	32.992700729	7.74342626582066e-05	0.00901812855391608	3170
FOXA2_(SC-6554)	45	DOID:13001	carotid stenosis	11	130	35	3358	8.118241758	1.11068509734059e-06	0.000397694954893253	3170
FOXA2_(SC-6554)	45	DOID:14221	metabolic syndrome X	14	127	70	3323	5.233070866	3.90553954873227e-06	0.00107409395794141	3170
FOXA2_(SC-6554)	45	DOID:1936	atherosclerosis	45	96	354	3039	4.024099576	1.48480266452032e-11	5.02116266987748e-08	3170
FOXA2_(SC-6554)	45	DOID:1969	cerebral palsy	8	133	26	3367	7.789473684	3.96445876234355e-05	0.00578369038274195	3170
FOXA2_(SC-6554)	45	DOID:230	lateral sclerosis	15	126	83	3310	4.747561675	5.21532097248028e-06	0.00134516976472679	3170
FOXA2_(SC-6554)	45	DOID:2452	thrombophilia	10	131	27	3366	9.51653944	1.02885836146365e-06	0.000374338204142835	3170
FOXA2_(SC-6554)	45	DOID:2487	hypercholesterolemia	13	128	49	3344	6.931122448	5.77815005270672e-07	0.000240904003978283	3170
FOXA2_(SC-6554)	45	DOID:326	ischemia	23	118	160	3233	3.938506355	5.16055296473643e-07	0.000226353139946827	3170
FOXA2_(SC-6554)	45	DOID:332	amyotrophic lateral sclerosis	15	126	83	3310	4.747561675	5.21532097248028e-06	0.00134516976472679	3170
FOXA2_(SC-6554)	45	DOID:3393	coronary heart disease	28	113	212	3181	3.717982968	1.231845478416e-07	7.75688850015525e-05	3170
FOXA2_(SC-6554)	45	DOID:3394	myocardial ischemia	13	128	38	3355	8.966899671	4.83770476944261e-08	4.01555883344297e-05	3170
FOXA2_(SC-6554)	45	DOID:3526	cerebral infarction	13	128	45	3348	7.55625	2.51878221276285e-07	0.000132172372826738	3170
FOXA2_(SC-6554)	45	DOID:3756	protein C deficiency	3	138	0	3393	97.669064748	6.2220152479649e-05	0.0077083761768071	3170
FOXA2_(SC-6554)	45	DOID:4448	macular degeneration	20	121	106	3287	5.125526274	6.42257248486332e-08	4.88682836085775e-05	3170
FOXA2_(SC-6554)	45	DOID:5844	myocardial infarction	31	110	256	3137	3.453373579	1.38927120170819e-07	8.5133420364542e-05	3170
FOXA2_(SC-6554)	45	DOID:6713	cerebrovascular disease	13	128	25	3368	13.6825	8.60401105898375e-10	1.51076506490687e-06	3170
FOXA2_(SC-6554)	45	DOID:9351	diabetes mellitus	51	90	665	2728	2.324611528	8.30135848420138e-06	0.00192376608568145	3170
FOXA2_(SC-6554)	45	DOID:9970	obesity	32	109	320	3073	2.819266055	4.64681167605653e-06	0.00124059002015795	3170
TAL1_(SC-12984)	81	DOID:13268	porphyria	4	84	3	3443	54.65079365	1.1874939338265e-05	0.0025156687035258	6886
EBF1_(C-8)	8	DOID:0050589	inflammatory bowel disease	14	96	109	3315	4.435206422	1.97254207500762e-05	0.00362384158351399	1879
EBF1_(C-8)	8	DOID:0070004	myeloma	20	90	108	3316	6.823045267	9.84968557581822e-10	1.66543590960307e-06	1879
EBF1_(C-8)	8	DOID:10608	celiac disease	16	94	102	3322	5.543596161	4.32632074437072e-07	0.000199504566608845	1879
EBF1_(C-8)	8	DOID:11335	sarcoidosis	11	99	75	3349	4.961481481	5.5396304604853e-05	0.00725683642503689	1879
EBF1_(C-8)	8	DOID:12361	Graves' disease	8	102	39	3385	6.807440925	7.80679001720138e-05	0.00905726517548397	1879
EBF1_(C-8)	8	DOID:2237	hepatitis	21	89	254	3170	2.944793417	7.91682442787844e-05	0.00913847751216016	1879
EBF1_(C-8)	8	DOID:2377	multiple sclerosis	28	82	339	3085	3.107417799	3.78460374310716e-06	0.0010471425132368	1879
EBF1_(C-8)	8	DOID:2841	asthma	31	79	400	3024	2.966582278	3.95970610325254e-06	0.00107841853536961	1879
EBF1_(C-8)	8	DOID:289	endometriosis	12	98	84	3340	4.868804664	3.15053725960743e-05	0.00503009841042926	1879
EBF1_(C-8)	8	DOID:2942	bronchiolitis	21	89	166	3258	4.630973331	1.55724277562785e-07	9.02700826531138e-05	1879
EBF1_(C-8)	8	DOID:3083	chronic obstructive pulmonary disease	25	85	328	3096	2.776183644	5.98814297926007e-05	0.00757086230934553	1879
EBF1_(C-8)	8	DOID:3275	thymoma	4	106	2	3422	64.566037735	1.27138563724244e-05	0.00263829856804678	1879
EBF1_(C-8)	8	DOID:437	myasthenia gravis	7	103	20	3404	11.566990291	1.24123169334944e-05	0.00258525601042058	1879
EBF1_(C-8)	8	DOID:7148	rheumatoid arthritis	25	85	235	3189	3.991239048	1.87848736040574e-07	0.000104583638371468	1879
EBF1_(C-8)	8	DOID:848	arthritis	30	80	318	3106	3.662735849	1.00504007359956e-07	6.69826196788914e-05	1879
EBF1_(C-8)	8	DOID:8857	lupus erythematosus	25	85	294	3130	3.131252501	8.91531938461753e-06	0.00201490631616804	1879
EBF1_(C-8)	8	DOID:8970	subacute sclerosing panencephalitis	5	105	8	3416	20.333333333	2.81403439173403e-05	0.00460462767332738	1879
EBF1_(C-8)	8	DOID:9074	systemic lupus erythematosus	23	87	264	3160	3.164402647	1.52886212688851e-05	0.00302807560428811	1879
EBF1_(C-8)	8	DOID:9182	pemphigus	7	103	22	3402	10.509267431	2.07191279477237e-05	0.00373132287257369	1879
EBF1_(C-8)	8	DOID:9538	multiple myeloma	20	90	108	3316	6.823045267	9.84968557581822e-10	1.66543590960307e-06	1879
BCL11A	39	DOID:848	arthritis	23	72	325	3114	3.06076923	2.86800815879067e-05	0.00465954364673561	53335
BCL11A	39	DOID:8857	lupus erythematosus	21	74	298	3141	2.991157264	7.36876876371375e-05	0.00872649547003434	53335
eGFP-GATA2	81	DOID:13268	porphyria	4	84	3	3443	54.65079365	1.1874939338265e-05	0.0025156687035258	2624
BATF	8	DOID:0050589	inflammatory bowel disease	14	96	109	3315	4.435206422	1.97254207500762e-05	0.00362384158351399	10538
BATF	8	DOID:0070004	myeloma	20	90	108	3316	6.823045267	9.84968557581822e-10	1.66543590960307e-06	10538
BATF	8	DOID:10608	celiac disease	16	94	102	3322	5.543596161	4.32632074437072e-07	0.000199504566608845	10538
BATF	8	DOID:11335	sarcoidosis	11	99	75	3349	4.961481481	5.5396304604853e-05	0.00725683642503689	10538
BATF	8	DOID:12361	Graves' disease	8	102	39	3385	6.807440925	7.80679001720138e-05	0.00905726517548397	10538
BATF	8	DOID:2237	hepatitis	21	89	254	3170	2.944793417	7.91682442787844e-05	0.00913847751216016	10538
BATF	8	DOID:2377	multiple sclerosis	28	82	339	3085	3.107417799	3.78460374310716e-06	0.0010471425132368	10538
BATF	8	DOID:2841	asthma	31	79	400	3024	2.966582278	3.95970610325254e-06	0.00107841853536961	10538
BATF	8	DOID:289	endometriosis	12	98	84	3340	4.868804664	3.15053725960743e-05	0.00503009841042926	10538
BATF	8	DOID:2942	bronchiolitis	21	89	166	3258	4.630973331	1.55724277562785e-07	9.02700826531138e-05	10538
BATF	8	DOID:3083	chronic obstructive pulmonary disease	25	85	328	3096	2.776183644	5.98814297926007e-05	0.00757086230934553	10538
BATF	8	DOID:3275	thymoma	4	106	2	3422	64.566037735	1.27138563724244e-05	0.00263829856804678	10538
BATF	8	DOID:437	myasthenia gravis	7	103	20	3404	11.566990291	1.24123169334944e-05	0.00258525601042058	10538
BATF	8	DOID:7148	rheumatoid arthritis	25	85	235	3189	3.991239048	1.87848736040574e-07	0.000104583638371468	10538
BATF	8	DOID:848	arthritis	30	80	318	3106	3.662735849	1.00504007359956e-07	6.69826196788914e-05	10538
BATF	8	DOID:8857	lupus erythematosus	25	85	294	3130	3.131252501	8.91531938461753e-06	0.00201490631616804	10538
BATF	8	DOID:8970	subacute sclerosing panencephalitis	5	105	8	3416	20.333333333	2.81403439173403e-05	0.00460462767332738	10538
BATF	8	DOID:9074	systemic lupus erythematosus	23	87	264	3160	3.164402647	1.52886212688851e-05	0.00302807560428811	10538
BATF	8	DOID:9182	pemphigus	7	103	22	3402	10.509267431	2.07191279477237e-05	0.00373132287257369	10538
BATF	8	DOID:9538	multiple myeloma	20	90	108	3316	6.823045267	9.84968557581822e-10	1.66543590960307e-06	10538
p300_(N-15)	57	DOID:2394	ovarian cancer	22	62	365	3085	2.999116217	6.06955863846947e-05	0.00757086230934553	2033
GATA2_(CG2-96)	81	DOID:13268	porphyria	4	84	3	3443	54.65079365	1.1874939338265e-05	0.0025156687035258	2624
FOXA1_(SC-101058)	45	DOID:0050589	inflammatory bowel disease	15	126	108	3285	3.621031746	8.45581914166757e-05	0.00960799350719473	3169
FOXA1_(SC-101058)	45	DOID:10652	Alzheimer's disease	41	100	399	2994	3.076541353	6.31344539236093e-08	4.8481383004809e-05	3169
FOXA1_(SC-101058)	45	DOID:10923	sickle cell anemia	10	131	35	3358	7.323882224	7.16073091331674e-06	0.00171156465123376	3169
FOXA1_(SC-101058)	45	DOID:10969	hemiplegia	4	137	2	3391	49.503649635	3.42470685772007e-05	0.00529177471488637	3169
FOXA1_(SC-101058)	45	DOID:114	heart disease	25	116	188	3205	3.674110418	5.85504408079542e-07	0.000243000297655049	3169
FOXA1_(SC-101058)	45	DOID:11512	hepatic vein thrombosis	4	137	3	3390	32.992700729	7.74342626582066e-05	0.00901812855391608	3169
FOXA1_(SC-101058)	45	DOID:13001	carotid stenosis	11	130	35	3358	8.118241758	1.11068509734059e-06	0.000397694954893253	3169
FOXA1_(SC-101058)	45	DOID:14221	metabolic syndrome X	14	127	70	3323	5.233070866	3.90553954873227e-06	0.00107409395794141	3169
FOXA1_(SC-101058)	45	DOID:1936	atherosclerosis	45	96	354	3039	4.024099576	1.48480266452032e-11	5.02116266987748e-08	3169
FOXA1_(SC-101058)	45	DOID:1969	cerebral palsy	8	133	26	3367	7.789473684	3.96445876234355e-05	0.00578369038274195	3169
FOXA1_(SC-101058)	45	DOID:230	lateral sclerosis	15	126	83	3310	4.747561675	5.21532097248028e-06	0.00134516976472679	3169
FOXA1_(SC-101058)	45	DOID:2452	thrombophilia	10	131	27	3366	9.51653944	1.02885836146365e-06	0.000374338204142835	3169
FOXA1_(SC-101058)	45	DOID:2487	hypercholesterolemia	13	128	49	3344	6.931122448	5.77815005270672e-07	0.000240904003978283	3169
FOXA1_(SC-101058)	45	DOID:326	ischemia	23	118	160	3233	3.938506355	5.16055296473643e-07	0.000226353139946827	3169
FOXA1_(SC-101058)	45	DOID:332	amyotrophic lateral sclerosis	15	126	83	3310	4.747561675	5.21532097248028e-06	0.00134516976472679	3169
FOXA1_(SC-101058)	45	DOID:3393	coronary heart disease	28	113	212	3181	3.717982968	1.231845478416e-07	7.75688850015525e-05	3169
FOXA1_(SC-101058)	45	DOID:3394	myocardial ischemia	13	128	38	3355	8.966899671	4.83770476944261e-08	4.01555883344297e-05	3169
FOXA1_(SC-101058)	45	DOID:3526	cerebral infarction	13	128	45	3348	7.55625	2.51878221276285e-07	0.000132172372826738	3169
FOXA1_(SC-101058)	45	DOID:3756	protein C deficiency	3	138	0	3393	97.669064748	6.2220152479649e-05	0.0077083761768071	3169
FOXA1_(SC-101058)	45	DOID:4448	macular degeneration	20	121	106	3287	5.125526274	6.42257248486332e-08	4.88682836085775e-05	3169
FOXA1_(SC-101058)	45	DOID:5844	myocardial infarction	31	110	256	3137	3.453373579	1.38927120170819e-07	8.5133420364542e-05	3169
FOXA1_(SC-101058)	45	DOID:6713	cerebrovascular disease	13	128	25	3368	13.6825	8.60401105898375e-10	1.51076506490687e-06	3169
FOXA1_(SC-101058)	45	DOID:9351	diabetes mellitus	51	90	665	2728	2.324611528	8.30135848420138e-06	0.00192376608568145	3169
FOXA1_(SC-101058)	45	DOID:9970	obesity	32	109	320	3073	2.819266055	4.64681167605653e-06	0.00124059002015795	3169
EBF	1	DOID:0060058	lymphoma	24	78	305	3127	3.154602774	1.22834659367499e-05	0.0025836097660989	1879
EBF	1	DOID:10608	celiac disease	16	86	102	3330	6.073871409	1.47124597623363e-07	8.72296007181737e-05	1879
EBF	1	DOID:2377	multiple sclerosis	25	77	342	3090	2.933470038	3.7560612552303e-05	0.00560523081122993	1879
EBF	1	DOID:2841	asthma	33	69	398	3034	3.645837885	4.49589258414682e-08	3.76607310356064e-05	1879
EBF	1	DOID:2942	bronchiolitis	16	86	171	3261	3.547939616	6.74333996519645e-05	0.0081983139664028	1879
EBF	1	DOID:848	arthritis	27	75	321	3111	3.488971962	8.70924916266799e-07	0.000329961287986126	1879
EBF	1	DOID:8857	lupus erythematosus	29	73	290	3142	4.304109589	8.26487321940143e-09	9.55159155710656e-06	1879
EBF	1	DOID:9074	systemic lupus erythematosus	29	73	258	3174	4.88722523	6.65771276898461e-10	1.26643567101023e-06	1879
Pol2(phosphoS2)	46	DOID:11054	urinary bladder cancer	21	52	384	3077	3.236027644	3.87126221555382e-05	0.00575683172399605	5430
Pol2(phosphoS2)	46	DOID:1612	breast cancer	28	45	580	2881	3.090727969	1.23088323686617e-05	0.0025836097660989	5430
Pol2(phosphoS2)	46	DOID:162	cancer	47	26	1342	2119	2.854321907	1.55731575824278e-05	0.00305772801760716	5430
Pol2(phosphoS2)	46	DOID:2321	dyspepsia	5	68	12	3449	21.133578431	1.67129388665369e-05	0.00316973688495466	5430
p300_(N-15)	6	DOID:10316	pneumoconiosis	6	105	13	3410	14.989010989	1.63065663416473e-05	0.00313449967661147	2033
p300_(N-15)	6	DOID:1727	retinal vein occlusion	5	106	9	3414	17.893081761	4.46098395790466e-05	0.00629543433169155	2033
p300_(N-15)	6	DOID:1936	atherosclerosis	27	84	372	3051	2.636232718	8.59783086785599e-05	0.00971942085257194	2033
p300_(N-15)	6	DOID:1969	cerebral palsy	7	104	27	3396	8.465811965	6.6552713769186e-05	0.008113033489198	2033
p300_(N-15)	6	DOID:2394	ovarian cancer	34	77	353	3070	3.84018248	8.01475420216786e-09	9.3819890664505e-06	2033
c-Fos	6	DOID:10316	pneumoconiosis	6	105	13	3410	14.989010989	1.63065663416473e-05	0.00313449967661147	2353
c-Fos	6	DOID:1727	retinal vein occlusion	5	106	9	3414	17.893081761	4.46098395790466e-05	0.00629543433169155	2353
c-Fos	6	DOID:1936	atherosclerosis	27	84	372	3051	2.636232718	8.59783086785599e-05	0.00971942085257194	2353
c-Fos	6	DOID:1969	cerebral palsy	7	104	27	3396	8.465811965	6.6552713769186e-05	0.008113033489198	2353
c-Fos	6	DOID:2394	ovarian cancer	34	77	353	3070	3.84018248	8.01475420216786e-09	9.3819890664505e-06	2353
MEF2A	39	DOID:848	arthritis	23	72	325	3114	3.06076923	2.86800815879067e-05	0.00465954364673561	4205
MEF2A	39	DOID:8857	lupus erythematosus	21	74	298	3141	2.991157264	7.36876876371375e-05	0.00872649547003434	4205
POU2F2	8	DOID:0050589	inflammatory bowel disease	14	96	109	3315	4.435206422	1.97254207500762e-05	0.00362384158351399	5452
POU2F2	8	DOID:0070004	myeloma	20	90	108	3316	6.823045267	9.84968557581822e-10	1.66543590960307e-06	5452
POU2F2	8	DOID:10608	celiac disease	16	94	102	3322	5.543596161	4.32632074437072e-07	0.000199504566608845	5452
POU2F2	8	DOID:11335	sarcoidosis	11	99	75	3349	4.961481481	5.5396304604853e-05	0.00725683642503689	5452
POU2F2	8	DOID:12361	Graves' disease	8	102	39	3385	6.807440925	7.80679001720138e-05	0.00905726517548397	5452
POU2F2	8	DOID:2237	hepatitis	21	89	254	3170	2.944793417	7.91682442787844e-05	0.00913847751216016	5452
POU2F2	8	DOID:2377	multiple sclerosis	28	82	339	3085	3.107417799	3.78460374310716e-06	0.0010471425132368	5452
POU2F2	8	DOID:2841	asthma	31	79	400	3024	2.966582278	3.95970610325254e-06	0.00107841853536961	5452
POU2F2	8	DOID:289	endometriosis	12	98	84	3340	4.868804664	3.15053725960743e-05	0.00503009841042926	5452
POU2F2	8	DOID:2942	bronchiolitis	21	89	166	3258	4.630973331	1.55724277562785e-07	9.02700826531138e-05	5452
POU2F2	8	DOID:3083	chronic obstructive pulmonary disease	25	85	328	3096	2.776183644	5.98814297926007e-05	0.00757086230934553	5452
POU2F2	8	DOID:3275	thymoma	4	106	2	3422	64.566037735	1.27138563724244e-05	0.00263829856804678	5452
POU2F2	8	DOID:437	myasthenia gravis	7	103	20	3404	11.566990291	1.24123169334944e-05	0.00258525601042058	5452
POU2F2	8	DOID:7148	rheumatoid arthritis	25	85	235	3189	3.991239048	1.87848736040574e-07	0.000104583638371468	5452
POU2F2	8	DOID:848	arthritis	30	80	318	3106	3.662735849	1.00504007359956e-07	6.69826196788914e-05	5452
POU2F2	8	DOID:8857	lupus erythematosus	25	85	294	3130	3.131252501	8.91531938461753e-06	0.00201490631616804	5452
POU2F2	8	DOID:8970	subacute sclerosing panencephalitis	5	105	8	3416	20.333333333	2.81403439173403e-05	0.00460462767332738	5452
POU2F2	8	DOID:9074	systemic lupus erythematosus	23	87	264	3160	3.164402647	1.52886212688851e-05	0.00302807560428811	5452
POU2F2	8	DOID:9182	pemphigus	7	103	22	3402	10.509267431	2.07191279477237e-05	0.00373132287257369	5452
POU2F2	8	DOID:9538	multiple myeloma	20	90	108	3316	6.823045267	9.84968557581822e-10	1.66543590960307e-06	5452
Oct-2	8	DOID:0050589	inflammatory bowel disease	14	96	109	3315	4.435206422	1.97254207500762e-05	0.00362384158351399	5452
Oct-2	8	DOID:0070004	myeloma	20	90	108	3316	6.823045267	9.84968557581822e-10	1.66543590960307e-06	5452
Oct-2	8	DOID:10608	celiac disease	16	94	102	3322	5.543596161	4.32632074437072e-07	0.000199504566608845	5452
Oct-2	8	DOID:11335	sarcoidosis	11	99	75	3349	4.961481481	5.5396304604853e-05	0.00725683642503689	5452
Oct-2	8	DOID:12361	Graves' disease	8	102	39	3385	6.807440925	7.80679001720138e-05	0.00905726517548397	5452
Oct-2	8	DOID:2237	hepatitis	21	89	254	3170	2.944793417	7.91682442787844e-05	0.00913847751216016	5452
Oct-2	8	DOID:2377	multiple sclerosis	28	82	339	3085	3.107417799	3.78460374310716e-06	0.0010471425132368	5452
Oct-2	8	DOID:2841	asthma	31	79	400	3024	2.966582278	3.95970610325254e-06	0.00107841853536961	5452
Oct-2	8	DOID:289	endometriosis	12	98	84	3340	4.868804664	3.15053725960743e-05	0.00503009841042926	5452
Oct-2	8	DOID:2942	bronchiolitis	21	89	166	3258	4.630973331	1.55724277562785e-07	9.02700826531138e-05	5452
Oct-2	8	DOID:3083	chronic obstructive pulmonary disease	25	85	328	3096	2.776183644	5.98814297926007e-05	0.00757086230934553	5452
Oct-2	8	DOID:3275	thymoma	4	106	2	3422	64.566037735	1.27138563724244e-05	0.00263829856804678	5452
Oct-2	8	DOID:437	myasthenia gravis	7	103	20	3404	11.566990291	1.24123169334944e-05	0.00258525601042058	5452
Oct-2	8	DOID:7148	rheumatoid arthritis	25	85	235	3189	3.991239048	1.87848736040574e-07	0.000104583638371468	5452
Oct-2	8	DOID:848	arthritis	30	80	318	3106	3.662735849	1.00504007359956e-07	6.69826196788914e-05	5452
Oct-2	8	DOID:8857	lupus erythematosus	25	85	294	3130	3.131252501	8.91531938461753e-06	0.00201490631616804	5452
Oct-2	8	DOID:8970	subacute sclerosing panencephalitis	5	105	8	3416	20.333333333	2.81403439173403e-05	0.00460462767332738	5452
Oct-2	8	DOID:9074	systemic lupus erythematosus	23	87	264	3160	3.164402647	1.52886212688851e-05	0.00302807560428811	5452
Oct-2	8	DOID:9182	pemphigus	7	103	22	3402	10.509267431	2.07191279477237e-05	0.00373132287257369	5452
Oct-2	8	DOID:9538	multiple myeloma	20	90	108	3316	6.823045267	9.84968557581822e-10	1.66543590960307e-06	5452
NFKB	8	DOID:0050589	inflammatory bowel disease	14	96	109	3315	4.435206422	1.97254207500762e-05	0.00362384158351399	5970
NFKB	8	DOID:0070004	myeloma	20	90	108	3316	6.823045267	9.84968557581822e-10	1.66543590960307e-06	5970
NFKB	8	DOID:10608	celiac disease	16	94	102	3322	5.543596161	4.32632074437072e-07	0.000199504566608845	5970
NFKB	8	DOID:11335	sarcoidosis	11	99	75	3349	4.961481481	5.5396304604853e-05	0.00725683642503689	5970
NFKB	8	DOID:12361	Graves' disease	8	102	39	3385	6.807440925	7.80679001720138e-05	0.00905726517548397	5970
NFKB	8	DOID:2237	hepatitis	21	89	254	3170	2.944793417	7.91682442787844e-05	0.00913847751216016	5970
NFKB	8	DOID:2377	multiple sclerosis	28	82	339	3085	3.107417799	3.78460374310716e-06	0.0010471425132368	5970
NFKB	8	DOID:2841	asthma	31	79	400	3024	2.966582278	3.95970610325254e-06	0.00107841853536961	5970
NFKB	8	DOID:289	endometriosis	12	98	84	3340	4.868804664	3.15053725960743e-05	0.00503009841042926	5970
NFKB	8	DOID:2942	bronchiolitis	21	89	166	3258	4.630973331	1.55724277562785e-07	9.02700826531138e-05	5970
NFKB	8	DOID:3083	chronic obstructive pulmonary disease	25	85	328	3096	2.776183644	5.98814297926007e-05	0.00757086230934553	5970
NFKB	8	DOID:3275	thymoma	4	106	2	3422	64.566037735	1.27138563724244e-05	0.00263829856804678	5970
NFKB	8	DOID:437	myasthenia gravis	7	103	20	3404	11.566990291	1.24123169334944e-05	0.00258525601042058	5970
NFKB	8	DOID:7148	rheumatoid arthritis	25	85	235	3189	3.991239048	1.87848736040574e-07	0.000104583638371468	5970
NFKB	8	DOID:848	arthritis	30	80	318	3106	3.662735849	1.00504007359956e-07	6.69826196788914e-05	5970
NFKB	8	DOID:8857	lupus erythematosus	25	85	294	3130	3.131252501	8.91531938461753e-06	0.00201490631616804	5970
NFKB	8	DOID:8970	subacute sclerosing panencephalitis	5	105	8	3416	20.333333333	2.81403439173403e-05	0.00460462767332738	5970
NFKB	8	DOID:9074	systemic lupus erythematosus	23	87	264	3160	3.164402647	1.52886212688851e-05	0.00302807560428811	5970
NFKB	8	DOID:9182	pemphigus	7	103	22	3402	10.509267431	2.07191279477237e-05	0.00373132287257369	5970
NFKB	8	DOID:9538	multiple myeloma	20	90	108	3316	6.823045267	9.84968557581822e-10	1.66543590960307e-06	5970
PAX5-N19	8	DOID:0050589	inflammatory bowel disease	14	96	109	3315	4.435206422	1.97254207500762e-05	0.00362384158351399	5079
PAX5-N19	8	DOID:0070004	myeloma	20	90	108	3316	6.823045267	9.84968557581822e-10	1.66543590960307e-06	5079
PAX5-N19	8	DOID:10608	celiac disease	16	94	102	3322	5.543596161	4.32632074437072e-07	0.000199504566608845	5079
PAX5-N19	8	DOID:11335	sarcoidosis	11	99	75	3349	4.961481481	5.5396304604853e-05	0.00725683642503689	5079
PAX5-N19	8	DOID:12361	Graves' disease	8	102	39	3385	6.807440925	7.80679001720138e-05	0.00905726517548397	5079
PAX5-N19	8	DOID:2237	hepatitis	21	89	254	3170	2.944793417	7.91682442787844e-05	0.00913847751216016	5079
PAX5-N19	8	DOID:2377	multiple sclerosis	28	82	339	3085	3.107417799	3.78460374310716e-06	0.0010471425132368	5079
PAX5-N19	8	DOID:2841	asthma	31	79	400	3024	2.966582278	3.95970610325254e-06	0.00107841853536961	5079
PAX5-N19	8	DOID:289	endometriosis	12	98	84	3340	4.868804664	3.15053725960743e-05	0.00503009841042926	5079
PAX5-N19	8	DOID:2942	bronchiolitis	21	89	166	3258	4.630973331	1.55724277562785e-07	9.02700826531138e-05	5079
PAX5-N19	8	DOID:3083	chronic obstructive pulmonary disease	25	85	328	3096	2.776183644	5.98814297926007e-05	0.00757086230934553	5079
PAX5-N19	8	DOID:3275	thymoma	4	106	2	3422	64.566037735	1.27138563724244e-05	0.00263829856804678	5079
PAX5-N19	8	DOID:437	myasthenia gravis	7	103	20	3404	11.566990291	1.24123169334944e-05	0.00258525601042058	5079
PAX5-N19	8	DOID:7148	rheumatoid arthritis	25	85	235	3189	3.991239048	1.87848736040574e-07	0.000104583638371468	5079
PAX5-N19	8	DOID:848	arthritis	30	80	318	3106	3.662735849	1.00504007359956e-07	6.69826196788914e-05	5079
PAX5-N19	8	DOID:8857	lupus erythematosus	25	85	294	3130	3.131252501	8.91531938461753e-06	0.00201490631616804	5079
PAX5-N19	8	DOID:8970	subacute sclerosing panencephalitis	5	105	8	3416	20.333333333	2.81403439173403e-05	0.00460462767332738	5079
PAX5-N19	8	DOID:9074	systemic lupus erythematosus	23	87	264	3160	3.164402647	1.52886212688851e-05	0.00302807560428811	5079
PAX5-N19	8	DOID:9182	pemphigus	7	103	22	3402	10.509267431	2.07191279477237e-05	0.00373132287257369	5079
PAX5-N19	8	DOID:9538	multiple myeloma	20	90	108	3316	6.823045267	9.84968557581822e-10	1.66543590960307e-06	5079
MEF2C_(SC-13268)	8	DOID:0050589	inflammatory bowel disease	14	96	109	3315	4.435206422	1.97254207500762e-05	0.00362384158351399	4208
MEF2C_(SC-13268)	8	DOID:0070004	myeloma	20	90	108	3316	6.823045267	9.84968557581822e-10	1.66543590960307e-06	4208
MEF2C_(SC-13268)	8	DOID:10608	celiac disease	16	94	102	3322	5.543596161	4.32632074437072e-07	0.000199504566608845	4208
MEF2C_(SC-13268)	8	DOID:11335	sarcoidosis	11	99	75	3349	4.961481481	5.5396304604853e-05	0.00725683642503689	4208
MEF2C_(SC-13268)	8	DOID:12361	Graves' disease	8	102	39	3385	6.807440925	7.80679001720138e-05	0.00905726517548397	4208
MEF2C_(SC-13268)	8	DOID:2237	hepatitis	21	89	254	3170	2.944793417	7.91682442787844e-05	0.00913847751216016	4208
MEF2C_(SC-13268)	8	DOID:2377	multiple sclerosis	28	82	339	3085	3.107417799	3.78460374310716e-06	0.0010471425132368	4208
MEF2C_(SC-13268)	8	DOID:2841	asthma	31	79	400	3024	2.966582278	3.95970610325254e-06	0.00107841853536961	4208
MEF2C_(SC-13268)	8	DOID:289	endometriosis	12	98	84	3340	4.868804664	3.15053725960743e-05	0.00503009841042926	4208
MEF2C_(SC-13268)	8	DOID:2942	bronchiolitis	21	89	166	3258	4.630973331	1.55724277562785e-07	9.02700826531138e-05	4208
MEF2C_(SC-13268)	8	DOID:3083	chronic obstructive pulmonary disease	25	85	328	3096	2.776183644	5.98814297926007e-05	0.00757086230934553	4208
MEF2C_(SC-13268)	8	DOID:3275	thymoma	4	106	2	3422	64.566037735	1.27138563724244e-05	0.00263829856804678	4208
MEF2C_(SC-13268)	8	DOID:437	myasthenia gravis	7	103	20	3404	11.566990291	1.24123169334944e-05	0.00258525601042058	4208
MEF2C_(SC-13268)	8	DOID:7148	rheumatoid arthritis	25	85	235	3189	3.991239048	1.87848736040574e-07	0.000104583638371468	4208
MEF2C_(SC-13268)	8	DOID:848	arthritis	30	80	318	3106	3.662735849	1.00504007359956e-07	6.69826196788914e-05	4208
MEF2C_(SC-13268)	8	DOID:8857	lupus erythematosus	25	85	294	3130	3.131252501	8.91531938461753e-06	0.00201490631616804	4208
MEF2C_(SC-13268)	8	DOID:8970	subacute sclerosing panencephalitis	5	105	8	3416	20.333333333	2.81403439173403e-05	0.00460462767332738	4208
MEF2C_(SC-13268)	8	DOID:9074	systemic lupus erythematosus	23	87	264	3160	3.164402647	1.52886212688851e-05	0.00302807560428811	4208
MEF2C_(SC-13268)	8	DOID:9182	pemphigus	7	103	22	3402	10.509267431	2.07191279477237e-05	0.00373132287257369	4208
MEF2C_(SC-13268)	8	DOID:9538	multiple myeloma	20	90	108	3316	6.823045267	9.84968557581822e-10	1.66543590960307e-06	4208
GTF2F1_(RAP-74)	34	DOID:10283	prostate cancer	22	33	385	3094	5.357575757	4.49490474064916e-08	3.76607310356064e-05	2962
EBF	39	DOID:848	arthritis	23	72	325	3114	3.06076923	2.86800815879067e-05	0.00465954364673561	1879
EBF	39	DOID:8857	lupus erythematosus	21	74	298	3141	2.991157264	7.36876876371375e-05	0.00872649547003434	1879
EBF1_(C-8)	1	DOID:0060058	lymphoma	24	78	305	3127	3.154602774	1.22834659367499e-05	0.0025836097660989	1879
EBF1_(C-8)	1	DOID:10608	celiac disease	16	86	102	3330	6.073871409	1.47124597623363e-07	8.72296007181737e-05	1879
EBF1_(C-8)	1	DOID:2377	multiple sclerosis	25	77	342	3090	2.933470038	3.7560612552303e-05	0.00560523081122993	1879
EBF1_(C-8)	1	DOID:2841	asthma	33	69	398	3034	3.645837885	4.49589258414682e-08	3.76607310356064e-05	1879
EBF1_(C-8)	1	DOID:2942	bronchiolitis	16	86	171	3261	3.547939616	6.74333996519645e-05	0.0081983139664028	1879
EBF1_(C-8)	1	DOID:848	arthritis	27	75	321	3111	3.488971962	8.70924916266799e-07	0.000329961287986126	1879
EBF1_(C-8)	1	DOID:8857	lupus erythematosus	29	73	290	3142	4.304109589	8.26487321940143e-09	9.55159155710656e-06	1879
EBF1_(C-8)	1	DOID:9074	systemic lupus erythematosus	29	73	258	3174	4.88722523	6.65771276898461e-10	1.26643567101023e-06	1879
Pol2(b)	57	DOID:2394	ovarian cancer	22	62	365	3085	2.999116217	6.06955863846947e-05	0.00757086230934553	5430
PAX5-N19	39	DOID:848	arthritis	23	72	325	3114	3.06076923	2.86800815879067e-05	0.00465954364673561	5079
PAX5-N19	39	DOID:8857	lupus erythematosus	21	74	298	3141	2.991157264	7.36876876371375e-05	0.00872649547003434	5079
GR	57	DOID:2394	ovarian cancer	22	62	365	3085	2.999116217	6.06955863846947e-05	0.00757086230934553	2908
IRF1	46	DOID:11054	urinary bladder cancer	21	52	384	3077	3.236027644	3.87126221555382e-05	0.00575683172399605	3659
IRF1	46	DOID:1612	breast cancer	28	45	580	2881	3.090727969	1.23088323686617e-05	0.0025836097660989	3659
IRF1	46	DOID:162	cancer	47	26	1342	2119	2.854321907	1.55731575824278e-05	0.00305772801760716	3659
IRF1	46	DOID:2321	dyspepsia	5	68	12	3449	21.133578431	1.67129388665369e-05	0.00316973688495466	3659
c-Jun	6	DOID:10316	pneumoconiosis	6	105	13	3410	14.989010989	1.63065663416473e-05	0.00313449967661147	3725
c-Jun	6	DOID:1727	retinal vein occlusion	5	106	9	3414	17.893081761	4.46098395790466e-05	0.00629543433169155	3725
c-Jun	6	DOID:1936	atherosclerosis	27	84	372	3051	2.636232718	8.59783086785599e-05	0.00971942085257194	3725
c-Jun	6	DOID:1969	cerebral palsy	7	104	27	3396	8.465811965	6.6552713769186e-05	0.008113033489198	3725
c-Jun	6	DOID:2394	ovarian cancer	34	77	353	3070	3.84018248	8.01475420216786e-09	9.3819890664505e-06	3725
GR	6	DOID:10316	pneumoconiosis	6	105	13	3410	14.989010989	1.63065663416473e-05	0.00313449967661147	2908
GR	6	DOID:1727	retinal vein occlusion	5	106	9	3414	17.893081761	4.46098395790466e-05	0.00629543433169155	2908
GR	6	DOID:1936	atherosclerosis	27	84	372	3051	2.636232718	8.59783086785599e-05	0.00971942085257194	2908
GR	6	DOID:1969	cerebral palsy	7	104	27	3396	8.465811965	6.6552713769186e-05	0.008113033489198	2908
GR	6	DOID:2394	ovarian cancer	34	77	353	3070	3.84018248	8.01475420216786e-09	9.3819890664505e-06	2908
RXRA	45	DOID:0050589	inflammatory bowel disease	15	126	108	3285	3.621031746	8.45581914166757e-05	0.00960799350719473	6256
RXRA	45	DOID:10652	Alzheimer's disease	41	100	399	2994	3.076541353	6.31344539236093e-08	4.8481383004809e-05	6256
RXRA	45	DOID:10923	sickle cell anemia	10	131	35	3358	7.323882224	7.16073091331674e-06	0.00171156465123376	6256
RXRA	45	DOID:10969	hemiplegia	4	137	2	3391	49.503649635	3.42470685772007e-05	0.00529177471488637	6256
RXRA	45	DOID:114	heart disease	25	116	188	3205	3.674110418	5.85504408079542e-07	0.000243000297655049	6256
RXRA	45	DOID:11512	hepatic vein thrombosis	4	137	3	3390	32.992700729	7.74342626582066e-05	0.00901812855391608	6256
RXRA	45	DOID:13001	carotid stenosis	11	130	35	3358	8.118241758	1.11068509734059e-06	0.000397694954893253	6256
RXRA	45	DOID:14221	metabolic syndrome X	14	127	70	3323	5.233070866	3.90553954873227e-06	0.00107409395794141	6256
RXRA	45	DOID:1936	atherosclerosis	45	96	354	3039	4.024099576	1.48480266452032e-11	5.02116266987748e-08	6256
RXRA	45	DOID:1969	cerebral palsy	8	133	26	3367	7.789473684	3.96445876234355e-05	0.00578369038274195	6256
RXRA	45	DOID:230	lateral sclerosis	15	126	83	3310	4.747561675	5.21532097248028e-06	0.00134516976472679	6256
RXRA	45	DOID:2452	thrombophilia	10	131	27	3366	9.51653944	1.02885836146365e-06	0.000374338204142835	6256
RXRA	45	DOID:2487	hypercholesterolemia	13	128	49	3344	6.931122448	5.77815005270672e-07	0.000240904003978283	6256
RXRA	45	DOID:326	ischemia	23	118	160	3233	3.938506355	5.16055296473643e-07	0.000226353139946827	6256
RXRA	45	DOID:332	amyotrophic lateral sclerosis	15	126	83	3310	4.747561675	5.21532097248028e-06	0.00134516976472679	6256
RXRA	45	DOID:3393	coronary heart disease	28	113	212	3181	3.717982968	1.231845478416e-07	7.75688850015525e-05	6256
RXRA	45	DOID:3394	myocardial ischemia	13	128	38	3355	8.966899671	4.83770476944261e-08	4.01555883344297e-05	6256
RXRA	45	DOID:3526	cerebral infarction	13	128	45	3348	7.55625	2.51878221276285e-07	0.000132172372826738	6256
RXRA	45	DOID:3756	protein C deficiency	3	138	0	3393	97.669064748	6.2220152479649e-05	0.0077083761768071	6256
RXRA	45	DOID:4448	macular degeneration	20	121	106	3287	5.125526274	6.42257248486332e-08	4.88682836085775e-05	6256
RXRA	45	DOID:5844	myocardial infarction	31	110	256	3137	3.453373579	1.38927120170819e-07	8.5133420364542e-05	6256
RXRA	45	DOID:6713	cerebrovascular disease	13	128	25	3368	13.6825	8.60401105898375e-10	1.51076506490687e-06	6256
RXRA	45	DOID:9351	diabetes mellitus	51	90	665	2728	2.324611528	8.30135848420138e-06	0.00192376608568145	6256
RXRA	45	DOID:9970	obesity	32	109	320	3073	2.819266055	4.64681167605653e-06	0.00124059002015795	6256
HDAC2_(SC-6296)	45	DOID:0050589	inflammatory bowel disease	15	126	108	3285	3.621031746	8.45581914166757e-05	0.00960799350719473	3066
HDAC2_(SC-6296)	45	DOID:10652	Alzheimer's disease	41	100	399	2994	3.076541353	6.31344539236093e-08	4.8481383004809e-05	3066
HDAC2_(SC-6296)	45	DOID:10923	sickle cell anemia	10	131	35	3358	7.323882224	7.16073091331674e-06	0.00171156465123376	3066
HDAC2_(SC-6296)	45	DOID:10969	hemiplegia	4	137	2	3391	49.503649635	3.42470685772007e-05	0.00529177471488637	3066
HDAC2_(SC-6296)	45	DOID:114	heart disease	25	116	188	3205	3.674110418	5.85504408079542e-07	0.000243000297655049	3066
HDAC2_(SC-6296)	45	DOID:11512	hepatic vein thrombosis	4	137	3	3390	32.992700729	7.74342626582066e-05	0.00901812855391608	3066
HDAC2_(SC-6296)	45	DOID:13001	carotid stenosis	11	130	35	3358	8.118241758	1.11068509734059e-06	0.000397694954893253	3066
HDAC2_(SC-6296)	45	DOID:14221	metabolic syndrome X	14	127	70	3323	5.233070866	3.90553954873227e-06	0.00107409395794141	3066
HDAC2_(SC-6296)	45	DOID:1936	atherosclerosis	45	96	354	3039	4.024099576	1.48480266452032e-11	5.02116266987748e-08	3066
HDAC2_(SC-6296)	45	DOID:1969	cerebral palsy	8	133	26	3367	7.789473684	3.96445876234355e-05	0.00578369038274195	3066
HDAC2_(SC-6296)	45	DOID:230	lateral sclerosis	15	126	83	3310	4.747561675	5.21532097248028e-06	0.00134516976472679	3066
HDAC2_(SC-6296)	45	DOID:2452	thrombophilia	10	131	27	3366	9.51653944	1.02885836146365e-06	0.000374338204142835	3066
HDAC2_(SC-6296)	45	DOID:2487	hypercholesterolemia	13	128	49	3344	6.931122448	5.77815005270672e-07	0.000240904003978283	3066
HDAC2_(SC-6296)	45	DOID:326	ischemia	23	118	160	3233	3.938506355	5.16055296473643e-07	0.000226353139946827	3066
HDAC2_(SC-6296)	45	DOID:332	amyotrophic lateral sclerosis	15	126	83	3310	4.747561675	5.21532097248028e-06	0.00134516976472679	3066
HDAC2_(SC-6296)	45	DOID:3393	coronary heart disease	28	113	212	3181	3.717982968	1.231845478416e-07	7.75688850015525e-05	3066
HDAC2_(SC-6296)	45	DOID:3394	myocardial ischemia	13	128	38	3355	8.966899671	4.83770476944261e-08	4.01555883344297e-05	3066
HDAC2_(SC-6296)	45	DOID:3526	cerebral infarction	13	128	45	3348	7.55625	2.51878221276285e-07	0.000132172372826738	3066
HDAC2_(SC-6296)	45	DOID:3756	protein C deficiency	3	138	0	3393	97.669064748	6.2220152479649e-05	0.0077083761768071	3066
HDAC2_(SC-6296)	45	DOID:4448	macular degeneration	20	121	106	3287	5.125526274	6.42257248486332e-08	4.88682836085775e-05	3066
HDAC2_(SC-6296)	45	DOID:5844	myocardial infarction	31	110	256	3137	3.453373579	1.38927120170819e-07	8.5133420364542e-05	3066
HDAC2_(SC-6296)	45	DOID:6713	cerebrovascular disease	13	128	25	3368	13.6825	8.60401105898375e-10	1.51076506490687e-06	3066
HDAC2_(SC-6296)	45	DOID:9351	diabetes mellitus	51	90	665	2728	2.324611528	8.30135848420138e-06	0.00192376608568145	3066
HDAC2_(SC-6296)	45	DOID:9970	obesity	32	109	320	3073	2.819266055	4.64681167605653e-06	0.00124059002015795	3066
c-Fos	26	DOID:10591	pre-eclampsia	26	93	215	3200	4.16104026	5.12931447778042e-08	4.0724972844193e-05	2353
c-Fos	26	DOID:1074	kidney failure	20	99	198	3217	3.28231813	2.76517563808579e-05	0.00456558999658338	2353
c-Fos	26	DOID:10923	sickle cell anemia	10	109	35	3380	8.859764089	1.51286029401709e-06	0.000515422470169868	2353
c-Fos	26	DOID:1686	glaucoma	12	107	64	3351	5.872079439	6.10431425368879e-06	0.00152284294329866	2353
c-Fos	26	DOID:1936	atherosclerosis	33	86	366	3049	3.196626	4.09738500445343e-07	0.000189906515338388	2353
c-Fos	26	DOID:2355	anemia	12	107	80	3335	4.675233644	4.51994982865364e-05	0.0063585832461854	2353
c-Fos	26	DOID:3393	coronary heart disease	22	97	218	3197	3.326113685	1.04132067638467e-05	0.00228554869418218	2353
c-Fos	26	DOID:4977	lymphedema	7	112	18	3397	11.795138888	1.19529151627429e-05	0.00252632609224399	2353
c-Fos	26	DOID:5844	myocardial infarction	27	92	260	3155	3.561245819	4.82388165682817e-07	0.00021277745824075	2353
c-Fos	26	DOID:6713	cerebrovascular disease	8	111	30	3385	8.132132132	2.73857502521282e-05	0.0045463332954924	2353
c-Fos	26	DOID:900	hepatopulmonary syndrome	13	106	61	3354	6.743272502	6.84386555147282e-07	0.000274072801773148	2353
PAX5-N19	1	DOID:0060058	lymphoma	24	78	305	3127	3.154602774	1.22834659367499e-05	0.0025836097660989	5079
PAX5-N19	1	DOID:10608	celiac disease	16	86	102	3330	6.073871409	1.47124597623363e-07	8.72296007181737e-05	5079
PAX5-N19	1	DOID:2377	multiple sclerosis	25	77	342	3090	2.933470038	3.7560612552303e-05	0.00560523081122993	5079
PAX5-N19	1	DOID:2841	asthma	33	69	398	3034	3.645837885	4.49589258414682e-08	3.76607310356064e-05	5079
PAX5-N19	1	DOID:2942	bronchiolitis	16	86	171	3261	3.547939616	6.74333996519645e-05	0.0081983139664028	5079
PAX5-N19	1	DOID:848	arthritis	27	75	321	3111	3.488971962	8.70924916266799e-07	0.000329961287986126	5079
PAX5-N19	1	DOID:8857	lupus erythematosus	29	73	290	3142	4.304109589	8.26487321940143e-09	9.55159155710656e-06	5079
PAX5-N19	1	DOID:9074	systemic lupus erythematosus	29	73	258	3174	4.88722523	6.65771276898461e-10	1.26643567101023e-06	5079
ETS1	46	DOID:11054	urinary bladder cancer	21	52	384	3077	3.236027644	3.87126221555382e-05	0.00575683172399605	2113
ETS1	46	DOID:1612	breast cancer	28	45	580	2881	3.090727969	1.23088323686617e-05	0.0025836097660989	2113
ETS1	46	DOID:162	cancer	47	26	1342	2119	2.854321907	1.55731575824278e-05	0.00305772801760716	2113
ETS1	46	DOID:2321	dyspepsia	5	68	12	3449	21.133578431	1.67129388665369e-05	0.00316973688495466	2113
MEF2C_(SC-13268)	39	DOID:848	arthritis	23	72	325	3114	3.06076923	2.86800815879067e-05	0.00465954364673561	4208
MEF2C_(SC-13268)	39	DOID:8857	lupus erythematosus	21	74	298	3141	2.991157264	7.36876876371375e-05	0.00872649547003434	4208
SIX5	34	DOID:10283	prostate cancer	22	33	385	3094	5.357575757	4.49490474064916e-08	3.76607310356064e-05	147912
STAT3	6	DOID:10316	pneumoconiosis	6	105	13	3410	14.989010989	1.63065663416473e-05	0.00313449967661147	6774
STAT3	6	DOID:1727	retinal vein occlusion	5	106	9	3414	17.893081761	4.46098395790466e-05	0.00629543433169155	6774
STAT3	6	DOID:1936	atherosclerosis	27	84	372	3051	2.636232718	8.59783086785599e-05	0.00971942085257194	6774
STAT3	6	DOID:1969	cerebral palsy	7	104	27	3396	8.465811965	6.6552713769186e-05	0.008113033489198	6774
STAT3	6	DOID:2394	ovarian cancer	34	77	353	3070	3.84018248	8.01475420216786e-09	9.3819890664505e-06	6774
CCNT2	81	DOID:13268	porphyria	4	84	3	3443	54.65079365	1.1874939338265e-05	0.0025156687035258	905
NFKB	1	DOID:0060058	lymphoma	24	78	305	3127	3.154602774	1.22834659367499e-05	0.0025836097660989	5970
NFKB	1	DOID:10608	celiac disease	16	86	102	3330	6.073871409	1.47124597623363e-07	8.72296007181737e-05	5970
NFKB	1	DOID:2377	multiple sclerosis	25	77	342	3090	2.933470038	3.7560612552303e-05	0.00560523081122993	5970
NFKB	1	DOID:2841	asthma	33	69	398	3034	3.645837885	4.49589258414682e-08	3.76607310356064e-05	5970
NFKB	1	DOID:2942	bronchiolitis	16	86	171	3261	3.547939616	6.74333996519645e-05	0.0081983139664028	5970
NFKB	1	DOID:848	arthritis	27	75	321	3111	3.488971962	8.70924916266799e-07	0.000329961287986126	5970
NFKB	1	DOID:8857	lupus erythematosus	29	73	290	3142	4.304109589	8.26487321940143e-09	9.55159155710656e-06	5970
NFKB	1	DOID:9074	systemic lupus erythematosus	29	73	258	3174	4.88722523	6.65771276898461e-10	1.26643567101023e-06	5970
GATA-2	26	DOID:10591	pre-eclampsia	26	93	215	3200	4.16104026	5.12931447778042e-08	4.0724972844193e-05	2624
GATA-2	26	DOID:1074	kidney failure	20	99	198	3217	3.28231813	2.76517563808579e-05	0.00456558999658338	2624
GATA-2	26	DOID:10923	sickle cell anemia	10	109	35	3380	8.859764089	1.51286029401709e-06	0.000515422470169868	2624
GATA-2	26	DOID:1686	glaucoma	12	107	64	3351	5.872079439	6.10431425368879e-06	0.00152284294329866	2624
GATA-2	26	DOID:1936	atherosclerosis	33	86	366	3049	3.196626	4.09738500445343e-07	0.000189906515338388	2624
GATA-2	26	DOID:2355	anemia	12	107	80	3335	4.675233644	4.51994982865364e-05	0.0063585832461854	2624
GATA-2	26	DOID:3393	coronary heart disease	22	97	218	3197	3.326113685	1.04132067638467e-05	0.00228554869418218	2624
GATA-2	26	DOID:4977	lymphedema	7	112	18	3397	11.795138888	1.19529151627429e-05	0.00252632609224399	2624
GATA-2	26	DOID:5844	myocardial infarction	27	92	260	3155	3.561245819	4.82388165682817e-07	0.00021277745824075	2624
GATA-2	26	DOID:6713	cerebrovascular disease	8	111	30	3385	8.132132132	2.73857502521282e-05	0.0045463332954924	2624
GATA-2	26	DOID:900	hepatopulmonary syndrome	13	106	61	3354	6.743272502	6.84386555147282e-07	0.000274072801773148	2624
TCF4	45	DOID:0050589	inflammatory bowel disease	15	126	108	3285	3.621031746	8.45581914166757e-05	0.00960799350719473	6925
TCF4	45	DOID:10652	Alzheimer's disease	41	100	399	2994	3.076541353	6.31344539236093e-08	4.8481383004809e-05	6925
TCF4	45	DOID:10923	sickle cell anemia	10	131	35	3358	7.323882224	7.16073091331674e-06	0.00171156465123376	6925
TCF4	45	DOID:10969	hemiplegia	4	137	2	3391	49.503649635	3.42470685772007e-05	0.00529177471488637	6925
TCF4	45	DOID:114	heart disease	25	116	188	3205	3.674110418	5.85504408079542e-07	0.000243000297655049	6925
TCF4	45	DOID:11512	hepatic vein thrombosis	4	137	3	3390	32.992700729	7.74342626582066e-05	0.00901812855391608	6925
TCF4	45	DOID:13001	carotid stenosis	11	130	35	3358	8.118241758	1.11068509734059e-06	0.000397694954893253	6925
TCF4	45	DOID:14221	metabolic syndrome X	14	127	70	3323	5.233070866	3.90553954873227e-06	0.00107409395794141	6925
TCF4	45	DOID:1936	atherosclerosis	45	96	354	3039	4.024099576	1.48480266452032e-11	5.02116266987748e-08	6925
TCF4	45	DOID:1969	cerebral palsy	8	133	26	3367	7.789473684	3.96445876234355e-05	0.00578369038274195	6925
TCF4	45	DOID:230	lateral sclerosis	15	126	83	3310	4.747561675	5.21532097248028e-06	0.00134516976472679	6925
TCF4	45	DOID:2452	thrombophilia	10	131	27	3366	9.51653944	1.02885836146365e-06	0.000374338204142835	6925
TCF4	45	DOID:2487	hypercholesterolemia	13	128	49	3344	6.931122448	5.77815005270672e-07	0.000240904003978283	6925
TCF4	45	DOID:326	ischemia	23	118	160	3233	3.938506355	5.16055296473643e-07	0.000226353139946827	6925
TCF4	45	DOID:332	amyotrophic lateral sclerosis	15	126	83	3310	4.747561675	5.21532097248028e-06	0.00134516976472679	6925
TCF4	45	DOID:3393	coronary heart disease	28	113	212	3181	3.717982968	1.231845478416e-07	7.75688850015525e-05	6925
TCF4	45	DOID:3394	myocardial ischemia	13	128	38	3355	8.966899671	4.83770476944261e-08	4.01555883344297e-05	6925
TCF4	45	DOID:3526	cerebral infarction	13	128	45	3348	7.55625	2.51878221276285e-07	0.000132172372826738	6925
TCF4	45	DOID:3756	protein C deficiency	3	138	0	3393	97.669064748	6.2220152479649e-05	0.0077083761768071	6925
TCF4	45	DOID:4448	macular degeneration	20	121	106	3287	5.125526274	6.42257248486332e-08	4.88682836085775e-05	6925
TCF4	45	DOID:5844	myocardial infarction	31	110	256	3137	3.453373579	1.38927120170819e-07	8.5133420364542e-05	6925
TCF4	45	DOID:6713	cerebrovascular disease	13	128	25	3368	13.6825	8.60401105898375e-10	1.51076506490687e-06	6925
TCF4	45	DOID:9351	diabetes mellitus	51	90	665	2728	2.324611528	8.30135848420138e-06	0.00192376608568145	6925
TCF4	45	DOID:9970	obesity	32	109	320	3073	2.819266055	4.64681167605653e-06	0.00124059002015795	6925
PRDM1_(Val90)	6	DOID:10316	pneumoconiosis	6	105	13	3410	14.989010989	1.63065663416473e-05	0.00313449967661147	639
PRDM1_(Val90)	6	DOID:1727	retinal vein occlusion	5	106	9	3414	17.893081761	4.46098395790466e-05	0.00629543433169155	639
PRDM1_(Val90)	6	DOID:1936	atherosclerosis	27	84	372	3051	2.636232718	8.59783086785599e-05	0.00971942085257194	639
PRDM1_(Val90)	6	DOID:1969	cerebral palsy	7	104	27	3396	8.465811965	6.6552713769186e-05	0.008113033489198	639
PRDM1_(Val90)	6	DOID:2394	ovarian cancer	34	77	353	3070	3.84018248	8.01475420216786e-09	9.3819890664505e-06	639
GTF2F1_(RAP-74)	57	DOID:2394	ovarian cancer	22	62	365	3085	2.999116217	6.06955863846947e-05	0.00757086230934553	2962
Ini1	57	DOID:2394	ovarian cancer	22	62	365	3085	2.999116217	6.06955863846947e-05	0.00757086230934553	6598
Sin3Ak-20	34	DOID:10283	prostate cancer	22	33	385	3094	5.357575757	4.49490474064916e-08	3.76607310356064e-05	25942
p300_(N-15)	77	DOID:0050127	sinusitis	6	97	19	3412	11.107976125	5.98110052962768e-05	0.00757086230934553	2033
p300_(N-15)	77	DOID:0050156	idiopathic pulmonary fibrosis	5	98	8	3423	21.830357142	2.04009213913734e-05	0.00369588596936655	2033
p300_(N-15)	77	DOID:0060058	lymphoma	27	76	302	3129	3.680855698	3.42553847581545e-07	0.000163755086949113	2033
p300_(N-15)	77	DOID:0070004	myeloma	17	86	111	3320	5.912424051	9.08364547412133e-08	6.39318711974579e-05	2033
p300_(N-15)	77	DOID:10316	pneumoconiosis	6	97	13	3418	16.263283108	1.05661983477765e-05	0.00230252340415772	2033
p300_(N-15)	77	DOID:10591	pre-eclampsia	20	83	221	3210	3.499972741	1.33126403462324e-05	0.00273151447068111	2033
p300_(N-15)	77	DOID:10608	celiac disease	13	90	105	3326	4.575449735	2.79135115563729e-05	0.00459220015525438	2033
p300_(N-15)	77	DOID:10652	Alzheimer's disease	31	72	409	3022	3.181268676	1.15136857730013e-06	0.000407468446972734	2033
p300_(N-15)	77	DOID:11054	urinary bladder cancer	27	76	378	3053	2.869360902	2.31346269425082e-05	0.00401583697264762	2033
p300_(N-15)	77	DOID:11265	trachoma	8	95	30	3401	9.546666666	9.39284923552626e-06	0.00209687895427619	2033
p300_(N-15)	77	DOID:11335	sarcoidosis	14	89	72	3359	7.3386392	1.04629444845439e-07	6.77538729862242e-05	2033
p300_(N-15)	77	DOID:1324	lung cancer	35	68	464	2967	3.291233519	3.10614553933725e-07	0.000153302553845799	2033
p300_(N-15)	77	DOID:13241	Behcet's disease	12	91	73	3358	6.065934065	4.41216518908199e-06	0.00118139928080446	2033
p300_(N-15)	77	DOID:1474	aggressive periodontitis	8	95	27	3404	10.616764132	4.86075405802346e-06	0.00128270523127714	2033
p300_(N-15)	77	DOID:162	cancer	61	42	1328	2103	2.299967728	3.6258863551067e-05	0.00549166008427853	2033
p300_(N-15)	77	DOID:1936	atherosclerosis	28	75	371	3060	3.079245283	4.93192635546604e-06	0.00129278232534207	2033
p300_(N-15)	77	DOID:2237	hepatitis	22	81	253	3178	3.411701556	8.25374034750555e-06	0.00191759800551995	2033
p300_(N-15)	77	DOID:2316	brain ischemia	15	88	144	3287	3.890861742	4.20953859708544e-05	0.00603384821264495	2033
p300_(N-15)	77	DOID:2377	multiple sclerosis	28	75	339	3092	3.405152409	9.0334247843677e-07	0.000339426289449168	2033
p300_(N-15)	77	DOID:2394	ovarian cancer	28	75	359	3072	3.19465181	2.67612704961188e-06	0.000798517831345955	2033
p300_(N-15)	77	DOID:2403	aneurysm	12	91	88	3343	5.009490509	2.44579196640553e-05	0.00418978388901731	2033
p300_(N-15)	77	DOID:2841	asthma	39	64	392	3039	4.724210778	1.06398834874772e-11	3.88594080683038e-08	2033
p300_(N-15)	77	DOID:289	endometriosis	13	90	83	3348	5.826506024	2.76354170920658e-06	0.000819246556171481	2033
p300_(N-15)	77	DOID:2942	bronchiolitis	27	76	160	3271	7.262911184	8.11650870180398e-13	4.35932907957008e-09	2033
p300_(N-15)	77	DOID:3083	chronic obstructive pulmonary disease	25	78	328	3103	3.032168542	1.56920977477331e-05	0.00306150144648401	2033
p300_(N-15)	77	DOID:3087	gingivitis	4	99	5	3426	27.684848484	7.66652626373722e-05	0.00896286615924188	2033
p300_(N-15)	77	DOID:326	ischemia	17	86	166	3265	3.887993835	1.49536099231817e-05	0.00298792732506871	2033
p300_(N-15)	77	DOID:3385	bacterial vaginosis	4	99	5	3426	27.684848484	7.66652626373722e-05	0.00896286615924188	2033
p300_(N-15)	77	DOID:3627	aortic aneurysm	9	94	52	3379	6.221563011	5.24879072936111e-05	0.00706852634712456	2033
p300_(N-15)	77	DOID:3770	pulmonary fibrosis	7	96	28	3403	8.861979166	5.00346480598391e-05	0.00682879458258844	2033
p300_(N-15)	77	DOID:399	tuberculosis	14	89	100	3331	5.23977528	3.66273723836245e-06	0.00102585854688933	2033
p300_(N-15)	77	DOID:418	systemic scleroderma	10	93	57	3374	6.364836823	1.77029083797199e-05	0.00333274588148186	2033
p300_(N-15)	77	DOID:419	scleroderma	9	94	46	3385	7.045559666	2.2261344070098e-05	0.00394173383748814	2033
p300_(N-15)	77	DOID:4362	cervical cancer	11	92	78	3353	5.13977146	4.13351605440364e-05	0.00593419523370092	2033
p300_(N-15)	77	DOID:4448	macular degeneration	13	90	113	3318	4.241297935	5.63957103502884e-05	0.00737717296453214	2033
p300_(N-15)	77	DOID:4752	multiple system atrophy	6	97	14	3417	15.097201767	1.47401033986186e-05	0.00296444907690368	2033
p300_(N-15)	77	DOID:4989	pancreatitis	9	94	53	3378	6.102368526	5.99290752267792e-05	0.00757086230934553	2033
p300_(N-15)	77	DOID:5082	liver cirrhosis	18	85	204	3227	3.349826989	5.28071746817188e-05	0.0070780424172381	2033
p300_(N-15)	77	DOID:7148	rheumatoid arthritis	22	81	238	3193	3.643842722	3.25045586204467e-06	0.000939196591581806	2033
p300_(N-15)	77	DOID:824	periodontitis	13	90	95	3336	5.072280701	1.05359805290262e-05	0.00230143119182599	2033
p300_(N-15)	77	DOID:848	arthritis	31	72	317	3114	4.229495268	4.55972688122594e-09	6.03377424082921e-06	2033
p300_(N-15)	77	DOID:9074	systemic lupus erythematosus	21	82	266	3165	3.047175866	5.40321439899359e-05	0.00714994049151462	2033
p300_(N-15)	77	DOID:9201	lichen planus	6	97	16	3415	13.202319587	2.70582768601262e-05	0.0045001512331342	2033
p300_(N-15)	77	DOID:9538	multiple myeloma	17	86	111	3320	5.912424051	9.08364547412133e-08	6.39318711974579e-05	2033
HEY1	34	DOID:10283	prostate cancer	22	33	385	3094	5.357575757	4.49490474064916e-08	3.76607310356064e-05	23462
EBF1_(C-8)	39	DOID:848	arthritis	23	72	325	3114	3.06076923	2.86800815879067e-05	0.00465954364673561	1879
EBF1_(C-8)	39	DOID:8857	lupus erythematosus	21	74	298	3141	2.991157264	7.36876876371375e-05	0.00872649547003434	1879
E2F4	34	DOID:10283	prostate cancer	22	33	385	3094	5.357575757	4.49490474064916e-08	3.76607310356064e-05	1874
p300	6	DOID:10316	pneumoconiosis	6	105	13	3410	14.989010989	1.63065663416473e-05	0.00313449967661147	2033
p300	6	DOID:1727	retinal vein occlusion	5	106	9	3414	17.893081761	4.46098395790466e-05	0.00629543433169155	2033
p300	6	DOID:1936	atherosclerosis	27	84	372	3051	2.636232718	8.59783086785599e-05	0.00971942085257194	2033
p300	6	DOID:1969	cerebral palsy	7	104	27	3396	8.465811965	6.6552713769186e-05	0.008113033489198	2033
p300	6	DOID:2394	ovarian cancer	34	77	353	3070	3.84018248	8.01475420216786e-09	9.3819890664505e-06	2033
BRCA1_(C-1863)	57	DOID:2394	ovarian cancer	22	62	365	3085	2.999116217	6.06955863846947e-05	0.00757086230934553	672
BCL11A	1	DOID:0060058	lymphoma	24	78	305	3127	3.154602774	1.22834659367499e-05	0.0025836097660989	53335
BCL11A	1	DOID:10608	celiac disease	16	86	102	3330	6.073871409	1.47124597623363e-07	8.72296007181737e-05	53335
BCL11A	1	DOID:2377	multiple sclerosis	25	77	342	3090	2.933470038	3.7560612552303e-05	0.00560523081122993	53335
BCL11A	1	DOID:2841	asthma	33	69	398	3034	3.645837885	4.49589258414682e-08	3.76607310356064e-05	53335
BCL11A	1	DOID:2942	bronchiolitis	16	86	171	3261	3.547939616	6.74333996519645e-05	0.0081983139664028	53335
BCL11A	1	DOID:848	arthritis	27	75	321	3111	3.488971962	8.70924916266799e-07	0.000329961287986126	53335
BCL11A	1	DOID:8857	lupus erythematosus	29	73	290	3142	4.304109589	8.26487321940143e-09	9.55159155710656e-06	53335
BCL11A	1	DOID:9074	systemic lupus erythematosus	29	73	258	3174	4.88722523	6.65771276898461e-10	1.26643567101023e-06	53335
p300_(N-15)	258	DOID:4448	macular degeneration	12	67	114	3341	5.249018067	1.67328891699138e-05	0.00316973688495466	2033
FOSL2	45	DOID:0050589	inflammatory bowel disease	15	126	108	3285	3.621031746	8.45581914166757e-05	0.00960799350719473	2355
FOSL2	45	DOID:10652	Alzheimer's disease	41	100	399	2994	3.076541353	6.31344539236093e-08	4.8481383004809e-05	2355
FOSL2	45	DOID:10923	sickle cell anemia	10	131	35	3358	7.323882224	7.16073091331674e-06	0.00171156465123376	2355
FOSL2	45	DOID:10969	hemiplegia	4	137	2	3391	49.503649635	3.42470685772007e-05	0.00529177471488637	2355
FOSL2	45	DOID:114	heart disease	25	116	188	3205	3.674110418	5.85504408079542e-07	0.000243000297655049	2355
FOSL2	45	DOID:11512	hepatic vein thrombosis	4	137	3	3390	32.992700729	7.74342626582066e-05	0.00901812855391608	2355
FOSL2	45	DOID:13001	carotid stenosis	11	130	35	3358	8.118241758	1.11068509734059e-06	0.000397694954893253	2355
FOSL2	45	DOID:14221	metabolic syndrome X	14	127	70	3323	5.233070866	3.90553954873227e-06	0.00107409395794141	2355
FOSL2	45	DOID:1936	atherosclerosis	45	96	354	3039	4.024099576	1.48480266452032e-11	5.02116266987748e-08	2355
FOSL2	45	DOID:1969	cerebral palsy	8	133	26	3367	7.789473684	3.96445876234355e-05	0.00578369038274195	2355
FOSL2	45	DOID:230	lateral sclerosis	15	126	83	3310	4.747561675	5.21532097248028e-06	0.00134516976472679	2355
FOSL2	45	DOID:2452	thrombophilia	10	131	27	3366	9.51653944	1.02885836146365e-06	0.000374338204142835	2355
FOSL2	45	DOID:2487	hypercholesterolemia	13	128	49	3344	6.931122448	5.77815005270672e-07	0.000240904003978283	2355
FOSL2	45	DOID:326	ischemia	23	118	160	3233	3.938506355	5.16055296473643e-07	0.000226353139946827	2355
FOSL2	45	DOID:332	amyotrophic lateral sclerosis	15	126	83	3310	4.747561675	5.21532097248028e-06	0.00134516976472679	2355
FOSL2	45	DOID:3393	coronary heart disease	28	113	212	3181	3.717982968	1.231845478416e-07	7.75688850015525e-05	2355
FOSL2	45	DOID:3394	myocardial ischemia	13	128	38	3355	8.966899671	4.83770476944261e-08	4.01555883344297e-05	2355
FOSL2	45	DOID:3526	cerebral infarction	13	128	45	3348	7.55625	2.51878221276285e-07	0.000132172372826738	2355
FOSL2	45	DOID:3756	protein C deficiency	3	138	0	3393	97.669064748	6.2220152479649e-05	0.0077083761768071	2355
FOSL2	45	DOID:4448	macular degeneration	20	121	106	3287	5.125526274	6.42257248486332e-08	4.88682836085775e-05	2355
FOSL2	45	DOID:5844	myocardial infarction	31	110	256	3137	3.453373579	1.38927120170819e-07	8.5133420364542e-05	2355
FOSL2	45	DOID:6713	cerebrovascular disease	13	128	25	3368	13.6825	8.60401105898375e-10	1.51076506490687e-06	2355
FOSL2	45	DOID:9351	diabetes mellitus	51	90	665	2728	2.324611528	8.30135848420138e-06	0.00192376608568145	2355
FOSL2	45	DOID:9970	obesity	32	109	320	3073	2.819266055	4.64681167605653e-06	0.00124059002015795	2355
c-Fos	57	DOID:2394	ovarian cancer	22	62	365	3085	2.999116217	6.06955863846947e-05	0.00757086230934553	2353
p300	45	DOID:0050589	inflammatory bowel disease	15	126	108	3285	3.621031746	8.45581914166757e-05	0.00960799350719473	2033
p300	45	DOID:10652	Alzheimer's disease	41	100	399	2994	3.076541353	6.31344539236093e-08	4.8481383004809e-05	2033
p300	45	DOID:10923	sickle cell anemia	10	131	35	3358	7.323882224	7.16073091331674e-06	0.00171156465123376	2033
p300	45	DOID:10969	hemiplegia	4	137	2	3391	49.503649635	3.42470685772007e-05	0.00529177471488637	2033
p300	45	DOID:114	heart disease	25	116	188	3205	3.674110418	5.85504408079542e-07	0.000243000297655049	2033
p300	45	DOID:11512	hepatic vein thrombosis	4	137	3	3390	32.992700729	7.74342626582066e-05	0.00901812855391608	2033
p300	45	DOID:13001	carotid stenosis	11	130	35	3358	8.118241758	1.11068509734059e-06	0.000397694954893253	2033
p300	45	DOID:14221	metabolic syndrome X	14	127	70	3323	5.233070866	3.90553954873227e-06	0.00107409395794141	2033
p300	45	DOID:1936	atherosclerosis	45	96	354	3039	4.024099576	1.48480266452032e-11	5.02116266987748e-08	2033
p300	45	DOID:1969	cerebral palsy	8	133	26	3367	7.789473684	3.96445876234355e-05	0.00578369038274195	2033
p300	45	DOID:230	lateral sclerosis	15	126	83	3310	4.747561675	5.21532097248028e-06	0.00134516976472679	2033
p300	45	DOID:2452	thrombophilia	10	131	27	3366	9.51653944	1.02885836146365e-06	0.000374338204142835	2033
p300	45	DOID:2487	hypercholesterolemia	13	128	49	3344	6.931122448	5.77815005270672e-07	0.000240904003978283	2033
p300	45	DOID:326	ischemia	23	118	160	3233	3.938506355	5.16055296473643e-07	0.000226353139946827	2033
p300	45	DOID:332	amyotrophic lateral sclerosis	15	126	83	3310	4.747561675	5.21532097248028e-06	0.00134516976472679	2033
p300	45	DOID:3393	coronary heart disease	28	113	212	3181	3.717982968	1.231845478416e-07	7.75688850015525e-05	2033
p300	45	DOID:3394	myocardial ischemia	13	128	38	3355	8.966899671	4.83770476944261e-08	4.01555883344297e-05	2033
p300	45	DOID:3526	cerebral infarction	13	128	45	3348	7.55625	2.51878221276285e-07	0.000132172372826738	2033
p300	45	DOID:3756	protein C deficiency	3	138	0	3393	97.669064748	6.2220152479649e-05	0.0077083761768071	2033
p300	45	DOID:4448	macular degeneration	20	121	106	3287	5.125526274	6.42257248486332e-08	4.88682836085775e-05	2033
p300	45	DOID:5844	myocardial infarction	31	110	256	3137	3.453373579	1.38927120170819e-07	8.5133420364542e-05	2033
p300	45	DOID:6713	cerebrovascular disease	13	128	25	3368	13.6825	8.60401105898375e-10	1.51076506490687e-06	2033
p300	45	DOID:9351	diabetes mellitus	51	90	665	2728	2.324611528	8.30135848420138e-06	0.00192376608568145	2033
p300	45	DOID:9970	obesity	32	109	320	3073	2.819266055	4.64681167605653e-06	0.00124059002015795	2033
c-Jun	57	DOID:2394	ovarian cancer	22	62	365	3085	2.999116217	6.06955863846947e-05	0.00757086230934553	3725
IRF1	34	DOID:10283	prostate cancer	22	33	385	3094	5.357575757	4.49490474064916e-08	3.76607310356064e-05	3659
AP-2alpha	6	DOID:10316	pneumoconiosis	6	105	13	3410	14.989010989	1.63065663416473e-05	0.00313449967661147	7020
AP-2alpha	6	DOID:1727	retinal vein occlusion	5	106	9	3414	17.893081761	4.46098395790466e-05	0.00629543433169155	7020
AP-2alpha	6	DOID:1936	atherosclerosis	27	84	372	3051	2.636232718	8.59783086785599e-05	0.00971942085257194	7020
AP-2alpha	6	DOID:1969	cerebral palsy	7	104	27	3396	8.465811965	6.6552713769186e-05	0.008113033489198	7020
AP-2alpha	6	DOID:2394	ovarian cancer	34	77	353	3070	3.84018248	8.01475420216786e-09	9.3819890664505e-06	7020
TAF7_(SQ-8)	34	DOID:10283	prostate cancer	22	33	385	3094	5.357575757	4.49490474064916e-08	3.76607310356064e-05	6879
GR	73	DOID:1227	neutropenia	9	89	41	3395	8.373526993	6.54988034409154e-06	0.00159263317703267	2908
GR	73	DOID:1324	lung cancer	39	59	460	2976	4.276492262	1.80983969524178e-10	3.97560885873509e-07	2908
GR	73	DOID:162	cancer	59	39	1330	2106	2.395488721	3.34951551132155e-05	0.0052238975595876	2908
GR	73	DOID:2741	bilirubin metabolic disorder	5	93	5	3431	36.892473118	3.34378359770201e-06	0.00096008649425088	2908
GR	73	DOID:3083	chronic obstructive pulmonary disease	23	75	330	3106	2.886383838	8.98333837916503e-05	0.00999065400789333	2908
GR	73	DOID:3571	liver cancer	8	90	44	3392	6.852525252	7.215277312072e-05	0.00858928435796671	2908
GR	73	DOID:657	adenoma	10	88	69	3367	5.545125164	4.99191017781945e-05	0.00682322381281412	2908
GR	73	DOID:9256	colorectal cancer	23	75	317	3119	3.017329127	3.35840784557195e-05	0.0052238975595876	2908
SREBP1	158	DOID:114	heart disease	12	43	201	3278	4.5511975	7.35070568352915e-05	0.00871640952130276	6720
SREBP1	158	DOID:3393	coronary heart disease	14	41	226	3253	4.91495791	1.0722114692681e-05	0.00233093667649983	6720
TCF12	8	DOID:0050589	inflammatory bowel disease	14	96	109	3315	4.435206422	1.97254207500762e-05	0.00362384158351399	6938
TCF12	8	DOID:0070004	myeloma	20	90	108	3316	6.823045267	9.84968557581822e-10	1.66543590960307e-06	6938
TCF12	8	DOID:10608	celiac disease	16	94	102	3322	5.543596161	4.32632074437072e-07	0.000199504566608845	6938
TCF12	8	DOID:11335	sarcoidosis	11	99	75	3349	4.961481481	5.5396304604853e-05	0.00725683642503689	6938
TCF12	8	DOID:12361	Graves' disease	8	102	39	3385	6.807440925	7.80679001720138e-05	0.00905726517548397	6938
TCF12	8	DOID:2237	hepatitis	21	89	254	3170	2.944793417	7.91682442787844e-05	0.00913847751216016	6938
TCF12	8	DOID:2377	multiple sclerosis	28	82	339	3085	3.107417799	3.78460374310716e-06	0.0010471425132368	6938
TCF12	8	DOID:2841	asthma	31	79	400	3024	2.966582278	3.95970610325254e-06	0.00107841853536961	6938
TCF12	8	DOID:289	endometriosis	12	98	84	3340	4.868804664	3.15053725960743e-05	0.00503009841042926	6938
TCF12	8	DOID:2942	bronchiolitis	21	89	166	3258	4.630973331	1.55724277562785e-07	9.02700826531138e-05	6938
TCF12	8	DOID:3083	chronic obstructive pulmonary disease	25	85	328	3096	2.776183644	5.98814297926007e-05	0.00757086230934553	6938
TCF12	8	DOID:3275	thymoma	4	106	2	3422	64.566037735	1.27138563724244e-05	0.00263829856804678	6938
TCF12	8	DOID:437	myasthenia gravis	7	103	20	3404	11.566990291	1.24123169334944e-05	0.00258525601042058	6938
TCF12	8	DOID:7148	rheumatoid arthritis	25	85	235	3189	3.991239048	1.87848736040574e-07	0.000104583638371468	6938
TCF12	8	DOID:848	arthritis	30	80	318	3106	3.662735849	1.00504007359956e-07	6.69826196788914e-05	6938
TCF12	8	DOID:8857	lupus erythematosus	25	85	294	3130	3.131252501	8.91531938461753e-06	0.00201490631616804	6938
TCF12	8	DOID:8970	subacute sclerosing panencephalitis	5	105	8	3416	20.333333333	2.81403439173403e-05	0.00460462767332738	6938
TCF12	8	DOID:9074	systemic lupus erythematosus	23	87	264	3160	3.164402647	1.52886212688851e-05	0.00302807560428811	6938
TCF12	8	DOID:9182	pemphigus	7	103	22	3402	10.509267431	2.07191279477237e-05	0.00373132287257369	6938
TCF12	8	DOID:9538	multiple myeloma	20	90	108	3316	6.823045267	9.84968557581822e-10	1.66543590960307e-06	6938
STAT3	77	DOID:0050127	sinusitis	6	97	19	3412	11.107976125	5.98110052962768e-05	0.00757086230934553	6774
STAT3	77	DOID:0050156	idiopathic pulmonary fibrosis	5	98	8	3423	21.830357142	2.04009213913734e-05	0.00369588596936655	6774
STAT3	77	DOID:0060058	lymphoma	27	76	302	3129	3.680855698	3.42553847581545e-07	0.000163755086949113	6774
STAT3	77	DOID:0070004	myeloma	17	86	111	3320	5.912424051	9.08364547412133e-08	6.39318711974579e-05	6774
STAT3	77	DOID:10316	pneumoconiosis	6	97	13	3418	16.263283108	1.05661983477765e-05	0.00230252340415772	6774
STAT3	77	DOID:10591	pre-eclampsia	20	83	221	3210	3.499972741	1.33126403462324e-05	0.00273151447068111	6774
STAT3	77	DOID:10608	celiac disease	13	90	105	3326	4.575449735	2.79135115563729e-05	0.00459220015525438	6774
STAT3	77	DOID:10652	Alzheimer's disease	31	72	409	3022	3.181268676	1.15136857730013e-06	0.000407468446972734	6774
STAT3	77	DOID:11054	urinary bladder cancer	27	76	378	3053	2.869360902	2.31346269425082e-05	0.00401583697264762	6774
STAT3	77	DOID:11265	trachoma	8	95	30	3401	9.546666666	9.39284923552626e-06	0.00209687895427619	6774
STAT3	77	DOID:11335	sarcoidosis	14	89	72	3359	7.3386392	1.04629444845439e-07	6.77538729862242e-05	6774
STAT3	77	DOID:1324	lung cancer	35	68	464	2967	3.291233519	3.10614553933725e-07	0.000153302553845799	6774
STAT3	77	DOID:13241	Behcet's disease	12	91	73	3358	6.065934065	4.41216518908199e-06	0.00118139928080446	6774
STAT3	77	DOID:1474	aggressive periodontitis	8	95	27	3404	10.616764132	4.86075405802346e-06	0.00128270523127714	6774
STAT3	77	DOID:162	cancer	61	42	1328	2103	2.299967728	3.6258863551067e-05	0.00549166008427853	6774
STAT3	77	DOID:1936	atherosclerosis	28	75	371	3060	3.079245283	4.93192635546604e-06	0.00129278232534207	6774
STAT3	77	DOID:2237	hepatitis	22	81	253	3178	3.411701556	8.25374034750555e-06	0.00191759800551995	6774
STAT3	77	DOID:2316	brain ischemia	15	88	144	3287	3.890861742	4.20953859708544e-05	0.00603384821264495	6774
STAT3	77	DOID:2377	multiple sclerosis	28	75	339	3092	3.405152409	9.0334247843677e-07	0.000339426289449168	6774
STAT3	77	DOID:2394	ovarian cancer	28	75	359	3072	3.19465181	2.67612704961188e-06	0.000798517831345955	6774
STAT3	77	DOID:2403	aneurysm	12	91	88	3343	5.009490509	2.44579196640553e-05	0.00418978388901731	6774
STAT3	77	DOID:2841	asthma	39	64	392	3039	4.724210778	1.06398834874772e-11	3.88594080683038e-08	6774
STAT3	77	DOID:289	endometriosis	13	90	83	3348	5.826506024	2.76354170920658e-06	0.000819246556171481	6774
STAT3	77	DOID:2942	bronchiolitis	27	76	160	3271	7.262911184	8.11650870180398e-13	4.35932907957008e-09	6774
STAT3	77	DOID:3083	chronic obstructive pulmonary disease	25	78	328	3103	3.032168542	1.56920977477331e-05	0.00306150144648401	6774
STAT3	77	DOID:3087	gingivitis	4	99	5	3426	27.684848484	7.66652626373722e-05	0.00896286615924188	6774
STAT3	77	DOID:326	ischemia	17	86	166	3265	3.887993835	1.49536099231817e-05	0.00298792732506871	6774
STAT3	77	DOID:3385	bacterial vaginosis	4	99	5	3426	27.684848484	7.66652626373722e-05	0.00896286615924188	6774
STAT3	77	DOID:3627	aortic aneurysm	9	94	52	3379	6.221563011	5.24879072936111e-05	0.00706852634712456	6774
STAT3	77	DOID:3770	pulmonary fibrosis	7	96	28	3403	8.861979166	5.00346480598391e-05	0.00682879458258844	6774
STAT3	77	DOID:399	tuberculosis	14	89	100	3331	5.23977528	3.66273723836245e-06	0.00102585854688933	6774
STAT3	77	DOID:418	systemic scleroderma	10	93	57	3374	6.364836823	1.77029083797199e-05	0.00333274588148186	6774
STAT3	77	DOID:419	scleroderma	9	94	46	3385	7.045559666	2.2261344070098e-05	0.00394173383748814	6774
STAT3	77	DOID:4362	cervical cancer	11	92	78	3353	5.13977146	4.13351605440364e-05	0.00593419523370092	6774
STAT3	77	DOID:4448	macular degeneration	13	90	113	3318	4.241297935	5.63957103502884e-05	0.00737717296453214	6774
STAT3	77	DOID:4752	multiple system atrophy	6	97	14	3417	15.097201767	1.47401033986186e-05	0.00296444907690368	6774
STAT3	77	DOID:4989	pancreatitis	9	94	53	3378	6.102368526	5.99290752267792e-05	0.00757086230934553	6774
STAT3	77	DOID:5082	liver cirrhosis	18	85	204	3227	3.349826989	5.28071746817188e-05	0.0070780424172381	6774
STAT3	77	DOID:7148	rheumatoid arthritis	22	81	238	3193	3.643842722	3.25045586204467e-06	0.000939196591581806	6774
STAT3	77	DOID:824	periodontitis	13	90	95	3336	5.072280701	1.05359805290262e-05	0.00230143119182599	6774
STAT3	77	DOID:848	arthritis	31	72	317	3114	4.229495268	4.55972688122594e-09	6.03377424082921e-06	6774
STAT3	77	DOID:9074	systemic lupus erythematosus	21	82	266	3165	3.047175866	5.40321439899359e-05	0.00714994049151462	6774
STAT3	77	DOID:9201	lichen planus	6	97	16	3415	13.202319587	2.70582768601262e-05	0.0045001512331342	6774
STAT3	77	DOID:9538	multiple myeloma	17	86	111	3320	5.912424051	9.08364547412133e-08	6.39318711974579e-05	6774
Pol2(b)	34	DOID:10283	prostate cancer	22	33	385	3094	5.357575757	4.49490474064916e-08	3.76607310356064e-05	5430
AP-2gamma	57	DOID:2394	ovarian cancer	22	62	365	3085	2.999116217	6.06955863846947e-05	0.00757086230934553	7022
AP-2alpha	57	DOID:2394	ovarian cancer	22	62	365	3085	2.999116217	6.06955863846947e-05	0.00757086230934553	7020
E2F1	2	DOID:11054	urinary bladder cancer	31	69	374	3060	3.675889328	8.2013137336975e-08	6.08804188430068e-05	1869
E2F1	2	DOID:1612	breast cancer	62	38	546	2888	8.63003663	2.57159295773714e-24	2.34801866599147e-19	1869
E2F1	2	DOID:162	cancer	82	18	1307	2127	7.413669982	1.00907074299566e-18	4.60671066299811e-14	1869
E2F1	2	DOID:2394	ovarian cancer	31	69	356	3078	3.88446507	2.77461776070603e-08	2.61187961084402e-05	1869
ELK4	34	DOID:10283	prostate cancer	22	33	385	3094	5.357575757	4.49490474064916e-08	3.76607310356064e-05	2005
MEF2A	1	DOID:0060058	lymphoma	24	78	305	3127	3.154602774	1.22834659367499e-05	0.0025836097660989	4205
MEF2A	1	DOID:10608	celiac disease	16	86	102	3330	6.073871409	1.47124597623363e-07	8.72296007181737e-05	4205
MEF2A	1	DOID:2377	multiple sclerosis	25	77	342	3090	2.933470038	3.7560612552303e-05	0.00560523081122993	4205
MEF2A	1	DOID:2841	asthma	33	69	398	3034	3.645837885	4.49589258414682e-08	3.76607310356064e-05	4205
MEF2A	1	DOID:2942	bronchiolitis	16	86	171	3261	3.547939616	6.74333996519645e-05	0.0081983139664028	4205
MEF2A	1	DOID:848	arthritis	27	75	321	3111	3.488971962	8.70924916266799e-07	0.000329961287986126	4205
MEF2A	1	DOID:8857	lupus erythematosus	29	73	290	3142	4.304109589	8.26487321940143e-09	9.55159155710656e-06	4205
MEF2A	1	DOID:9074	systemic lupus erythematosus	29	73	258	3174	4.88722523	6.65771276898461e-10	1.26643567101023e-06	4205
HMGN3	81	DOID:13268	porphyria	4	84	3	3443	54.65079365	1.1874939338265e-05	0.0025156687035258	9324
Pol2(phosphoS2)	57	DOID:2394	ovarian cancer	22	62	365	3085	2.999116217	6.06955863846947e-05	0.00757086230934553	5430
NELFe	57	DOID:2394	ovarian cancer	22	62	365	3085	2.999116217	6.06955863846947e-05	0.00757086230934553	7936
p300_(N-15)	131	DOID:2394	ovarian cancer	25	70	362	3077	3.035714285	1.73774128778519e-05	0.00328501461744336	2033
TCF12	39	DOID:848	arthritis	23	72	325	3114	3.06076923	2.86800815879067e-05	0.00465954364673561	6938
TCF12	39	DOID:8857	lupus erythematosus	21	74	298	3141	2.991157264	7.36876876371375e-05	0.00872649547003434	6938
STAT1	57	DOID:2394	ovarian cancer	22	62	365	3085	2.999116217	6.06955863846947e-05	0.00757086230934553	6772
BHLHE40	45	DOID:0050589	inflammatory bowel disease	15	126	108	3285	3.621031746	8.45581914166757e-05	0.00960799350719473	8553
BHLHE40	45	DOID:10652	Alzheimer's disease	41	100	399	2994	3.076541353	6.31344539236093e-08	4.8481383004809e-05	8553
BHLHE40	45	DOID:10923	sickle cell anemia	10	131	35	3358	7.323882224	7.16073091331674e-06	0.00171156465123376	8553
BHLHE40	45	DOID:10969	hemiplegia	4	137	2	3391	49.503649635	3.42470685772007e-05	0.00529177471488637	8553
BHLHE40	45	DOID:114	heart disease	25	116	188	3205	3.674110418	5.85504408079542e-07	0.000243000297655049	8553
BHLHE40	45	DOID:11512	hepatic vein thrombosis	4	137	3	3390	32.992700729	7.74342626582066e-05	0.00901812855391608	8553
BHLHE40	45	DOID:13001	carotid stenosis	11	130	35	3358	8.118241758	1.11068509734059e-06	0.000397694954893253	8553
BHLHE40	45	DOID:14221	metabolic syndrome X	14	127	70	3323	5.233070866	3.90553954873227e-06	0.00107409395794141	8553
BHLHE40	45	DOID:1936	atherosclerosis	45	96	354	3039	4.024099576	1.48480266452032e-11	5.02116266987748e-08	8553
BHLHE40	45	DOID:1969	cerebral palsy	8	133	26	3367	7.789473684	3.96445876234355e-05	0.00578369038274195	8553
BHLHE40	45	DOID:230	lateral sclerosis	15	126	83	3310	4.747561675	5.21532097248028e-06	0.00134516976472679	8553
BHLHE40	45	DOID:2452	thrombophilia	10	131	27	3366	9.51653944	1.02885836146365e-06	0.000374338204142835	8553
BHLHE40	45	DOID:2487	hypercholesterolemia	13	128	49	3344	6.931122448	5.77815005270672e-07	0.000240904003978283	8553
BHLHE40	45	DOID:326	ischemia	23	118	160	3233	3.938506355	5.16055296473643e-07	0.000226353139946827	8553
BHLHE40	45	DOID:332	amyotrophic lateral sclerosis	15	126	83	3310	4.747561675	5.21532097248028e-06	0.00134516976472679	8553
BHLHE40	45	DOID:3393	coronary heart disease	28	113	212	3181	3.717982968	1.231845478416e-07	7.75688850015525e-05	8553
BHLHE40	45	DOID:3394	myocardial ischemia	13	128	38	3355	8.966899671	4.83770476944261e-08	4.01555883344297e-05	8553
BHLHE40	45	DOID:3526	cerebral infarction	13	128	45	3348	7.55625	2.51878221276285e-07	0.000132172372826738	8553
BHLHE40	45	DOID:3756	protein C deficiency	3	138	0	3393	97.669064748	6.2220152479649e-05	0.0077083761768071	8553
BHLHE40	45	DOID:4448	macular degeneration	20	121	106	3287	5.125526274	6.42257248486332e-08	4.88682836085775e-05	8553
BHLHE40	45	DOID:5844	myocardial infarction	31	110	256	3137	3.453373579	1.38927120170819e-07	8.5133420364542e-05	8553
BHLHE40	45	DOID:6713	cerebrovascular disease	13	128	25	3368	13.6825	8.60401105898375e-10	1.51076506490687e-06	8553
BHLHE40	45	DOID:9351	diabetes mellitus	51	90	665	2728	2.324611528	8.30135848420138e-06	0.00192376608568145	8553
BHLHE40	45	DOID:9970	obesity	32	109	320	3073	2.819266055	4.64681167605653e-06	0.00124059002015795	8553
PU.1	8	DOID:0050589	inflammatory bowel disease	14	96	109	3315	4.435206422	1.97254207500762e-05	0.00362384158351399	6688
PU.1	8	DOID:0070004	myeloma	20	90	108	3316	6.823045267	9.84968557581822e-10	1.66543590960307e-06	6688
PU.1	8	DOID:10608	celiac disease	16	94	102	3322	5.543596161	4.32632074437072e-07	0.000199504566608845	6688
PU.1	8	DOID:11335	sarcoidosis	11	99	75	3349	4.961481481	5.5396304604853e-05	0.00725683642503689	6688
PU.1	8	DOID:12361	Graves' disease	8	102	39	3385	6.807440925	7.80679001720138e-05	0.00905726517548397	6688
PU.1	8	DOID:2237	hepatitis	21	89	254	3170	2.944793417	7.91682442787844e-05	0.00913847751216016	6688
PU.1	8	DOID:2377	multiple sclerosis	28	82	339	3085	3.107417799	3.78460374310716e-06	0.0010471425132368	6688
PU.1	8	DOID:2841	asthma	31	79	400	3024	2.966582278	3.95970610325254e-06	0.00107841853536961	6688
PU.1	8	DOID:289	endometriosis	12	98	84	3340	4.868804664	3.15053725960743e-05	0.00503009841042926	6688
PU.1	8	DOID:2942	bronchiolitis	21	89	166	3258	4.630973331	1.55724277562785e-07	9.02700826531138e-05	6688
PU.1	8	DOID:3083	chronic obstructive pulmonary disease	25	85	328	3096	2.776183644	5.98814297926007e-05	0.00757086230934553	6688
PU.1	8	DOID:3275	thymoma	4	106	2	3422	64.566037735	1.27138563724244e-05	0.00263829856804678	6688
PU.1	8	DOID:437	myasthenia gravis	7	103	20	3404	11.566990291	1.24123169334944e-05	0.00258525601042058	6688
PU.1	8	DOID:7148	rheumatoid arthritis	25	85	235	3189	3.991239048	1.87848736040574e-07	0.000104583638371468	6688
PU.1	8	DOID:848	arthritis	30	80	318	3106	3.662735849	1.00504007359956e-07	6.69826196788914e-05	6688
PU.1	8	DOID:8857	lupus erythematosus	25	85	294	3130	3.131252501	8.91531938461753e-06	0.00201490631616804	6688
PU.1	8	DOID:8970	subacute sclerosing panencephalitis	5	105	8	3416	20.333333333	2.81403439173403e-05	0.00460462767332738	6688
PU.1	8	DOID:9074	systemic lupus erythematosus	23	87	264	3160	3.164402647	1.52886212688851e-05	0.00302807560428811	6688
PU.1	8	DOID:9182	pemphigus	7	103	22	3402	10.509267431	2.07191279477237e-05	0.00373132287257369	6688
PU.1	8	DOID:9538	multiple myeloma	20	90	108	3316	6.823045267	9.84968557581822e-10	1.66543590960307e-06	6688
IRF4_(M-17)	39	DOID:848	arthritis	23	72	325	3114	3.06076923	2.86800815879067e-05	0.00465954364673561	3662
IRF4_(M-17)	39	DOID:8857	lupus erythematosus	21	74	298	3141	2.991157264	7.36876876371375e-05	0.00872649547003434	3662
RFX5_(N-494)	57	DOID:2394	ovarian cancer	22	62	365	3085	2.999116217	6.06955863846947e-05	0.00757086230934553	5993
IRF4_(M-17)	1	DOID:0060058	lymphoma	24	78	305	3127	3.154602774	1.22834659367499e-05	0.0025836097660989	3662
IRF4_(M-17)	1	DOID:10608	celiac disease	16	86	102	3330	6.073871409	1.47124597623363e-07	8.72296007181737e-05	3662
IRF4_(M-17)	1	DOID:2377	multiple sclerosis	25	77	342	3090	2.933470038	3.7560612552303e-05	0.00560523081122993	3662
IRF4_(M-17)	1	DOID:2841	asthma	33	69	398	3034	3.645837885	4.49589258414682e-08	3.76607310356064e-05	3662
IRF4_(M-17)	1	DOID:2942	bronchiolitis	16	86	171	3261	3.547939616	6.74333996519645e-05	0.0081983139664028	3662
IRF4_(M-17)	1	DOID:848	arthritis	27	75	321	3111	3.488971962	8.70924916266799e-07	0.000329961287986126	3662
IRF4_(M-17)	1	DOID:8857	lupus erythematosus	29	73	290	3142	4.304109589	8.26487321940143e-09	9.55159155710656e-06	3662
IRF4_(M-17)	1	DOID:9074	systemic lupus erythematosus	29	73	258	3174	4.88722523	6.65771276898461e-10	1.26643567101023e-06	3662
MEF2A	69	DOID:10608	celiac disease	11	72	107	3344	4.774662512	7.61507863563854e-05	0.00892557599365357	4205
MEF2A	69	DOID:11335	sarcoidosis	10	73	76	3375	6.083273251	2.44475494866623e-05	0.00418978388901731	4205
MEF2A	69	DOID:12361	Graves' disease	8	75	39	3412	9.331965811	9.84124369280875e-06	0.00218098203062038	4205
MEF2A	69	DOID:12894	Sjogren's syndrome	7	76	34	3417	9.256578947	3.6014985002016e-05	0.00547152116571393	4205
MEF2A	69	DOID:1398	parasitic infectious disease	5	78	15	3436	14.683760683	7.44027826736169e-05	0.0087997674544006	4205
MEF2A	69	DOID:2237	hepatitis	19	64	256	3195	3.70513916	1.22014505766661e-05	0.00257289987610409	4205
MEF2A	69	DOID:2377	multiple sclerosis	24	59	343	3108	3.685921826	1.67942518448536e-06	0.000559640860929271	4205
MEF2A	69	DOID:2841	asthma	31	52	400	3051	4.547163461	2.32841056834567e-09	3.48521074349787e-06	4205
MEF2A	69	DOID:2942	bronchiolitis	15	68	172	3279	4.205283857	2.05894715739027e-05	0.00371530097139676	4205
MEF2A	69	DOID:437	myasthenia gravis	6	77	21	3430	12.727272727	2.79118849083813e-05	0.00459220015525438	4205
MEF2A	69	DOID:7148	rheumatoid arthritis	21	62	239	3212	4.552031313	2.76758372878646e-07	0.000140387222189209	4205
MEF2A	69	DOID:848	arthritis	23	60	325	3126	3.687076923	2.46630814606707e-06	0.000758211217457239	4205
MEF2A	69	DOID:8577	ulcerative colitis	13	70	126	3325	4.90079365	1.52621428521584e-05	0.00302807560428811	4205
MEF2A	69	DOID:8622	measles	6	77	20	3431	13.367532467	2.21216986937968e-05	0.00392965723917473	4205
MEF2A	69	DOID:8778	Crohn's disease	15	68	157	3294	4.628137879	7.398493138371e-06	0.00175079899241965	4205
MEF2A	69	DOID:8781	rubella	6	77	26	3425	10.264735264	7.7778175769012e-05	0.00903513246407813	4205
MEF2A	69	DOID:9074	systemic lupus erythematosus	18	65	269	3182	3.275722047	8.02344932962454e-05	0.00920338020716957	4205
MEF2A	69	DOID:9182	pemphigus	7	76	22	3429	14.355861244	3.14045518621444e-06	0.000910293337246018	4205
BCL11A	57	DOID:2394	ovarian cancer	22	62	365	3085	2.999116217	6.06955863846947e-05	0.00757086230934553	53335
BCL11A	190	DOID:0060025	immunoglobulin alpha deficiency	5	111	6	3412	25.615615615	1.37967758839559e-05	0.0028056312224064	53335
BCL11A	190	DOID:0060058	lymphoma	25	91	304	3114	2.814126662	5.0418609505393e-05	0.00685047851115984	53335
BCL11A	190	DOID:0070004	myeloma	17	99	111	3307	5.115934115	5.4203001743022e-07	0.000233446192318319	53335
BCL11A	190	DOID:10003	sensorineural hearing loss	5	111	7	3411	21.949806949	2.3033682533503e-05	0.00401583697264762	53335
BCL11A	190	DOID:10322	berylliosis	6	110	11	3407	16.894214876	1.01231834544613e-05	0.00223803241765869	53335
BCL11A	190	DOID:10591	pre-eclampsia	21	95	220	3198	3.213301435	2.49045380814011e-05	0.00424241372026196	53335
BCL11A	190	DOID:10608	celiac disease	21	95	97	3321	7.568204015	7.8473004919665e-11	1.93650167221485e-07	53335
BCL11A	190	DOID:11335	sarcoidosis	17	99	69	3349	8.334504464	1.1073813328387e-09	1.83837381774855e-06	53335
BCL11A	190	DOID:1205	hypersensitivity reaction type I disease	22	94	166	3252	4.58497821	9.59892170248285e-08	6.63969049217348e-05	53335
BCL11A	190	DOID:1210	optic neuritis	4	112	3	3415	40.654761904	3.57610462172402e-05	0.0054510819464296	53335
BCL11A	190	DOID:12140	Chagas disease	6	110	15	3403	12.374545454	3.98471501141218e-05	0.00578423511656599	53335
BCL11A	190	DOID:12361	Graves' disease	9	107	38	3380	7.481554353	1.5473743291975e-05	0.00305018223691339	53335
BCL11A	190	DOID:13141	uveitis	6	110	17	3401	10.912299465	7.02392669215077e-05	0.0084274198495863	53335
BCL11A	190	DOID:1883	hepatitis C	21	95	200	3218	3.556736842	6.40860282767574e-06	0.00156875037475539	53335
BCL11A	190	DOID:2043	hepatitis B	19	97	103	3315	6.304173756	7.32121754822835e-09	8.7956722297176e-06	53335
BCL11A	190	DOID:2237	hepatitis	27	89	248	3170	3.877763682	1.13369613299897e-07	7.18842077219474e-05	53335
BCL11A	190	DOID:2377	multiple sclerosis	35	81	332	3086	4.016436114	1.74565269284698e-09	2.70150109784892e-06	53335
BCL11A	190	DOID:263	kidney cancer	7	109	17	3401	12.847814355	7.46334761469982e-06	0.00176084862353432	53335
BCL11A	190	DOID:2723	dermatitis	13	103	79	3339	5.334521322	6.56157839427996e-06	0.00159263317703267	53335
BCL11A	190	DOID:2841	asthma	39	77	392	3026	3.909819772	6.9275969068176e-10	1.27650245092002e-06	53335
BCL11A	190	DOID:289	endometriosis	14	102	82	3336	5.583931133	1.90763381191691e-06	0.000617653946208814	53335
BCL11A	190	DOID:2942	bronchiolitis	22	94	165	3253	4.614184397	8.70652920368933e-08	6.2595146100162e-05	53335
BCL11A	190	DOID:2945	severe acute respiratory syndrome	7	109	24	3394	9.081804281	4.68422492980107e-05	0.00651978416829903	53335
BCL11A	190	DOID:2988	antiphospholipid syndrome	7	109	21	3397	10.388379204	2.289083096707e-05	0.00401583697264762	53335
BCL11A	190	DOID:305	carcinoma	27	89	291	3127	3.259932815	2.20905565311825e-06	0.000695686604560587	53335
BCL11A	190	DOID:399	tuberculosis	15	101	99	3319	4.978997899	3.04014493419335e-06	0.000884023800514198	53335
BCL11A	190	DOID:418	systemic scleroderma	10	106	57	3361	5.562727573	5.03752895350097e-05	0.00685047851115984	53335
BCL11A	190	DOID:419	scleroderma	9	107	46	3372	6.165786265	5.78841770270986e-05	0.00747943794583286	53335
BCL11A	190	DOID:437	myasthenia gravis	7	109	20	3398	10.911009174	1.76431629381273e-05	0.00332836081658812	53335
BCL11A	190	DOID:4440	seminoma	4	112	1	3417	122.035714285	5.37792532154117e-06	0.00138320239270039	53335
BCL11A	190	DOID:4483	rhinitis	13	103	68	3350	6.217875499	1.49678552024819e-06	0.000511855800418656	53335
BCL11A	190	DOID:4989	pancreatitis	10	106	52	3366	6.106676342	2.50864774898266e-05	0.00426544862883819	53335
BCL11A	190	DOID:640	encephalomyelitis	6	110	8	3410	23.25	2.66364328146594e-06	0.000798517831345955	53335
BCL11A	190	DOID:684	hepatocellular carcinoma	11	105	49	3369	7.202915451	2.61310930759053e-06	0.000790041584234638	53335
BCL11A	190	DOID:7147	ankylosing spondylitis	7	109	27	3391	8.06557934	8.83055484281495e-05	0.00990519214346514	53335
BCL11A	190	DOID:7148	rheumatoid arthritis	26	90	234	3184	3.930864197	1.41701293581065e-07	8.56833000775674e-05	53335
BCL11A	190	DOID:7693	abdominal aortic aneurysm	7	109	24	3394	9.081804281	4.68422492980107e-05	0.00651978416829903	53335
BCL11A	190	DOID:824	periodontitis	13	103	95	3323	4.414818599	3.88101549794572e-05	0.0057619512366737	53335
BCL11A	190	DOID:841	extrinsic allergic alveolitis	6	110	6	3412	31.018181818	8.65106574589906e-07	0.000329122587081275	53335
BCL11A	190	DOID:848	arthritis	31	85	317	3101	3.567674893	1.01486714081585e-07	6.71474341734293e-05	53335
BCL11A	190	DOID:8506	bullous pemphigoid	4	112	4	3414	30.482142857	6.97113590975783e-05	0.00839718384401515	53335
BCL11A	190	DOID:8544	chronic fatigue syndrome	5	111	8	3410	19.20045045	3.64523744336757e-05	0.00551046440404172	53335
BCL11A	190	DOID:8622	measles	10	106	16	3402	20.058962264	3.36298701093327e-09	4.72401372338882e-06	53335
BCL11A	190	DOID:8781	rubella	9	107	23	3395	12.415684681	4.82279447612291e-07	0.00021277745824075	53335
BCL11A	190	DOID:8857	lupus erythematosus	31	85	288	3130	3.96364379	1.26600130509078e-08	1.37360310408822e-05	53335
BCL11A	190	DOID:8869	neuromyelitis optica	5	111	4	3414	38.445945945	3.96753143253307e-06	0.00107841853536961	53335
BCL11A	190	DOID:8893	psoriasis	18	98	98	3320	6.22240733	2.02604178723306e-08	2.01493926976354e-05	53335
BCL11A	190	DOID:9065	leishmaniasis	9	107	14	3404	20.451268357	1.80258580936919e-08	1.84929101022768e-05	53335
BCL11A	190	DOID:9074	systemic lupus erythematosus	30	86	257	3161	4.29056194	4.07843398514071e-09	5.47625725657732e-06	53335
BCL11A	190	DOID:9182	pemphigus	7	109	22	3396	9.91326105	2.93620386660914e-05	0.00474500938486043	53335
BCL11A	190	DOID:9538	multiple myeloma	17	99	111	3307	5.115934115	5.4203001743022e-07	0.000233446192318319	53335
BCL11A	190	DOID:9563	bronchiectasis	5	111	9	3409	17.062062062	5.52238917404587e-05	0.00725294362485445	53335
BCL11A	190	DOID:9814	rheumatic heart disease	6	110	14	3404	13.262337662	2.92398704237339e-05	0.00473364469664796	53335
BCL11A	190	DOID:986	alopecia areata	6	110	16	3402	11.597727272	5.33332735932382e-05	0.00708363071708303	53335
POU2F2	351	DOID:0070004	myeloma	12	53	116	3353	6.544567338	2.38654400205772e-06	0.00074117614507443	5452
POU2F2	351	DOID:9538	multiple myeloma	12	53	116	3353	6.544567338	2.38654400205772e-06	0.00074117614507443	5452
STAT2	81	DOID:13268	porphyria	4	84	3	3443	54.65079365	1.1874939338265e-05	0.0025156687035258	6773
Oct-2	351	DOID:0070004	myeloma	12	53	116	3353	6.544567338	2.38654400205772e-06	0.00074117614507443	5452
Oct-2	351	DOID:9538	multiple myeloma	12	53	116	3353	6.544567338	2.38654400205772e-06	0.00074117614507443	5452
GTF2B	57	DOID:2394	ovarian cancer	22	62	365	3085	2.999116217	6.06955863846947e-05	0.00757086230934553	2959
POU2F2	39	DOID:848	arthritis	23	72	325	3114	3.06076923	2.86800815879067e-05	0.00465954364673561	5452
POU2F2	39	DOID:8857	lupus erythematosus	21	74	298	3141	2.991157264	7.36876876371375e-05	0.00872649547003434	5452
EBF	305	DOID:0050127	sinusitis	7	121	18	3388	10.888888888	1.93572458660329e-05	0.00357057109301818	1879
EBF	305	DOID:10591	pre-eclampsia	23	105	218	3188	3.203320227	1.14282801260903e-05	0.00243801529250654	1879
EBF	305	DOID:114	heart disease	20	108	193	3213	3.082901554	5.85631906519032e-05	0.0075142491997781	1879
EBF	305	DOID:2377	multiple sclerosis	30	98	337	3069	2.787803548	1.10113476712881e-05	0.00238246945610103	1879
EBF	305	DOID:2841	asthma	39	89	392	3014	3.369238706	1.688313007322e-08	1.75173985734708e-05	1879
EBF	305	DOID:289	endometriosis	14	114	82	3324	4.97817715	6.26772803597211e-06	0.00155089749607715	1879
EBF	305	DOID:2942	bronchiolitis	22	106	165	3241	4.076729559	5.35671706827035e-07	0.000232904956493092	1879
EBF	305	DOID:7148	rheumatoid arthritis	30	98	230	3176	4.22715173	4.64112431530889e-09	6.05374995333705e-06	1879
EBF	305	DOID:848	arthritis	33	95	315	3091	3.408621553	9.8712469428383e-08	6.69658839246668e-05	1879
c-Jun	26	DOID:10591	pre-eclampsia	26	93	215	3200	4.16104026	5.12931447778042e-08	4.0724972844193e-05	3725
c-Jun	26	DOID:1074	kidney failure	20	99	198	3217	3.28231813	2.76517563808579e-05	0.00456558999658338	3725
c-Jun	26	DOID:10923	sickle cell anemia	10	109	35	3380	8.859764089	1.51286029401709e-06	0.000515422470169868	3725
c-Jun	26	DOID:1686	glaucoma	12	107	64	3351	5.872079439	6.10431425368879e-06	0.00152284294329866	3725
c-Jun	26	DOID:1936	atherosclerosis	33	86	366	3049	3.196626	4.09738500445343e-07	0.000189906515338388	3725
c-Jun	26	DOID:2355	anemia	12	107	80	3335	4.675233644	4.51994982865364e-05	0.0063585832461854	3725
c-Jun	26	DOID:3393	coronary heart disease	22	97	218	3197	3.326113685	1.04132067638467e-05	0.00228554869418218	3725
c-Jun	26	DOID:4977	lymphedema	7	112	18	3397	11.795138888	1.19529151627429e-05	0.00252632609224399	3725
c-Jun	26	DOID:5844	myocardial infarction	27	92	260	3155	3.561245819	4.82388165682817e-07	0.00021277745824075	3725
c-Jun	26	DOID:6713	cerebrovascular disease	8	111	30	3385	8.132132132	2.73857502521282e-05	0.0045463332954924	3725
c-Jun	26	DOID:900	hepatopulmonary syndrome	13	106	61	3354	6.743272502	6.84386555147282e-07	0.000274072801773148	3725
PAX5-C20	39	DOID:848	arthritis	23	72	325	3114	3.06076923	2.86800815879067e-05	0.00465954364673561	5079
PAX5-C20	39	DOID:8857	lupus erythematosus	21	74	298	3141	2.991157264	7.36876876371375e-05	0.00872649547003434	5079
Oct-2	39	DOID:848	arthritis	23	72	325	3114	3.06076923	2.86800815879067e-05	0.00465954364673561	5452
Oct-2	39	DOID:8857	lupus erythematosus	21	74	298	3141	2.991157264	7.36876876371375e-05	0.00872649547003434	5452
ZEB1_(SC-25388)	8	DOID:0050589	inflammatory bowel disease	14	96	109	3315	4.435206422	1.97254207500762e-05	0.00362384158351399	6935
ZEB1_(SC-25388)	8	DOID:0070004	myeloma	20	90	108	3316	6.823045267	9.84968557581822e-10	1.66543590960307e-06	6935
ZEB1_(SC-25388)	8	DOID:10608	celiac disease	16	94	102	3322	5.543596161	4.32632074437072e-07	0.000199504566608845	6935
ZEB1_(SC-25388)	8	DOID:11335	sarcoidosis	11	99	75	3349	4.961481481	5.5396304604853e-05	0.00725683642503689	6935
ZEB1_(SC-25388)	8	DOID:12361	Graves' disease	8	102	39	3385	6.807440925	7.80679001720138e-05	0.00905726517548397	6935
ZEB1_(SC-25388)	8	DOID:2237	hepatitis	21	89	254	3170	2.944793417	7.91682442787844e-05	0.00913847751216016	6935
ZEB1_(SC-25388)	8	DOID:2377	multiple sclerosis	28	82	339	3085	3.107417799	3.78460374310716e-06	0.0010471425132368	6935
ZEB1_(SC-25388)	8	DOID:2841	asthma	31	79	400	3024	2.966582278	3.95970610325254e-06	0.00107841853536961	6935
ZEB1_(SC-25388)	8	DOID:289	endometriosis	12	98	84	3340	4.868804664	3.15053725960743e-05	0.00503009841042926	6935
ZEB1_(SC-25388)	8	DOID:2942	bronchiolitis	21	89	166	3258	4.630973331	1.55724277562785e-07	9.02700826531138e-05	6935
ZEB1_(SC-25388)	8	DOID:3083	chronic obstructive pulmonary disease	25	85	328	3096	2.776183644	5.98814297926007e-05	0.00757086230934553	6935
ZEB1_(SC-25388)	8	DOID:3275	thymoma	4	106	2	3422	64.566037735	1.27138563724244e-05	0.00263829856804678	6935
ZEB1_(SC-25388)	8	DOID:437	myasthenia gravis	7	103	20	3404	11.566990291	1.24123169334944e-05	0.00258525601042058	6935
ZEB1_(SC-25388)	8	DOID:7148	rheumatoid arthritis	25	85	235	3189	3.991239048	1.87848736040574e-07	0.000104583638371468	6935
ZEB1_(SC-25388)	8	DOID:848	arthritis	30	80	318	3106	3.662735849	1.00504007359956e-07	6.69826196788914e-05	6935
ZEB1_(SC-25388)	8	DOID:8857	lupus erythematosus	25	85	294	3130	3.131252501	8.91531938461753e-06	0.00201490631616804	6935
ZEB1_(SC-25388)	8	DOID:8970	subacute sclerosing panencephalitis	5	105	8	3416	20.333333333	2.81403439173403e-05	0.00460462767332738	6935
ZEB1_(SC-25388)	8	DOID:9074	systemic lupus erythematosus	23	87	264	3160	3.164402647	1.52886212688851e-05	0.00302807560428811	6935
ZEB1_(SC-25388)	8	DOID:9182	pemphigus	7	103	22	3402	10.509267431	2.07191279477237e-05	0.00373132287257369	6935
ZEB1_(SC-25388)	8	DOID:9538	multiple myeloma	20	90	108	3316	6.823045267	9.84968557581822e-10	1.66543590960307e-06	6935
ERalpha_a	6	DOID:10316	pneumoconiosis	6	105	13	3410	14.989010989	1.63065663416473e-05	0.00313449967661147	2101
ERalpha_a	6	DOID:1727	retinal vein occlusion	5	106	9	3414	17.893081761	4.46098395790466e-05	0.00629543433169155	2101
ERalpha_a	6	DOID:1936	atherosclerosis	27	84	372	3051	2.636232718	8.59783086785599e-05	0.00971942085257194	2101
ERalpha_a	6	DOID:1969	cerebral palsy	7	104	27	3396	8.465811965	6.6552713769186e-05	0.008113033489198	2101
ERalpha_a	6	DOID:2394	ovarian cancer	34	77	353	3070	3.84018248	8.01475420216786e-09	9.3819890664505e-06	2101
STAT1	35	DOID:0050175	tick-borne encephalitis	4	64	1	3465	216.5625	6.18496395351898e-07	0.000252109070866073	6772
STAT1	35	DOID:11077	brucellosis	5	63	14	3452	19.569160997	2.14589212803178e-05	0.00382681302035293	6772
STAT1	35	DOID:1588	thrombocytopenia	6	62	30	3436	11.083870967	5.0215686531159e-05	0.00684327384240897	6772
STAT1	35	DOID:1883	hepatitis C	24	44	197	3269	9.051222888	4.93138206978988e-13	3.21617693760168e-09	6772
STAT1	35	DOID:2043	hepatitis B	18	50	104	3362	11.637692307	4.13786286042913e-12	1.88905853167171e-08	6772
STAT1	35	DOID:2237	hepatitis	29	39	246	3220	9.733166562	1.4801327757775e-15	3.3786250806285e-11	6772
STAT1	35	DOID:2377	multiple sclerosis	27	41	340	3126	6.05466284	1.38341499674054e-10	3.23882281262544e-07	6772
STAT1	35	DOID:2394	ovarian cancer	23	45	364	3102	4.355677655	3.20195887818126e-07	0.000157181751253343	6772
STAT1	35	DOID:2945	severe acute respiratory syndrome	6	62	25	3441	13.32	2.0474824350438e-05	0.00370192933097246	6772
STAT1	35	DOID:399	tuberculosis	10	58	104	3362	5.573607427	4.94145741618299e-05	0.00679495046448802	6772
STAT1	35	DOID:841	extrinsic allergic alveolitis	4	64	8	3458	27.015625	5.52871526832705e-05	0.00725294362485445	6772
STAT1	35	DOID:848	arthritis	18	50	330	3136	3.421090909	6.16472276132331e-05	0.0076581792713658	6772
STAT1	35	DOID:8857	lupus erythematosus	21	47	298	3168	4.749964301	2.22264245256087e-07	0.000121521312439235	6772
STAT1	35	DOID:8893	psoriasis	11	57	105	3361	6.177276524	9.36170994022187e-06	0.00209504972500465	6772
STAT1	35	DOID:9074	systemic lupus erythematosus	20	48	267	3199	4.992197253	1.85048972604509e-07	0.00010365694167256	6772
AP-2gamma	6	DOID:10316	pneumoconiosis	6	105	13	3410	14.989010989	1.63065663416473e-05	0.00313449967661147	7022
AP-2gamma	6	DOID:1727	retinal vein occlusion	5	106	9	3414	17.893081761	4.46098395790466e-05	0.00629543433169155	7022
AP-2gamma	6	DOID:1936	atherosclerosis	27	84	372	3051	2.636232718	8.59783086785599e-05	0.00971942085257194	7022
AP-2gamma	6	DOID:1969	cerebral palsy	7	104	27	3396	8.465811965	6.6552713769186e-05	0.008113033489198	7022
AP-2gamma	6	DOID:2394	ovarian cancer	34	77	353	3070	3.84018248	8.01475420216786e-09	9.3819890664505e-06	7022
eGFP-FOS	57	DOID:2394	ovarian cancer	22	62	365	3085	2.999116217	6.06955863846947e-05	0.00757086230934553	2353
WHIP	8	DOID:0050589	inflammatory bowel disease	14	96	109	3315	4.435206422	1.97254207500762e-05	0.00362384158351399	56897
WHIP	8	DOID:0070004	myeloma	20	90	108	3316	6.823045267	9.84968557581822e-10	1.66543590960307e-06	56897
WHIP	8	DOID:10608	celiac disease	16	94	102	3322	5.543596161	4.32632074437072e-07	0.000199504566608845	56897
WHIP	8	DOID:11335	sarcoidosis	11	99	75	3349	4.961481481	5.5396304604853e-05	0.00725683642503689	56897
WHIP	8	DOID:12361	Graves' disease	8	102	39	3385	6.807440925	7.80679001720138e-05	0.00905726517548397	56897
WHIP	8	DOID:2237	hepatitis	21	89	254	3170	2.944793417	7.91682442787844e-05	0.00913847751216016	56897
WHIP	8	DOID:2377	multiple sclerosis	28	82	339	3085	3.107417799	3.78460374310716e-06	0.0010471425132368	56897
WHIP	8	DOID:2841	asthma	31	79	400	3024	2.966582278	3.95970610325254e-06	0.00107841853536961	56897
WHIP	8	DOID:289	endometriosis	12	98	84	3340	4.868804664	3.15053725960743e-05	0.00503009841042926	56897
WHIP	8	DOID:2942	bronchiolitis	21	89	166	3258	4.630973331	1.55724277562785e-07	9.02700826531138e-05	56897
WHIP	8	DOID:3083	chronic obstructive pulmonary disease	25	85	328	3096	2.776183644	5.98814297926007e-05	0.00757086230934553	56897
WHIP	8	DOID:3275	thymoma	4	106	2	3422	64.566037735	1.27138563724244e-05	0.00263829856804678	56897
WHIP	8	DOID:437	myasthenia gravis	7	103	20	3404	11.566990291	1.24123169334944e-05	0.00258525601042058	56897
WHIP	8	DOID:7148	rheumatoid arthritis	25	85	235	3189	3.991239048	1.87848736040574e-07	0.000104583638371468	56897
WHIP	8	DOID:848	arthritis	30	80	318	3106	3.662735849	1.00504007359956e-07	6.69826196788914e-05	56897
WHIP	8	DOID:8857	lupus erythematosus	25	85	294	3130	3.131252501	8.91531938461753e-06	0.00201490631616804	56897
WHIP	8	DOID:8970	subacute sclerosing panencephalitis	5	105	8	3416	20.333333333	2.81403439173403e-05	0.00460462767332738	56897
WHIP	8	DOID:9074	systemic lupus erythematosus	23	87	264	3160	3.164402647	1.52886212688851e-05	0.00302807560428811	56897
WHIP	8	DOID:9182	pemphigus	7	103	22	3402	10.509267431	2.07191279477237e-05	0.00373132287257369	56897
WHIP	8	DOID:9538	multiple myeloma	20	90	108	3316	6.823045267	9.84968557581822e-10	1.66543590960307e-06	56897
TAF7_(SQ-8)	57	DOID:2394	ovarian cancer	22	62	365	3085	2.999116217	6.06955863846947e-05	0.00757086230934553	6879
IRF4_(M-17)	305	DOID:0050127	sinusitis	7	121	18	3388	10.888888888	1.93572458660329e-05	0.00357057109301818	3662
IRF4_(M-17)	305	DOID:10591	pre-eclampsia	23	105	218	3188	3.203320227	1.14282801260903e-05	0.00243801529250654	3662
IRF4_(M-17)	305	DOID:114	heart disease	20	108	193	3213	3.082901554	5.85631906519032e-05	0.0075142491997781	3662
IRF4_(M-17)	305	DOID:2377	multiple sclerosis	30	98	337	3069	2.787803548	1.10113476712881e-05	0.00238246945610103	3662
IRF4_(M-17)	305	DOID:2841	asthma	39	89	392	3014	3.369238706	1.688313007322e-08	1.75173985734708e-05	3662
IRF4_(M-17)	305	DOID:289	endometriosis	14	114	82	3324	4.97817715	6.26772803597211e-06	0.00155089749607715	3662
IRF4_(M-17)	305	DOID:2942	bronchiolitis	22	106	165	3241	4.076729559	5.35671706827035e-07	0.000232904956493092	3662
IRF4_(M-17)	305	DOID:7148	rheumatoid arthritis	30	98	230	3176	4.22715173	4.64112431530889e-09	6.05374995333705e-06	3662
IRF4_(M-17)	305	DOID:848	arthritis	33	95	315	3091	3.408621553	9.8712469428383e-08	6.69658839246668e-05	3662
TAF1	57	DOID:2394	ovarian cancer	22	62	365	3085	2.999116217	6.06955863846947e-05	0.00757086230934553	6872
NFKB	351	DOID:0070004	myeloma	12	53	116	3353	6.544567338	2.38654400205772e-06	0.00074117614507443	5970
NFKB	351	DOID:9538	multiple myeloma	12	53	116	3353	6.544567338	2.38654400205772e-06	0.00074117614507443	5970
CCNT2	57	DOID:2394	ovarian cancer	22	62	365	3085	2.999116217	6.06955863846947e-05	0.00757086230934553	905
USF2	57	DOID:2394	ovarian cancer	22	62	365	3085	2.999116217	6.06955863846947e-05	0.00757086230934553	7392
TBP	57	DOID:2394	ovarian cancer	22	62	365	3085	2.999116217	6.06955863846947e-05	0.00757086230934553	6908
PU.1	1	DOID:0060058	lymphoma	24	78	305	3127	3.154602774	1.22834659367499e-05	0.0025836097660989	6688
PU.1	1	DOID:10608	celiac disease	16	86	102	3330	6.073871409	1.47124597623363e-07	8.72296007181737e-05	6688
PU.1	1	DOID:2377	multiple sclerosis	25	77	342	3090	2.933470038	3.7560612552303e-05	0.00560523081122993	6688
PU.1	1	DOID:2841	asthma	33	69	398	3034	3.645837885	4.49589258414682e-08	3.76607310356064e-05	6688
PU.1	1	DOID:2942	bronchiolitis	16	86	171	3261	3.547939616	6.74333996519645e-05	0.0081983139664028	6688
PU.1	1	DOID:848	arthritis	27	75	321	3111	3.488971962	8.70924916266799e-07	0.000329961287986126	6688
PU.1	1	DOID:8857	lupus erythematosus	29	73	290	3142	4.304109589	8.26487321940143e-09	9.55159155710656e-06	6688
PU.1	1	DOID:9074	systemic lupus erythematosus	29	73	258	3174	4.88722523	6.65771276898461e-10	1.26643567101023e-06	6688
BAF155	57	DOID:2394	ovarian cancer	22	62	365	3085	2.999116217	6.06955863846947e-05	0.00757086230934553	6599
ETS1	34	DOID:10283	prostate cancer	22	33	385	3094	5.357575757	4.49490474064916e-08	3.76607310356064e-05	2113
NF-YA	2	DOID:11054	urinary bladder cancer	31	69	374	3060	3.675889328	8.2013137336975e-08	6.08804188430068e-05	4800
NF-YA	2	DOID:1612	breast cancer	62	38	546	2888	8.63003663	2.57159295773714e-24	2.34801866599147e-19	4800
NF-YA	2	DOID:162	cancer	82	18	1307	2127	7.413669982	1.00907074299566e-18	4.60671066299811e-14	4800
NF-YA	2	DOID:2394	ovarian cancer	31	69	356	3078	3.88446507	2.77461776070603e-08	2.61187961084402e-05	4800
Sin3Ak-20	46	DOID:11054	urinary bladder cancer	21	52	384	3077	3.236027644	3.87126221555382e-05	0.00575683172399605	25942
Sin3Ak-20	46	DOID:1612	breast cancer	28	45	580	2881	3.090727969	1.23088323686617e-05	0.0025836097660989	25942
Sin3Ak-20	46	DOID:162	cancer	47	26	1342	2119	2.854321907	1.55731575824278e-05	0.00305772801760716	25942
Sin3Ak-20	46	DOID:2321	dyspepsia	5	68	12	3449	21.133578431	1.67129388665369e-05	0.00316973688495466	25942
GATA-2	6	DOID:10316	pneumoconiosis	6	105	13	3410	14.989010989	1.63065663416473e-05	0.00313449967661147	2624
GATA-2	6	DOID:1727	retinal vein occlusion	5	106	9	3414	17.893081761	4.46098395790466e-05	0.00629543433169155	2624
GATA-2	6	DOID:1936	atherosclerosis	27	84	372	3051	2.636232718	8.59783086785599e-05	0.00971942085257194	2624
GATA-2	6	DOID:1969	cerebral palsy	7	104	27	3396	8.465811965	6.6552713769186e-05	0.008113033489198	2624
GATA-2	6	DOID:2394	ovarian cancer	34	77	353	3070	3.84018248	8.01475420216786e-09	9.3819890664505e-06	2624
ERalpha_a	317	DOID:11396	pulmonary edema	4	80	7	3443	24.592857142	8.63594032624977e-05	0.00974676350344328	2101
ERalpha_a	317	DOID:1811	reflex sympathetic dystrophy	4	80	5	3445	34.45	3.41987807596596e-05	0.00529177471488637	2101
ERalpha_a	317	DOID:3394	myocardial ischemia	8	76	43	3407	8.340269277	2.01840852083659e-05	0.00367117148214155	2101
ERalpha_a	4	DOID:0050431	arrhythmogenic right ventricular dysplasia	5	70	3	3456	82.285714285	2.00715255616614e-07	0.000110400645357413	2101
HA-E2F1	47	DOID:11054	urinary bladder cancer	21	54	384	3075	3.114149305	6.02620730149551e-05	0.00757086230934553	1869
HA-E2F1	47	DOID:1324	lung cancer	24	51	475	2984	2.956284829	6.17521806711122e-05	0.0076607943048323	1869
HA-E2F1	47	DOID:3083	chronic obstructive pulmonary disease	20	55	333	3126	3.413595413	2.63496644521618e-05	0.00442257805600935	1869
PRDM1_(Val90)	57	DOID:2394	ovarian cancer	22	62	365	3085	2.999116217	6.06955863846947e-05	0.00757086230934553	639
NFKB	39	DOID:848	arthritis	23	72	325	3114	3.06076923	2.86800815879067e-05	0.00465954364673561	5970
NFKB	39	DOID:8857	lupus erythematosus	21	74	298	3141	2.991157264	7.36876876371375e-05	0.00872649547003434	5970
PU.1	39	DOID:848	arthritis	23	72	325	3114	3.06076923	2.86800815879067e-05	0.00465954364673561	6688
PU.1	39	DOID:8857	lupus erythematosus	21	74	298	3141	2.991157264	7.36876876371375e-05	0.00872649547003434	6688
JunD	57	DOID:2394	ovarian cancer	22	62	365	3085	2.999116217	6.06955863846947e-05	0.00757086230934553	3727
c-Myc	47	DOID:11054	urinary bladder cancer	21	54	384	3075	3.114149305	6.02620730149551e-05	0.00757086230934553	4609
c-Myc	47	DOID:1324	lung cancer	24	51	475	2984	2.956284829	6.17521806711122e-05	0.0076607943048323	4609
c-Myc	47	DOID:3083	chronic obstructive pulmonary disease	20	55	333	3126	3.413595413	2.63496644521618e-05	0.00442257805600935	4609
BATF	190	DOID:0060025	immunoglobulin alpha deficiency	5	111	6	3412	25.615615615	1.37967758839559e-05	0.0028056312224064	10538
BATF	190	DOID:0060058	lymphoma	25	91	304	3114	2.814126662	5.0418609505393e-05	0.00685047851115984	10538
BATF	190	DOID:0070004	myeloma	17	99	111	3307	5.115934115	5.4203001743022e-07	0.000233446192318319	10538
BATF	190	DOID:10003	sensorineural hearing loss	5	111	7	3411	21.949806949	2.3033682533503e-05	0.00401583697264762	10538
BATF	190	DOID:10322	berylliosis	6	110	11	3407	16.894214876	1.01231834544613e-05	0.00223803241765869	10538
BATF	190	DOID:10591	pre-eclampsia	21	95	220	3198	3.213301435	2.49045380814011e-05	0.00424241372026196	10538
BATF	190	DOID:10608	celiac disease	21	95	97	3321	7.568204015	7.8473004919665e-11	1.93650167221485e-07	10538
BATF	190	DOID:11335	sarcoidosis	17	99	69	3349	8.334504464	1.1073813328387e-09	1.83837381774855e-06	10538
BATF	190	DOID:1205	hypersensitivity reaction type I disease	22	94	166	3252	4.58497821	9.59892170248285e-08	6.63969049217348e-05	10538
BATF	190	DOID:1210	optic neuritis	4	112	3	3415	40.654761904	3.57610462172402e-05	0.0054510819464296	10538
BATF	190	DOID:12140	Chagas disease	6	110	15	3403	12.374545454	3.98471501141218e-05	0.00578423511656599	10538
BATF	190	DOID:12361	Graves' disease	9	107	38	3380	7.481554353	1.5473743291975e-05	0.00305018223691339	10538
BATF	190	DOID:13141	uveitis	6	110	17	3401	10.912299465	7.02392669215077e-05	0.0084274198495863	10538
BATF	190	DOID:1883	hepatitis C	21	95	200	3218	3.556736842	6.40860282767574e-06	0.00156875037475539	10538
BATF	190	DOID:2043	hepatitis B	19	97	103	3315	6.304173756	7.32121754822835e-09	8.7956722297176e-06	10538
BATF	190	DOID:2237	hepatitis	27	89	248	3170	3.877763682	1.13369613299897e-07	7.18842077219474e-05	10538
BATF	190	DOID:2377	multiple sclerosis	35	81	332	3086	4.016436114	1.74565269284698e-09	2.70150109784892e-06	10538
BATF	190	DOID:263	kidney cancer	7	109	17	3401	12.847814355	7.46334761469982e-06	0.00176084862353432	10538
BATF	190	DOID:2723	dermatitis	13	103	79	3339	5.334521322	6.56157839427996e-06	0.00159263317703267	10538
BATF	190	DOID:2841	asthma	39	77	392	3026	3.909819772	6.9275969068176e-10	1.27650245092002e-06	10538
BATF	190	DOID:289	endometriosis	14	102	82	3336	5.583931133	1.90763381191691e-06	0.000617653946208814	10538
BATF	190	DOID:2942	bronchiolitis	22	94	165	3253	4.614184397	8.70652920368933e-08	6.2595146100162e-05	10538
BATF	190	DOID:2945	severe acute respiratory syndrome	7	109	24	3394	9.081804281	4.68422492980107e-05	0.00651978416829903	10538
BATF	190	DOID:2988	antiphospholipid syndrome	7	109	21	3397	10.388379204	2.289083096707e-05	0.00401583697264762	10538
BATF	190	DOID:305	carcinoma	27	89	291	3127	3.259932815	2.20905565311825e-06	0.000695686604560587	10538
BATF	190	DOID:399	tuberculosis	15	101	99	3319	4.978997899	3.04014493419335e-06	0.000884023800514198	10538
BATF	190	DOID:418	systemic scleroderma	10	106	57	3361	5.562727573	5.03752895350097e-05	0.00685047851115984	10538
BATF	190	DOID:419	scleroderma	9	107	46	3372	6.165786265	5.78841770270986e-05	0.00747943794583286	10538
BATF	190	DOID:437	myasthenia gravis	7	109	20	3398	10.911009174	1.76431629381273e-05	0.00332836081658812	10538
BATF	190	DOID:4440	seminoma	4	112	1	3417	122.035714285	5.37792532154117e-06	0.00138320239270039	10538
BATF	190	DOID:4483	rhinitis	13	103	68	3350	6.217875499	1.49678552024819e-06	0.000511855800418656	10538
BATF	190	DOID:4989	pancreatitis	10	106	52	3366	6.106676342	2.50864774898266e-05	0.00426544862883819	10538
BATF	190	DOID:640	encephalomyelitis	6	110	8	3410	23.25	2.66364328146594e-06	0.000798517831345955	10538
BATF	190	DOID:684	hepatocellular carcinoma	11	105	49	3369	7.202915451	2.61310930759053e-06	0.000790041584234638	10538
BATF	190	DOID:7147	ankylosing spondylitis	7	109	27	3391	8.06557934	8.83055484281495e-05	0.00990519214346514	10538
BATF	190	DOID:7148	rheumatoid arthritis	26	90	234	3184	3.930864197	1.41701293581065e-07	8.56833000775674e-05	10538
BATF	190	DOID:7693	abdominal aortic aneurysm	7	109	24	3394	9.081804281	4.68422492980107e-05	0.00651978416829903	10538
BATF	190	DOID:824	periodontitis	13	103	95	3323	4.414818599	3.88101549794572e-05	0.0057619512366737	10538
BATF	190	DOID:841	extrinsic allergic alveolitis	6	110	6	3412	31.018181818	8.65106574589906e-07	0.000329122587081275	10538
BATF	190	DOID:848	arthritis	31	85	317	3101	3.567674893	1.01486714081585e-07	6.71474341734293e-05	10538
BATF	190	DOID:8506	bullous pemphigoid	4	112	4	3414	30.482142857	6.97113590975783e-05	0.00839718384401515	10538
BATF	190	DOID:8544	chronic fatigue syndrome	5	111	8	3410	19.20045045	3.64523744336757e-05	0.00551046440404172	10538
BATF	190	DOID:8622	measles	10	106	16	3402	20.058962264	3.36298701093327e-09	4.72401372338882e-06	10538
BATF	190	DOID:8781	rubella	9	107	23	3395	12.415684681	4.82279447612291e-07	0.00021277745824075	10538
BATF	190	DOID:8857	lupus erythematosus	31	85	288	3130	3.96364379	1.26600130509078e-08	1.37360310408822e-05	10538
BATF	190	DOID:8869	neuromyelitis optica	5	111	4	3414	38.445945945	3.96753143253307e-06	0.00107841853536961	10538
BATF	190	DOID:8893	psoriasis	18	98	98	3320	6.22240733	2.02604178723306e-08	2.01493926976354e-05	10538
BATF	190	DOID:9065	leishmaniasis	9	107	14	3404	20.451268357	1.80258580936919e-08	1.84929101022768e-05	10538
BATF	190	DOID:9074	systemic lupus erythematosus	30	86	257	3161	4.29056194	4.07843398514071e-09	5.47625725657732e-06	10538
BATF	190	DOID:9182	pemphigus	7	109	22	3396	9.91326105	2.93620386660914e-05	0.00474500938486043	10538
BATF	190	DOID:9538	multiple myeloma	17	99	111	3307	5.115934115	5.4203001743022e-07	0.000233446192318319	10538
BATF	190	DOID:9563	bronchiectasis	5	111	9	3409	17.062062062	5.52238917404587e-05	0.00725294362485445	10538
BATF	190	DOID:9814	rheumatic heart disease	6	110	14	3404	13.262337662	2.92398704237339e-05	0.00473364469664796	10538
BATF	190	DOID:986	alopecia areata	6	110	16	3402	11.597727272	5.33332735932382e-05	0.00708363071708303	10538
MEF2A	295	DOID:0060025	immunoglobulin alpha deficiency	5	94	6	3429	30.39893617	6.30573173814627e-06	0.00155188987084416	4205
MEF2A	295	DOID:0070004	myeloma	15	84	113	3322	5.249683944	1.73134193000029e-06	0.000572760529929732	4205
MEF2A	295	DOID:10608	celiac disease	15	84	103	3332	5.776699029	5.96625026723692e-07	0.000246086908274662	4205
MEF2A	295	DOID:12140	Chagas disease	6	93	15	3420	14.709677419	1.60284547374737e-05	0.00310450905940198	4205
MEF2A	295	DOID:12177	common variable immunodeficiency	6	93	15	3420	14.709677419	1.60284547374737e-05	0.00310450905940198	4205
MEF2A	295	DOID:12236	primary biliary cirrhosis	7	92	22	3413	11.803853754	1.03040696203883e-05	0.00226704429098597	4205
MEF2A	295	DOID:13241	Behcet's disease	11	88	74	3361	5.677364864	1.81956877648551e-05	0.0034044579242989	4205
MEF2A	295	DOID:1883	hepatitis C	18	81	203	3232	3.538040503	2.8540077266172e-05	0.00464506291419804	4205
MEF2A	295	DOID:2237	hepatitis	21	78	254	3181	3.371744397	1.49550170586424e-05	0.00298792732506871	4205
MEF2A	295	DOID:3326	purpura	8	91	40	3395	7.461538461	4.26946492984878e-05	0.00608155639445823	4205
MEF2A	295	DOID:418	systemic scleroderma	10	89	57	3378	6.658781785	1.24123896700932e-05	0.00258525601042058	4205
MEF2A	295	DOID:437	myasthenia gravis	7	92	20	3415	12.991847826	6.13891422527469e-06	0.00152730164101616	4205
MEF2A	295	DOID:4989	pancreatitis	10	89	52	3383	7.309853068	6.04570796329266e-06	0.00151913533124205	4205
MEF2A	295	DOID:7148	rheumatoid arthritis	22	77	238	3197	3.837935174	1.60277211730422e-06	0.000540010003478153	4205
MEF2A	295	DOID:848	arthritis	23	76	325	3110	2.895951417	8.79320619329958e-05	0.0098875921759287	4205
MEF2A	295	DOID:8622	measles	6	93	20	3415	11.016129032	6.06922689434097e-05	0.00757086230934553	4205
MEF2A	295	DOID:9065	leishmaniasis	6	93	17	3418	12.971537001	2.84905957289987e-05	0.00464506291419804	4205
MEF2A	295	DOID:9182	pemphigus	7	92	22	3413	11.803853754	1.03040696203883e-05	0.00226704429098597	4205
MEF2A	295	DOID:9538	multiple myeloma	15	84	113	3322	5.249683944	1.73134193000029e-06	0.000572760529929732	4205
BCL11A	305	DOID:0050127	sinusitis	7	121	18	3388	10.888888888	1.93572458660329e-05	0.00357057109301818	53335
BCL11A	305	DOID:10591	pre-eclampsia	23	105	218	3188	3.203320227	1.14282801260903e-05	0.00243801529250654	53335
BCL11A	305	DOID:114	heart disease	20	108	193	3213	3.082901554	5.85631906519032e-05	0.0075142491997781	53335
BCL11A	305	DOID:2377	multiple sclerosis	30	98	337	3069	2.787803548	1.10113476712881e-05	0.00238246945610103	53335
BCL11A	305	DOID:2841	asthma	39	89	392	3014	3.369238706	1.688313007322e-08	1.75173985734708e-05	53335
BCL11A	305	DOID:289	endometriosis	14	114	82	3324	4.97817715	6.26772803597211e-06	0.00155089749607715	53335
BCL11A	305	DOID:2942	bronchiolitis	22	106	165	3241	4.076729559	5.35671706827035e-07	0.000232904956493092	53335
BCL11A	305	DOID:7148	rheumatoid arthritis	30	98	230	3176	4.22715173	4.64112431530889e-09	6.05374995333705e-06	53335
BCL11A	305	DOID:848	arthritis	33	95	315	3091	3.408621553	9.8712469428383e-08	6.69658839246668e-05	53335
MEF2A	351	DOID:0070004	myeloma	12	53	116	3353	6.544567338	2.38654400205772e-06	0.00074117614507443	4205
MEF2A	351	DOID:9538	multiple myeloma	12	53	116	3353	6.544567338	2.38654400205772e-06	0.00074117614507443	4205
STAT3	57	DOID:2394	ovarian cancer	22	62	365	3085	2.999116217	6.06955863846947e-05	0.00757086230934553	6774
Mxi1_(bHLH)	57	DOID:2394	ovarian cancer	22	62	365	3085	2.999116217	6.06955863846947e-05	0.00757086230934553	4601
BATF	1	DOID:0060058	lymphoma	24	78	305	3127	3.154602774	1.22834659367499e-05	0.0025836097660989	10538
BATF	1	DOID:10608	celiac disease	16	86	102	3330	6.073871409	1.47124597623363e-07	8.72296007181737e-05	10538
BATF	1	DOID:2377	multiple sclerosis	25	77	342	3090	2.933470038	3.7560612552303e-05	0.00560523081122993	10538
BATF	1	DOID:2841	asthma	33	69	398	3034	3.645837885	4.49589258414682e-08	3.76607310356064e-05	10538
BATF	1	DOID:2942	bronchiolitis	16	86	171	3261	3.547939616	6.74333996519645e-05	0.0081983139664028	10538
BATF	1	DOID:848	arthritis	27	75	321	3111	3.488971962	8.70924916266799e-07	0.000329961287986126	10538
BATF	1	DOID:8857	lupus erythematosus	29	73	290	3142	4.304109589	8.26487321940143e-09	9.55159155710656e-06	10538
BATF	1	DOID:9074	systemic lupus erythematosus	29	73	258	3174	4.88722523	6.65771276898461e-10	1.26643567101023e-06	10538
JunD	6	DOID:10316	pneumoconiosis	6	105	13	3410	14.989010989	1.63065663416473e-05	0.00313449967661147	3727
JunD	6	DOID:1727	retinal vein occlusion	5	106	9	3414	17.893081761	4.46098395790466e-05	0.00629543433169155	3727
JunD	6	DOID:1936	atherosclerosis	27	84	372	3051	2.636232718	8.59783086785599e-05	0.00971942085257194	3727
JunD	6	DOID:1969	cerebral palsy	7	104	27	3396	8.465811965	6.6552713769186e-05	0.008113033489198	3727
JunD	6	DOID:2394	ovarian cancer	34	77	353	3070	3.84018248	8.01475420216786e-09	9.3819890664505e-06	3727
Pol2	57	DOID:2394	ovarian cancer	22	62	365	3085	2.999116217	6.06955863846947e-05	0.00757086230934553	5430
STAT3	258	DOID:4448	macular degeneration	12	67	114	3341	5.249018067	1.67328891699138e-05	0.00316973688495466	6774
p300	57	DOID:2394	ovarian cancer	22	62	365	3085	2.999116217	6.06955863846947e-05	0.00757086230934553	2033
eGFP-JunD	81	DOID:13268	porphyria	4	84	3	3443	54.65079365	1.1874939338265e-05	0.0025156687035258	3727
GATA3_(SC-268)	47	DOID:11054	urinary bladder cancer	21	54	384	3075	3.114149305	6.02620730149551e-05	0.00757086230934553	2625
GATA3_(SC-268)	47	DOID:1324	lung cancer	24	51	475	2984	2.956284829	6.17521806711122e-05	0.0076607943048323	2625
GATA3_(SC-268)	47	DOID:3083	chronic obstructive pulmonary disease	20	55	333	3126	3.413595413	2.63496644521618e-05	0.00442257805600935	2625
Pol2(phosphoS2)	13	DOID:1612	breast cancer	26	42	582	2884	3.067583046	2.74689128572132e-05	0.00455186308047315	5430
STAT3	317	DOID:11396	pulmonary edema	4	80	7	3443	24.592857142	8.63594032624977e-05	0.00974676350344328	6774
STAT3	317	DOID:1811	reflex sympathetic dystrophy	4	80	5	3445	34.45	3.41987807596596e-05	0.00529177471488637	6774
STAT3	317	DOID:3394	myocardial ischemia	8	76	43	3407	8.340269277	2.01840852083659e-05	0.00367117148214155	6774
EBF	137	DOID:2377	multiple sclerosis	27	91	340	3076	2.684292178	7.51907982847113e-05	0.00884712761363898	1879
EBF	137	DOID:2841	asthma	30	88	401	3015	2.563194287	7.23646008165007e-05	0.00860328416946798	1879
EBF	137	DOID:2942	bronchiolitis	18	100	169	3247	3.458343195	3.42803415804928e-05	0.00529177471488637	1879
Pol2(b)	6	DOID:10316	pneumoconiosis	6	105	13	3410	14.989010989	1.63065663416473e-05	0.00313449967661147	5430
Pol2(b)	6	DOID:1727	retinal vein occlusion	5	106	9	3414	17.893081761	4.46098395790466e-05	0.00629543433169155	5430
Pol2(b)	6	DOID:1936	atherosclerosis	27	84	372	3051	2.636232718	8.59783086785599e-05	0.00971942085257194	5430
Pol2(b)	6	DOID:1969	cerebral palsy	7	104	27	3396	8.465811965	6.6552713769186e-05	0.008113033489198	5430
Pol2(b)	6	DOID:2394	ovarian cancer	34	77	353	3070	3.84018248	8.01475420216786e-09	9.3819890664505e-06	5430
BAF155	6	DOID:10316	pneumoconiosis	6	105	13	3410	14.989010989	1.63065663416473e-05	0.00313449967661147	6599
BAF155	6	DOID:1727	retinal vein occlusion	5	106	9	3414	17.893081761	4.46098395790466e-05	0.00629543433169155	6599
BAF155	6	DOID:1936	atherosclerosis	27	84	372	3051	2.636232718	8.59783086785599e-05	0.00971942085257194	6599
BAF155	6	DOID:1969	cerebral palsy	7	104	27	3396	8.465811965	6.6552713769186e-05	0.008113033489198	6599
BAF155	6	DOID:2394	ovarian cancer	34	77	353	3070	3.84018248	8.01475420216786e-09	9.3819890664505e-06	6599
BATF	43	DOID:10608	celiac disease	12	69	106	3347	5.491386382	1.10504678582149e-05	0.00238503889721446	10538
NF-YB	2	DOID:11054	urinary bladder cancer	31	69	374	3060	3.675889328	8.2013137336975e-08	6.08804188430068e-05	4801
NF-YB	2	DOID:1612	breast cancer	62	38	546	2888	8.63003663	2.57159295773714e-24	2.34801866599147e-19	4801
NF-YB	2	DOID:162	cancer	82	18	1307	2127	7.413669982	1.00907074299566e-18	4.60671066299811e-14	4801
NF-YB	2	DOID:2394	ovarian cancer	31	69	356	3078	3.88446507	2.77461776070603e-08	2.61187961084402e-05	4801
HNF4A_(H-171)	22	DOID:10159	osteonecrosis	9	150	22	3353	9.144545454	5.18221273316798e-06	0.00134422476083703	3172
HNF4A_(H-171)	22	DOID:1074	kidney failure	25	134	193	3182	3.075941535	8.91330068085273e-06	0.00201490631616804	3172
HNF4A_(H-171)	22	DOID:10763	hypertension	45	114	464	2911	2.476463248	4.0860015033876e-06	0.00110052051111595	3172
HNF4A_(H-171)	22	DOID:10952	nephritis	11	148	42	3333	5.898166023	1.59957580819065e-05	0.00310450905940198	3172
HNF4A_(H-171)	22	DOID:114	heart disease	29	130	184	3191	3.86868729	3.44512176681926e-08	3.0167156345737e-05	3172
HNF4A_(H-171)	22	DOID:12554	hemolytic-uremic syndrome	7	152	15	3360	10.315789473	3.15117986853606e-05	0.00503009841042926	3172
HNF4A_(H-171)	22	DOID:1936	atherosclerosis	39	120	360	3015	2.721875	1.99154766813377e-06	0.000640282575305006	3172
HNF4A_(H-171)	22	DOID:2237	hepatitis	28	131	247	3128	2.706802237	2.60504588184893e-05	0.00439120616519992	3172
HNF4A_(H-171)	22	DOID:225	syndrome	58	101	625	2750	2.526732673	2.70722513703189e-07	0.000138868482225749	3172
HNF4A_(H-171)	22	DOID:2487	hypercholesterolemia	19	140	43	3332	10.516279069	7.1280499395755e-12	2.82971185992557e-08	3172
HNF4A_(H-171)	22	DOID:2645	benign mesothelioma	8	151	15	3360	11.867549668	3.88052980992227e-06	0.0010704400447878	3172
HNF4A_(H-171)	22	DOID:326	ischemia	24	135	159	3216	3.595807127	1.24694890031537e-06	0.000437899678046905	3172
HNF4A_(H-171)	22	DOID:3393	coronary heart disease	30	129	210	3165	3.504983388	1.40495200205186e-07	8.55203649995647e-05	3172
HNF4A_(H-171)	22	DOID:3526	cerebral infarction	13	146	45	3330	6.589041095	1.02905492782349e-06	0.000374338204142835	3172
HNF4A_(H-171)	22	DOID:3571	liver cancer	13	146	39	3336	7.616438356	2.62181852095468e-07	0.000136015773792209	3172
HNF4A_(H-171)	22	DOID:409	liver disease	14	145	60	3315	5.334482758	3.42299541332401e-06	0.000979749276517121	3172
HNF4A_(H-171)	22	DOID:4448	macular degeneration	26	133	100	3275	6.402255639	1.77190950127122e-11	5.57882651458864e-08	3172
HNF4A_(H-171)	22	DOID:5082	liver cirrhosis	24	135	198	3177	2.852525252	3.75703815354163e-05	0.00560523081122993	3172
HNF4A_(H-171)	22	DOID:5844	myocardial infarction	36	123	251	3124	3.642794674	5.3017186600852e-09	6.63121539695533e-06	3172
HNF4A_(H-171)	22	DOID:9351	diabetes mellitus	53	106	663	2712	2.045248868	7.14535703558436e-05	0.00852030387695124	3172
MEF2A	305	DOID:0050127	sinusitis	7	121	18	3388	10.888888888	1.93572458660329e-05	0.00357057109301818	4205
MEF2A	305	DOID:10591	pre-eclampsia	23	105	218	3188	3.203320227	1.14282801260903e-05	0.00243801529250654	4205
MEF2A	305	DOID:114	heart disease	20	108	193	3213	3.082901554	5.85631906519032e-05	0.0075142491997781	4205
MEF2A	305	DOID:2377	multiple sclerosis	30	98	337	3069	2.787803548	1.10113476712881e-05	0.00238246945610103	4205
MEF2A	305	DOID:2841	asthma	39	89	392	3014	3.369238706	1.688313007322e-08	1.75173985734708e-05	4205
MEF2A	305	DOID:289	endometriosis	14	114	82	3324	4.97817715	6.26772803597211e-06	0.00155089749607715	4205
MEF2A	305	DOID:2942	bronchiolitis	22	106	165	3241	4.076729559	5.35671706827035e-07	0.000232904956493092	4205
MEF2A	305	DOID:7148	rheumatoid arthritis	30	98	230	3176	4.22715173	4.64112431530889e-09	6.05374995333705e-06	4205
MEF2A	305	DOID:848	arthritis	33	95	315	3091	3.408621553	9.8712469428383e-08	6.69658839246668e-05	4205
TCF12	57	DOID:2394	ovarian cancer	22	62	365	3085	2.999116217	6.06955863846947e-05	0.00757086230934553	6938
IRF1	81	DOID:13268	porphyria	4	84	3	3443	54.65079365	1.1874939338265e-05	0.0025156687035258	3659
PAX5-N19	351	DOID:0070004	myeloma	12	53	116	3353	6.544567338	2.38654400205772e-06	0.00074117614507443	5079
PAX5-N19	351	DOID:9538	multiple myeloma	12	53	116	3353	6.544567338	2.38654400205772e-06	0.00074117614507443	5079
STAT1	6	DOID:10316	pneumoconiosis	6	105	13	3410	14.989010989	1.63065663416473e-05	0.00313449967661147	6772
STAT1	6	DOID:1727	retinal vein occlusion	5	106	9	3414	17.893081761	4.46098395790466e-05	0.00629543433169155	6772
STAT1	6	DOID:1936	atherosclerosis	27	84	372	3051	2.636232718	8.59783086785599e-05	0.00971942085257194	6772
STAT1	6	DOID:1969	cerebral palsy	7	104	27	3396	8.465811965	6.6552713769186e-05	0.008113033489198	6772
STAT1	6	DOID:2394	ovarian cancer	34	77	353	3070	3.84018248	8.01475420216786e-09	9.3819890664505e-06	6772
PAX5-C20	8	DOID:0050589	inflammatory bowel disease	14	96	109	3315	4.435206422	1.97254207500762e-05	0.00362384158351399	5079
PAX5-C20	8	DOID:0070004	myeloma	20	90	108	3316	6.823045267	9.84968557581822e-10	1.66543590960307e-06	5079
PAX5-C20	8	DOID:10608	celiac disease	16	94	102	3322	5.543596161	4.32632074437072e-07	0.000199504566608845	5079
PAX5-C20	8	DOID:11335	sarcoidosis	11	99	75	3349	4.961481481	5.5396304604853e-05	0.00725683642503689	5079
PAX5-C20	8	DOID:12361	Graves' disease	8	102	39	3385	6.807440925	7.80679001720138e-05	0.00905726517548397	5079
PAX5-C20	8	DOID:2237	hepatitis	21	89	254	3170	2.944793417	7.91682442787844e-05	0.00913847751216016	5079
PAX5-C20	8	DOID:2377	multiple sclerosis	28	82	339	3085	3.107417799	3.78460374310716e-06	0.0010471425132368	5079
PAX5-C20	8	DOID:2841	asthma	31	79	400	3024	2.966582278	3.95970610325254e-06	0.00107841853536961	5079
PAX5-C20	8	DOID:289	endometriosis	12	98	84	3340	4.868804664	3.15053725960743e-05	0.00503009841042926	5079
PAX5-C20	8	DOID:2942	bronchiolitis	21	89	166	3258	4.630973331	1.55724277562785e-07	9.02700826531138e-05	5079
PAX5-C20	8	DOID:3083	chronic obstructive pulmonary disease	25	85	328	3096	2.776183644	5.98814297926007e-05	0.00757086230934553	5079
PAX5-C20	8	DOID:3275	thymoma	4	106	2	3422	64.566037735	1.27138563724244e-05	0.00263829856804678	5079
PAX5-C20	8	DOID:437	myasthenia gravis	7	103	20	3404	11.566990291	1.24123169334944e-05	0.00258525601042058	5079
PAX5-C20	8	DOID:7148	rheumatoid arthritis	25	85	235	3189	3.991239048	1.87848736040574e-07	0.000104583638371468	5079
PAX5-C20	8	DOID:848	arthritis	30	80	318	3106	3.662735849	1.00504007359956e-07	6.69826196788914e-05	5079
PAX5-C20	8	DOID:8857	lupus erythematosus	25	85	294	3130	3.131252501	8.91531938461753e-06	0.00201490631616804	5079
PAX5-C20	8	DOID:8970	subacute sclerosing panencephalitis	5	105	8	3416	20.333333333	2.81403439173403e-05	0.00460462767332738	5079
PAX5-C20	8	DOID:9074	systemic lupus erythematosus	23	87	264	3160	3.164402647	1.52886212688851e-05	0.00302807560428811	5079
PAX5-C20	8	DOID:9182	pemphigus	7	103	22	3402	10.509267431	2.07191279477237e-05	0.00373132287257369	5079
PAX5-C20	8	DOID:9538	multiple myeloma	20	90	108	3316	6.823045267	9.84968557581822e-10	1.66543590960307e-06	5079
BATF	295	DOID:0060025	immunoglobulin alpha deficiency	5	94	6	3429	30.39893617	6.30573173814627e-06	0.00155188987084416	10538
BATF	295	DOID:0070004	myeloma	15	84	113	3322	5.249683944	1.73134193000029e-06	0.000572760529929732	10538
BATF	295	DOID:10608	celiac disease	15	84	103	3332	5.776699029	5.96625026723692e-07	0.000246086908274662	10538
BATF	295	DOID:12140	Chagas disease	6	93	15	3420	14.709677419	1.60284547374737e-05	0.00310450905940198	10538
BATF	295	DOID:12177	common variable immunodeficiency	6	93	15	3420	14.709677419	1.60284547374737e-05	0.00310450905940198	10538
BATF	295	DOID:12236	primary biliary cirrhosis	7	92	22	3413	11.803853754	1.03040696203883e-05	0.00226704429098597	10538
BATF	295	DOID:13241	Behcet's disease	11	88	74	3361	5.677364864	1.81956877648551e-05	0.0034044579242989	10538
BATF	295	DOID:1883	hepatitis C	18	81	203	3232	3.538040503	2.8540077266172e-05	0.00464506291419804	10538
BATF	295	DOID:2237	hepatitis	21	78	254	3181	3.371744397	1.49550170586424e-05	0.00298792732506871	10538
BATF	295	DOID:3326	purpura	8	91	40	3395	7.461538461	4.26946492984878e-05	0.00608155639445823	10538
BATF	295	DOID:418	systemic scleroderma	10	89	57	3378	6.658781785	1.24123896700932e-05	0.00258525601042058	10538
BATF	295	DOID:437	myasthenia gravis	7	92	20	3415	12.991847826	6.13891422527469e-06	0.00152730164101616	10538
BATF	295	DOID:4989	pancreatitis	10	89	52	3383	7.309853068	6.04570796329266e-06	0.00151913533124205	10538
BATF	295	DOID:7148	rheumatoid arthritis	22	77	238	3197	3.837935174	1.60277211730422e-06	0.000540010003478153	10538
BATF	295	DOID:848	arthritis	23	76	325	3110	2.895951417	8.79320619329958e-05	0.0098875921759287	10538
BATF	295	DOID:8622	measles	6	93	20	3415	11.016129032	6.06922689434097e-05	0.00757086230934553	10538
BATF	295	DOID:9065	leishmaniasis	6	93	17	3418	12.971537001	2.84905957289987e-05	0.00464506291419804	10538
BATF	295	DOID:9182	pemphigus	7	92	22	3413	11.803853754	1.03040696203883e-05	0.00226704429098597	10538
BATF	295	DOID:9538	multiple myeloma	15	84	113	3322	5.249683944	1.73134193000029e-06	0.000572760529929732	10538
ZBTB7A_(SC-34508)	46	DOID:11054	urinary bladder cancer	21	52	384	3077	3.236027644	3.87126221555382e-05	0.00575683172399605	51341
ZBTB7A_(SC-34508)	46	DOID:1612	breast cancer	28	45	580	2881	3.090727969	1.23088323686617e-05	0.0025836097660989	51341
ZBTB7A_(SC-34508)	46	DOID:162	cancer	47	26	1342	2119	2.854321907	1.55731575824278e-05	0.00305772801760716	51341
ZBTB7A_(SC-34508)	46	DOID:2321	dyspepsia	5	68	12	3449	21.133578431	1.67129388665369e-05	0.00316973688495466	51341
BATF	320	DOID:0050426	Stevens-Johnson syndrome	4	73	6	3451	31.515981735	3.96341333003123e-05	0.00578369038274195	10538
BATF	320	DOID:0050597	intestinal schistosomiasis	6	71	1	3456	292.056338028	6.05395095363414e-10	1.17608945909047e-06	10538
BATF	320	DOID:0060025	immunoglobulin alpha deficiency	4	73	7	3450	27.005870841	6.12547484141567e-05	0.00761979027071252	10538
BATF	320	DOID:0060058	lymphoma	21	56	308	3149	3.83400974	3.65842888565175e-06	0.00102585854688933	10538
BATF	320	DOID:1019	osteomyelitis	4	73	6	3451	31.515981735	3.96341333003123e-05	0.00578369038274195	10538
BATF	320	DOID:10316	pneumoconiosis	5	72	14	3443	17.078373015	3.94672886803937e-05	0.00578369038274195	10538
BATF	320	DOID:10322	berylliosis	6	71	11	3446	26.4737516	8.9950654779577e-07	0.00033938159030182	10538
BATF	320	DOID:10608	celiac disease	17	60	101	3356	9.414521452	2.30622526586484e-10	4.89702800290826e-07	10538
BATF	320	DOID:10923	sickle cell anemia	7	70	38	3419	8.997368421	4.13244510583689e-05	0.00593419523370092	10538
BATF	320	DOID:11265	trachoma	8	69	30	3427	13.244444444	1.01519236939063e-06	0.000373503045332177	10538
BATF	320	DOID:11335	sarcoidosis	14	63	72	3385	10.447530864	2.12207525396263e-09	3.22930338563853e-06	10538
BATF	320	DOID:1184	nephrotic syndrome	7	70	28	3429	12.246428571	7.2940936010604e-06	0.00173461428824274	10538
BATF	320	DOID:1205	hypersensitivity reaction type I disease	21	56	167	3290	7.38772455	1.70931458092827e-10	3.90176692815591e-07	10538
BATF	320	DOID:12132	Wegener's granulomatosis	6	71	18	3439	16.145539906	8.66272489991917e-06	0.00197398896478125	10538
BATF	320	DOID:12140	Chagas disease	7	70	14	3443	24.592857142	1.6115386768959e-07	9.19644690204105e-05	10538
BATF	320	DOID:12177	common variable immunodeficiency	5	72	16	3441	14.934895833	6.67480916251196e-05	0.00812600167189756	10538
BATF	320	DOID:12306	vitiligo	12	65	49	3408	12.840188383	3.53617800003058e-09	4.89203437076958e-06	10538
BATF	320	DOID:12361	Graves' disease	8	69	39	3418	10.161278335	5.57361589518463e-06	0.0014255030053942	10538
BATF	320	DOID:12365	malaria	12	65	79	3378	7.89406037	3.80564369680714e-07	0.000180040468072887	10538
BATF	320	DOID:12894	Sjogren's syndrome	8	69	33	3424	12.029863855	1.88171448527682e-06	0.000611429974351194	10538
BATF	320	DOID:13141	uveitis	6	71	17	3440	17.10024855	6.6108248537378e-06	0.00159263317703267	10538
BATF	320	DOID:1395	schistosomiasis	8	69	5	3452	80.046376811	4.14373367944873e-11	1.1823367104242e-07	10538
BATF	320	DOID:1398	parasitic infectious disease	6	71	14	3443	20.782696177	2.67406605603508e-06	0.000798517831345955	10538
BATF	320	DOID:1555	urticaria	6	71	17	3440	17.10024855	6.6108248537378e-06	0.00159263317703267	10538
BATF	320	DOID:1586	rheumatic fever	4	73	6	3451	31.515981735	3.96341333003123e-05	0.00578369038274195	10538
BATF	320	DOID:1803	neuritis	4	73	6	3451	31.515981735	3.96341333003123e-05	0.00578369038274195	10538
BATF	320	DOID:1837	diabetic ketoacidosis	3	74	1	3456	140.108108108	3.91844964330851e-05	0.00578369038274195	10538
BATF	320	DOID:1883	hepatitis C	15	62	206	3251	3.818117757	5.9073531830157e-05	0.0075331953872686	10538
BATF	320	DOID:1909	melanoma	15	62	118	3339	6.845954073	9.43346944849596e-08	6.57505619438452e-05	10538
BATF	320	DOID:2237	hepatitis	17	60	258	3199	3.513113695	5.82951055183685e-05	0.0075142491997781	10538
BATF	320	DOID:2377	multiple sclerosis	23	54	344	3113	3.854381998	1.48751296638927e-06	0.000510597213944129	10538
BATF	320	DOID:263	kidney cancer	6	71	18	3439	16.145539906	8.66272489991917e-06	0.00197398896478125	10538
BATF	320	DOID:2841	asthma	35	42	396	3061	6.441498316	2.18919814115683e-13	1.53759173443435e-09	10538
BATF	320	DOID:2921	glomerulonephritis	7	70	43	3414	7.939534883	8.33455785634753e-05	0.00950056354096963	10538
BATF	320	DOID:2942	bronchiolitis	20	57	167	3290	6.912490807	1.13199690380386e-09	1.84568052319134e-06	10538
BATF	320	DOID:2988	antiphospholipid syndrome	6	71	22	3435	13.194622279	2.26212120629546e-05	0.003987359823591	10538
BATF	320	DOID:3326	purpura	8	69	40	3417	9.904347826	6.57191969518229e-06	0.00159263317703267	10538
BATF	320	DOID:437	myasthenia gravis	7	70	20	3437	17.185	1.1080077664338e-06	0.000397694954893253	10538
BATF	320	DOID:4481	allergic rhinitis	11	66	34	3423	16.779411764	1.41909378520885e-09	2.23399615779792e-06	10538
BATF	320	DOID:4483	rhinitis	15	62	66	3391	12.430351906	7.64288243012504e-11	1.93650167221485e-07	10538
BATF	320	DOID:5223	infertility	9	68	78	3379	5.733597285	8.97012433034097e-05	0.00998812405007454	10538
BATF	320	DOID:526	Human immunodeficiency virus infectious disease	5	72	15	3442	15.935185185	5.17316962218465e-05	0.00699765074849173	10538
BATF	320	DOID:612	primary immunodeficiency disease	8	69	31	3426	12.813464235	1.25494731735841e-06	0.000439019999075582	10538
BATF	320	DOID:635	acquired immunodeficiency syndrome	8	69	32	3425	12.409420289	1.5413798783184e-06	0.00052318673297301	10538
BATF	320	DOID:640	encephalomyelitis	5	72	9	3448	26.604938271	7.40157723560319e-06	0.00175079899241965	10538
BATF	320	DOID:7148	rheumatoid arthritis	20	57	240	3217	4.703216374	3.39318942078717e-07	0.000163062396449681	10538
BATF	320	DOID:824	periodontitis	11	66	97	3360	5.773195876	1.60485430972525e-05	0.00310450905940198	10538
BATF	320	DOID:848	arthritis	25	52	323	3134	4.664801143	2.8308020505955e-08	2.6374409390987e-05	10538
BATF	320	DOID:8506	bullous pemphigoid	4	73	4	3453	47.301369863	1.36586304592508e-05	0.00278996624767864	10538
BATF	320	DOID:8544	chronic fatigue syndrome	5	72	8	3449	29.939236111	4.84028005731596e-06	0.00128100466931389	10538
BATF	320	DOID:8622	measles	7	70	19	3438	18.094736842	8.35240481957711e-07	0.000320415903081824	10538
BATF	320	DOID:8778	Crohn's disease	14	63	158	3299	4.639943741	1.40760462593667e-05	0.00285606106612829	10538
BATF	320	DOID:8781	rubella	8	69	24	3433	16.584541062	2.4260903868612e-07	0.000128788726082993	10538
BATF	320	DOID:8857	lupus erythematosus	24	53	295	3162	4.853725615	2.38341619406623e-08	2.31510850016395e-05	10538
BATF	320	DOID:9065	leishmaniasis	7	70	16	3441	21.50625	3.28073927450313e-07	0.000159611370387298	10538
BATF	320	DOID:9074	systemic lupus erythematosus	23	54	264	3193	5.151445005	1.53256343973512e-08	1.60841652216615e-05	10538
BATF	320	DOID:9182	pemphigus	8	69	21	3436	18.970324361	1.04354437856509e-07	6.77538729862242e-05	10538
BATF	320	DOID:9201	lichen planus	5	72	17	3440	14.052287581	8.49175755292053e-05	0.00963165733076972	10538
BATF	320	DOID:9588	encephalitis	5	72	11	3446	21.755050505	1.56057789871962e-05	0.00305772801760716	10538
BATF	320	DOID:9814	rheumatic heart disease	5	72	15	3442	15.935185185	5.17316962218465e-05	0.00699765074849173	10538
eGFP-JunD	57	DOID:2394	ovarian cancer	22	62	365	3085	2.999116217	6.06955863846947e-05	0.00757086230934553	3727
NF-E2	73	DOID:1227	neutropenia	9	89	41	3395	8.373526993	6.54988034409154e-06	0.00159263317703267	4778
NF-E2	73	DOID:1324	lung cancer	39	59	460	2976	4.276492262	1.80983969524178e-10	3.97560885873509e-07	4778
NF-E2	73	DOID:162	cancer	59	39	1330	2106	2.395488721	3.34951551132155e-05	0.0052238975595876	4778
NF-E2	73	DOID:2741	bilirubin metabolic disorder	5	93	5	3431	36.892473118	3.34378359770201e-06	0.00096008649425088	4778
NF-E2	73	DOID:3083	chronic obstructive pulmonary disease	23	75	330	3106	2.886383838	8.98333837916503e-05	0.00999065400789333	4778
NF-E2	73	DOID:3571	liver cancer	8	90	44	3392	6.852525252	7.215277312072e-05	0.00858928435796671	4778
NF-E2	73	DOID:657	adenoma	10	88	69	3367	5.545125164	4.99191017781945e-05	0.00682322381281412	4778
NF-E2	73	DOID:9256	colorectal cancer	23	75	317	3119	3.017329127	3.35840784557195e-05	0.0052238975595876	4778
FOXA1_(C-20)	45	DOID:0050589	inflammatory bowel disease	15	126	108	3285	3.621031746	8.45581914166757e-05	0.00960799350719473	3169
FOXA1_(C-20)	45	DOID:10652	Alzheimer's disease	41	100	399	2994	3.076541353	6.31344539236093e-08	4.8481383004809e-05	3169
FOXA1_(C-20)	45	DOID:10923	sickle cell anemia	10	131	35	3358	7.323882224	7.16073091331674e-06	0.00171156465123376	3169
FOXA1_(C-20)	45	DOID:10969	hemiplegia	4	137	2	3391	49.503649635	3.42470685772007e-05	0.00529177471488637	3169
FOXA1_(C-20)	45	DOID:114	heart disease	25	116	188	3205	3.674110418	5.85504408079542e-07	0.000243000297655049	3169
FOXA1_(C-20)	45	DOID:11512	hepatic vein thrombosis	4	137	3	3390	32.992700729	7.74342626582066e-05	0.00901812855391608	3169
FOXA1_(C-20)	45	DOID:13001	carotid stenosis	11	130	35	3358	8.118241758	1.11068509734059e-06	0.000397694954893253	3169
FOXA1_(C-20)	45	DOID:14221	metabolic syndrome X	14	127	70	3323	5.233070866	3.90553954873227e-06	0.00107409395794141	3169
FOXA1_(C-20)	45	DOID:1936	atherosclerosis	45	96	354	3039	4.024099576	1.48480266452032e-11	5.02116266987748e-08	3169
FOXA1_(C-20)	45	DOID:1969	cerebral palsy	8	133	26	3367	7.789473684	3.96445876234355e-05	0.00578369038274195	3169
FOXA1_(C-20)	45	DOID:230	lateral sclerosis	15	126	83	3310	4.747561675	5.21532097248028e-06	0.00134516976472679	3169
FOXA1_(C-20)	45	DOID:2452	thrombophilia	10	131	27	3366	9.51653944	1.02885836146365e-06	0.000374338204142835	3169
FOXA1_(C-20)	45	DOID:2487	hypercholesterolemia	13	128	49	3344	6.931122448	5.77815005270672e-07	0.000240904003978283	3169
FOXA1_(C-20)	45	DOID:326	ischemia	23	118	160	3233	3.938506355	5.16055296473643e-07	0.000226353139946827	3169
FOXA1_(C-20)	45	DOID:332	amyotrophic lateral sclerosis	15	126	83	3310	4.747561675	5.21532097248028e-06	0.00134516976472679	3169
FOXA1_(C-20)	45	DOID:3393	coronary heart disease	28	113	212	3181	3.717982968	1.231845478416e-07	7.75688850015525e-05	3169
FOXA1_(C-20)	45	DOID:3394	myocardial ischemia	13	128	38	3355	8.966899671	4.83770476944261e-08	4.01555883344297e-05	3169
FOXA1_(C-20)	45	DOID:3526	cerebral infarction	13	128	45	3348	7.55625	2.51878221276285e-07	0.000132172372826738	3169
FOXA1_(C-20)	45	DOID:3756	protein C deficiency	3	138	0	3393	97.669064748	6.2220152479649e-05	0.0077083761768071	3169
FOXA1_(C-20)	45	DOID:4448	macular degeneration	20	121	106	3287	5.125526274	6.42257248486332e-08	4.88682836085775e-05	3169
FOXA1_(C-20)	45	DOID:5844	myocardial infarction	31	110	256	3137	3.453373579	1.38927120170819e-07	8.5133420364542e-05	3169
FOXA1_(C-20)	45	DOID:6713	cerebrovascular disease	13	128	25	3368	13.6825	8.60401105898375e-10	1.51076506490687e-06	3169
FOXA1_(C-20)	45	DOID:9351	diabetes mellitus	51	90	665	2728	2.324611528	8.30135848420138e-06	0.00192376608568145	3169
FOXA1_(C-20)	45	DOID:9970	obesity	32	109	320	3073	2.819266055	4.64681167605653e-06	0.00124059002015795	3169
SP1	45	DOID:0050589	inflammatory bowel disease	15	126	108	3285	3.621031746	8.45581914166757e-05	0.00960799350719473	6667
SP1	45	DOID:10652	Alzheimer's disease	41	100	399	2994	3.076541353	6.31344539236093e-08	4.8481383004809e-05	6667
SP1	45	DOID:10923	sickle cell anemia	10	131	35	3358	7.323882224	7.16073091331674e-06	0.00171156465123376	6667
SP1	45	DOID:10969	hemiplegia	4	137	2	3391	49.503649635	3.42470685772007e-05	0.00529177471488637	6667
SP1	45	DOID:114	heart disease	25	116	188	3205	3.674110418	5.85504408079542e-07	0.000243000297655049	6667
SP1	45	DOID:11512	hepatic vein thrombosis	4	137	3	3390	32.992700729	7.74342626582066e-05	0.00901812855391608	6667
SP1	45	DOID:13001	carotid stenosis	11	130	35	3358	8.118241758	1.11068509734059e-06	0.000397694954893253	6667
SP1	45	DOID:14221	metabolic syndrome X	14	127	70	3323	5.233070866	3.90553954873227e-06	0.00107409395794141	6667
SP1	45	DOID:1936	atherosclerosis	45	96	354	3039	4.024099576	1.48480266452032e-11	5.02116266987748e-08	6667
SP1	45	DOID:1969	cerebral palsy	8	133	26	3367	7.789473684	3.96445876234355e-05	0.00578369038274195	6667
SP1	45	DOID:230	lateral sclerosis	15	126	83	3310	4.747561675	5.21532097248028e-06	0.00134516976472679	6667
SP1	45	DOID:2452	thrombophilia	10	131	27	3366	9.51653944	1.02885836146365e-06	0.000374338204142835	6667
SP1	45	DOID:2487	hypercholesterolemia	13	128	49	3344	6.931122448	5.77815005270672e-07	0.000240904003978283	6667
SP1	45	DOID:326	ischemia	23	118	160	3233	3.938506355	5.16055296473643e-07	0.000226353139946827	6667
SP1	45	DOID:332	amyotrophic lateral sclerosis	15	126	83	3310	4.747561675	5.21532097248028e-06	0.00134516976472679	6667
SP1	45	DOID:3393	coronary heart disease	28	113	212	3181	3.717982968	1.231845478416e-07	7.75688850015525e-05	6667
SP1	45	DOID:3394	myocardial ischemia	13	128	38	3355	8.966899671	4.83770476944261e-08	4.01555883344297e-05	6667
SP1	45	DOID:3526	cerebral infarction	13	128	45	3348	7.55625	2.51878221276285e-07	0.000132172372826738	6667
SP1	45	DOID:3756	protein C deficiency	3	138	0	3393	97.669064748	6.2220152479649e-05	0.0077083761768071	6667
SP1	45	DOID:4448	macular degeneration	20	121	106	3287	5.125526274	6.42257248486332e-08	4.88682836085775e-05	6667
SP1	45	DOID:5844	myocardial infarction	31	110	256	3137	3.453373579	1.38927120170819e-07	8.5133420364542e-05	6667
SP1	45	DOID:6713	cerebrovascular disease	13	128	25	3368	13.6825	8.60401105898375e-10	1.51076506490687e-06	6667
SP1	45	DOID:9351	diabetes mellitus	51	90	665	2728	2.324611528	8.30135848420138e-06	0.00192376608568145	6667
SP1	45	DOID:9970	obesity	32	109	320	3073	2.819266055	4.64681167605653e-06	0.00124059002015795	6667
BCL11A	103	DOID:0060058	lymphoma	26	95	303	3110	2.809101962	3.58839731342693e-05	0.00546070341832932	53335
BCL11A	103	DOID:10591	pre-eclampsia	21	100	220	3193	3.047863636	4.81814429851099e-05	0.00667565225068049	53335
BCL11A	103	DOID:10652	Alzheimer's disease	34	87	406	3007	2.894456712	2.08987822827099e-06	0.000664872548817112	53335
BCL11A	103	DOID:1074	kidney failure	20	101	198	3215	3.215321532	3.55616132529022e-05	0.00544758436299566	53335
BCL11A	103	DOID:11054	urinary bladder cancer	31	90	374	3039	2.798841354	1.33727285290911e-05	0.00273769137012823	53335
BCL11A	103	DOID:11266	hemorrhagic fever with renal syndrome	4	117	4	3409	29.136752136	8.23275751614818e-05	0.00940217773257412	53335
BCL11A	103	DOID:11612	polycystic ovary syndrome	13	108	94	3319	4.250098502	5.51354768975779e-05	0.00725294362485445	53335
BCL11A	103	DOID:1324	lung cancer	37	84	462	2951	2.813517831	1.83096862114523e-06	0.000601175068399841	53335
BCL11A	103	DOID:1727	retinal vein occlusion	5	116	9	3404	16.302681992	6.7707373125272e-05	0.0081983139664028	53335
BCL11A	103	DOID:2043	hepatitis B	14	107	108	3305	4.003980616	5.35274873052529e-05	0.00709344086486708	53335
BCL11A	103	DOID:230	lateral sclerosis	13	108	85	3328	4.71285403	2.12559596842969e-05	0.00379803650672097	53335
BCL11A	103	DOID:2370	diabetic nephropathy	15	106	55	3358	8.639794168	6.44258450338934e-09	7.94927865765495e-06	53335
BCL11A	103	DOID:2394	ovarian cancer	28	93	359	3054	2.561236409	8.12277452372634e-05	0.00930562171472217	53335
BCL11A	103	DOID:2403	aneurysm	13	108	87	3326	4.601745423	2.65348772094217e-05	0.00443735072982318	53335
BCL11A	103	DOID:2841	asthma	40	81	391	3022	3.816740867	7.35661204744256e-10	1.31706435216429e-06	53335
BCL11A	103	DOID:289	endometriosis	17	104	79	3334	6.898490749	1.27873594120319e-08	1.37360310408822e-05	53335
BCL11A	103	DOID:2942	bronchiolitis	21	100	166	3247	4.107650602	8.38711594381047e-07	0.000320415903081824	53335
BCL11A	103	DOID:3083	chronic obstructive pulmonary disease	31	90	322	3091	3.306452726	3.99344396392106e-07	0.000186987381830654	53335
BCL11A	103	DOID:332	amyotrophic lateral sclerosis	13	108	85	3328	4.71285403	2.12559596842969e-05	0.00379803650672097	53335
BCL11A	103	DOID:3385	bacterial vaginosis	5	116	4	3409	36.734913793	4.89374660945862e-06	0.00128768999401507	53335
BCL11A	103	DOID:3388	periodontal disease	6	115	14	3399	12.667080745	3.72211997771938e-05	0.00559112543347174	53335
BCL11A	103	DOID:3393	coronary heart disease	21	100	219	3194	3.062739726	4.52662378159213e-05	0.0063585832461854	53335
BCL11A	103	DOID:3627	aortic aneurysm	10	111	51	3362	5.938880056	3.13720409269132e-05	0.00503009841042926	53335
BCL11A	103	DOID:4247	coronary restenosis	10	111	25	3388	12.209009009	1.35887634341172e-07	8.3833488791588e-05	53335
BCL11A	103	DOID:4248	coronary stenosis	8	113	28	3385	8.558786346	2.02778297874126e-05	0.00368088971484988	53335
BCL11A	103	DOID:552	pneumonia	8	113	35	3378	6.832869785	7.94483492966151e-05	0.00914758271730035	53335
BCL11A	103	DOID:7148	rheumatoid arthritis	23	98	237	3176	3.145096013	1.53867003630186e-05	0.00304090489901683	53335
BCL11A	103	DOID:824	periodontitis	16	105	92	3321	5.500621118	4.75018751163005e-07	0.000211713288092404	53335
BCL11A	103	DOID:8577	ulcerative colitis	15	106	124	3289	3.753423615	5.90000359627882e-05	0.0075331953872686	53335
BCL11A	103	DOID:865	vasculitis	8	113	35	3378	6.832869785	7.94483492966151e-05	0.00914758271730035	53335
Pol2(b)	81	DOID:13268	porphyria	4	84	3	3443	54.65079365	1.1874939338265e-05	0.0025156687035258	5430
STAT3	315	DOID:0050431	arrhythmogenic right ventricular dysplasia	4	97	4	3429	35.350515463	4.03068644174884e-05	0.00584168025794158	6774
BCL11A	118	DOID:10459	common cold	3	70	2	3459	74.121428571	8.21252160677807e-05	0.00939664784246214	53335
BCL11A	118	DOID:10608	celiac disease	11	62	107	3354	5.561350618	2.22760241401866e-05	0.00394173383748814	53335
BCL11A	118	DOID:11100	Q fever	6	67	13	3448	23.752009184	1.38514545786007e-06	0.000477253174246685	53335
BCL11A	118	DOID:1474	aggressive periodontitis	6	67	29	3432	10.598044261	6.3767229247721e-05	0.00782035858864215	53335
BCL11A	118	DOID:2394	ovarian cancer	23	50	364	3097	3.913791208	1.34409532081169e-06	0.000466631054608489	53335
BCL11A	118	DOID:2841	asthma	24	49	407	3054	3.675274532	2.39672550193768e-06	0.000741814978576007	53335
BCL11A	118	DOID:2942	bronchiolitis	15	58	172	3289	4.945368885	3.93871634266768e-06	0.00107841853536961	53335
BCL11A	118	DOID:3055	paratyphoid fever	4	69	6	3455	33.381642512	3.20536620646199e-05	0.00507225592456184	53335
HEY1	45	DOID:0050589	inflammatory bowel disease	15	126	108	3285	3.621031746	8.45581914166757e-05	0.00960799350719473	23462
HEY1	45	DOID:10652	Alzheimer's disease	41	100	399	2994	3.076541353	6.31344539236093e-08	4.8481383004809e-05	23462
HEY1	45	DOID:10923	sickle cell anemia	10	131	35	3358	7.323882224	7.16073091331674e-06	0.00171156465123376	23462
HEY1	45	DOID:10969	hemiplegia	4	137	2	3391	49.503649635	3.42470685772007e-05	0.00529177471488637	23462
HEY1	45	DOID:114	heart disease	25	116	188	3205	3.674110418	5.85504408079542e-07	0.000243000297655049	23462
HEY1	45	DOID:11512	hepatic vein thrombosis	4	137	3	3390	32.992700729	7.74342626582066e-05	0.00901812855391608	23462
HEY1	45	DOID:13001	carotid stenosis	11	130	35	3358	8.118241758	1.11068509734059e-06	0.000397694954893253	23462
HEY1	45	DOID:14221	metabolic syndrome X	14	127	70	3323	5.233070866	3.90553954873227e-06	0.00107409395794141	23462
HEY1	45	DOID:1936	atherosclerosis	45	96	354	3039	4.024099576	1.48480266452032e-11	5.02116266987748e-08	23462
HEY1	45	DOID:1969	cerebral palsy	8	133	26	3367	7.789473684	3.96445876234355e-05	0.00578369038274195	23462
HEY1	45	DOID:230	lateral sclerosis	15	126	83	3310	4.747561675	5.21532097248028e-06	0.00134516976472679	23462
HEY1	45	DOID:2452	thrombophilia	10	131	27	3366	9.51653944	1.02885836146365e-06	0.000374338204142835	23462
HEY1	45	DOID:2487	hypercholesterolemia	13	128	49	3344	6.931122448	5.77815005270672e-07	0.000240904003978283	23462
HEY1	45	DOID:326	ischemia	23	118	160	3233	3.938506355	5.16055296473643e-07	0.000226353139946827	23462
HEY1	45	DOID:332	amyotrophic lateral sclerosis	15	126	83	3310	4.747561675	5.21532097248028e-06	0.00134516976472679	23462
HEY1	45	DOID:3393	coronary heart disease	28	113	212	3181	3.717982968	1.231845478416e-07	7.75688850015525e-05	23462
HEY1	45	DOID:3394	myocardial ischemia	13	128	38	3355	8.966899671	4.83770476944261e-08	4.01555883344297e-05	23462
HEY1	45	DOID:3526	cerebral infarction	13	128	45	3348	7.55625	2.51878221276285e-07	0.000132172372826738	23462
HEY1	45	DOID:3756	protein C deficiency	3	138	0	3393	97.669064748	6.2220152479649e-05	0.0077083761768071	23462
HEY1	45	DOID:4448	macular degeneration	20	121	106	3287	5.125526274	6.42257248486332e-08	4.88682836085775e-05	23462
HEY1	45	DOID:5844	myocardial infarction	31	110	256	3137	3.453373579	1.38927120170819e-07	8.5133420364542e-05	23462
HEY1	45	DOID:6713	cerebrovascular disease	13	128	25	3368	13.6825	8.60401105898375e-10	1.51076506490687e-06	23462
HEY1	45	DOID:9351	diabetes mellitus	51	90	665	2728	2.324611528	8.30135848420138e-06	0.00192376608568145	23462
HEY1	45	DOID:9970	obesity	32	109	320	3073	2.819266055	4.64681167605653e-06	0.00124059002015795	23462
MEF2C_(SC-13268)	1	DOID:0060058	lymphoma	24	78	305	3127	3.154602774	1.22834659367499e-05	0.0025836097660989	4208
MEF2C_(SC-13268)	1	DOID:10608	celiac disease	16	86	102	3330	6.073871409	1.47124597623363e-07	8.72296007181737e-05	4208
MEF2C_(SC-13268)	1	DOID:2377	multiple sclerosis	25	77	342	3090	2.933470038	3.7560612552303e-05	0.00560523081122993	4208
MEF2C_(SC-13268)	1	DOID:2841	asthma	33	69	398	3034	3.645837885	4.49589258414682e-08	3.76607310356064e-05	4208
MEF2C_(SC-13268)	1	DOID:2942	bronchiolitis	16	86	171	3261	3.547939616	6.74333996519645e-05	0.0081983139664028	4208
MEF2C_(SC-13268)	1	DOID:848	arthritis	27	75	321	3111	3.488971962	8.70924916266799e-07	0.000329961287986126	4208
MEF2C_(SC-13268)	1	DOID:8857	lupus erythematosus	29	73	290	3142	4.304109589	8.26487321940143e-09	9.55159155710656e-06	4208
MEF2C_(SC-13268)	1	DOID:9074	systemic lupus erythematosus	29	73	258	3174	4.88722523	6.65771276898461e-10	1.26643567101023e-06	4208
BATF	39	DOID:848	arthritis	23	72	325	3114	3.06076923	2.86800815879067e-05	0.00465954364673561	10538
BATF	39	DOID:8857	lupus erythematosus	21	74	298	3141	2.991157264	7.36876876371375e-05	0.00872649547003434	10538
BCL11A	295	DOID:0060025	immunoglobulin alpha deficiency	5	94	6	3429	30.39893617	6.30573173814627e-06	0.00155188987084416	53335
BCL11A	295	DOID:0070004	myeloma	15	84	113	3322	5.249683944	1.73134193000029e-06	0.000572760529929732	53335
BCL11A	295	DOID:10608	celiac disease	15	84	103	3332	5.776699029	5.96625026723692e-07	0.000246086908274662	53335
BCL11A	295	DOID:12140	Chagas disease	6	93	15	3420	14.709677419	1.60284547374737e-05	0.00310450905940198	53335
BCL11A	295	DOID:12177	common variable immunodeficiency	6	93	15	3420	14.709677419	1.60284547374737e-05	0.00310450905940198	53335
BCL11A	295	DOID:12236	primary biliary cirrhosis	7	92	22	3413	11.803853754	1.03040696203883e-05	0.00226704429098597	53335
BCL11A	295	DOID:13241	Behcet's disease	11	88	74	3361	5.677364864	1.81956877648551e-05	0.0034044579242989	53335
BCL11A	295	DOID:1883	hepatitis C	18	81	203	3232	3.538040503	2.8540077266172e-05	0.00464506291419804	53335
BCL11A	295	DOID:2237	hepatitis	21	78	254	3181	3.371744397	1.49550170586424e-05	0.00298792732506871	53335
BCL11A	295	DOID:3326	purpura	8	91	40	3395	7.461538461	4.26946492984878e-05	0.00608155639445823	53335
BCL11A	295	DOID:418	systemic scleroderma	10	89	57	3378	6.658781785	1.24123896700932e-05	0.00258525601042058	53335
BCL11A	295	DOID:437	myasthenia gravis	7	92	20	3415	12.991847826	6.13891422527469e-06	0.00152730164101616	53335
BCL11A	295	DOID:4989	pancreatitis	10	89	52	3383	7.309853068	6.04570796329266e-06	0.00151913533124205	53335
BCL11A	295	DOID:7148	rheumatoid arthritis	22	77	238	3197	3.837935174	1.60277211730422e-06	0.000540010003478153	53335
BCL11A	295	DOID:848	arthritis	23	76	325	3110	2.895951417	8.79320619329958e-05	0.0098875921759287	53335
BCL11A	295	DOID:8622	measles	6	93	20	3415	11.016129032	6.06922689434097e-05	0.00757086230934553	53335
BCL11A	295	DOID:9065	leishmaniasis	6	93	17	3418	12.971537001	2.84905957289987e-05	0.00464506291419804	53335
BCL11A	295	DOID:9182	pemphigus	7	92	22	3413	11.803853754	1.03040696203883e-05	0.00226704429098597	53335
BCL11A	295	DOID:9538	multiple myeloma	15	84	113	3322	5.249683944	1.73134193000029e-06	0.000572760529929732	53335
MEF2C_(SC-13268)	57	DOID:2394	ovarian cancer	22	62	365	3085	2.999116217	6.06955863846947e-05	0.00757086230934553	4208
BCL11A	59	DOID:1024	leprosy	14	77	34	3409	18.229946524	4.81286259248664e-12	2.0925868184266e-08	53335
BCL11A	59	DOID:10591	pre-eclampsia	18	73	223	3220	3.560415258	2.81282520635845e-05	0.00460462767332738	53335
BCL11A	59	DOID:10608	celiac disease	20	71	98	3345	9.614831848	5.41244944925715e-12	2.24631413369942e-08	53335
BCL11A	59	DOID:1123	spondyloarthropathy	9	82	3	3440	125.853658536	6.8997577259629e-13	4.19992852617846e-09	53335
BCL11A	59	DOID:12132	Wegener's granulomatosis	8	83	16	3427	20.644578313	7.44444013287687e-08	5.61753760968972e-05	53335
BCL11A	59	DOID:12297	Vogt-Koyanagi-Harada disease	14	77	12	3431	51.984848484	1.51982732733289e-16	4.62564513164857e-12	53335
BCL11A	59	DOID:1240	leukemia	22	69	285	3158	3.53297737	5.85524750723775e-06	0.00148919005263468	53335
BCL11A	59	DOID:12894	Sjogren's syndrome	11	80	30	3413	15.642916666	3.00052031675344e-09	4.34865885780142e-06	53335
BCL11A	59	DOID:1301	RNA virus infectious disease	13	78	19	3424	30.035087719	2.1288422896981e-13	1.53759173443435e-09	53335
BCL11A	59	DOID:13241	Behcet's disease	20	71	65	3378	14.639219934	7.14827844848781e-15	1.08780118669605e-10	53335
BCL11A	59	DOID:1883	hepatitis C	24	67	197	3246	5.902265323	5.41468427735903e-10	1.07476774484466e-06	53335
BCL11A	59	DOID:2043	hepatitis B	20	71	102	3341	9.226732946	1.03320978666921e-11	3.88594080683038e-08	53335
BCL11A	59	DOID:2237	hepatitis	28	63	247	3196	5.750787224	6.16034148259151e-11	1.65434158649853e-07	53335
BCL11A	59	DOID:2297	leptospirosis	13	78	15	3428	38.088888888	2.49406595999731e-14	2.27723186543514e-10	53335
BCL11A	59	DOID:2377	multiple sclerosis	29	62	338	3105	4.296860087	1.17990227784459e-08	1.31380679732779e-05	53335
BCL11A	59	DOID:2615	papilloma	12	79	9	3434	57.957805907	9.87827292838196e-15	1.12743198499855e-10	53335
BCL11A	59	DOID:2841	asthma	28	63	403	3040	3.35263303	1.5566146946712e-06	0.000526400967820922	53335
BCL11A	59	DOID:2942	bronchiolitis	19	72	168	3275	5.144262566	1.4344538214512e-07	8.61672635667259e-05	53335
BCL11A	59	DOID:2987	familial Mediterranean fever	13	78	18	3425	31.712962962	1.29062265441599e-13	1.0712872007646e-09	53335
BCL11A	59	DOID:305	carcinoma	21	70	297	3146	3.177777777	3.56187749404027e-05	0.00544758436299566	53335
BCL11A	59	DOID:321	tropical spastic paraparesis	12	79	8	3435	65.221518987	4.3231539754889e-15	7.8945979377198e-11	53335
BCL11A	59	DOID:4029	gastritis	16	75	58	3385	12.450574712	1.96430646328055e-11	5.97843219787646e-08	53335
BCL11A	59	DOID:4362	cervical cancer	15	76	74	3369	8.985597439	3.66715003121013e-09	4.99750448880108e-06	53335
BCL11A	59	DOID:5082	liver cirrhosis	20	71	202	3241	4.519592804	4.71632395052963e-07	0.000211713288092404	53335
BCL11A	59	DOID:6590	spondylitis	12	79	50	3393	10.307848101	3.06865284745805e-08	2.774122939505e-05	53335
BCL11A	59	DOID:7148	rheumatoid arthritis	28	63	232	3211	6.151340996	1.55543898687369e-11	5.07217543341032e-08	53335
BCL11A	59	DOID:722	spontaneous abortion	12	79	10	3433	52.146835443	2.12816844902644e-14	2.15905053785342e-10	53335
BCL11A	59	DOID:769	neuroblastoma	8	83	20	3423	16.496385542	2.89096218607609e-07	0.000144241635716866	53335
BCL11A	59	DOID:8398	osteoarthritis	12	79	93	3350	5.471621069	1.11873834249647e-05	0.00240347113176429	53335
BCL11A	59	DOID:848	arthritis	34	57	314	3129	5.944016091	7.96567686545e-13	4.35932907957008e-09	53335
BCL11A	59	DOID:865	vasculitis	11	80	32	3411	14.656640625	5.23687656360295e-09	6.63121539695533e-06	53335
BCL11A	59	DOID:8692	myeloid leukemia	11	80	44	3399	10.621875	8.45519715410095e-08	6.17608185081873e-05	53335
BCL11A	59	DOID:8857	lupus erythematosus	31	60	288	3155	5.660011574	1.39713671146154e-11	4.90642171448876e-08	53335
BCL11A	59	DOID:8886	chorioretinitis	6	85	5	3438	48.536470588	1.02983169021627e-07	6.76473469833721e-05	53335
BCL11A	59	DOID:8893	psoriasis	16	75	100	3343	7.131733333	2.13840093622357e-08	2.09944984820246e-05	53335
BCL11A	59	DOID:9008	psoriatic arthritis	11	80	24	3419	19.588020833	4.49700998368387e-10	9.12453319044977e-07	53335
BCL11A	59	DOID:9074	systemic lupus erythematosus	29	62	258	3185	5.774256064	3.02481632885225e-11	8.90915741039302e-08	53335
Pbx3	8	DOID:0050589	inflammatory bowel disease	14	96	109	3315	4.435206422	1.97254207500762e-05	0.00362384158351399	5090
Pbx3	8	DOID:0070004	myeloma	20	90	108	3316	6.823045267	9.84968557581822e-10	1.66543590960307e-06	5090
Pbx3	8	DOID:10608	celiac disease	16	94	102	3322	5.543596161	4.32632074437072e-07	0.000199504566608845	5090
Pbx3	8	DOID:11335	sarcoidosis	11	99	75	3349	4.961481481	5.5396304604853e-05	0.00725683642503689	5090
Pbx3	8	DOID:12361	Graves' disease	8	102	39	3385	6.807440925	7.80679001720138e-05	0.00905726517548397	5090
Pbx3	8	DOID:2237	hepatitis	21	89	254	3170	2.944793417	7.91682442787844e-05	0.00913847751216016	5090
Pbx3	8	DOID:2377	multiple sclerosis	28	82	339	3085	3.107417799	3.78460374310716e-06	0.0010471425132368	5090
Pbx3	8	DOID:2841	asthma	31	79	400	3024	2.966582278	3.95970610325254e-06	0.00107841853536961	5090
Pbx3	8	DOID:289	endometriosis	12	98	84	3340	4.868804664	3.15053725960743e-05	0.00503009841042926	5090
Pbx3	8	DOID:2942	bronchiolitis	21	89	166	3258	4.630973331	1.55724277562785e-07	9.02700826531138e-05	5090
Pbx3	8	DOID:3083	chronic obstructive pulmonary disease	25	85	328	3096	2.776183644	5.98814297926007e-05	0.00757086230934553	5090
Pbx3	8	DOID:3275	thymoma	4	106	2	3422	64.566037735	1.27138563724244e-05	0.00263829856804678	5090
Pbx3	8	DOID:437	myasthenia gravis	7	103	20	3404	11.566990291	1.24123169334944e-05	0.00258525601042058	5090
Pbx3	8	DOID:7148	rheumatoid arthritis	25	85	235	3189	3.991239048	1.87848736040574e-07	0.000104583638371468	5090
Pbx3	8	DOID:848	arthritis	30	80	318	3106	3.662735849	1.00504007359956e-07	6.69826196788914e-05	5090
Pbx3	8	DOID:8857	lupus erythematosus	25	85	294	3130	3.131252501	8.91531938461753e-06	0.00201490631616804	5090
Pbx3	8	DOID:8970	subacute sclerosing panencephalitis	5	105	8	3416	20.333333333	2.81403439173403e-05	0.00460462767332738	5090
Pbx3	8	DOID:9074	systemic lupus erythematosus	23	87	264	3160	3.164402647	1.52886212688851e-05	0.00302807560428811	5090
Pbx3	8	DOID:9182	pemphigus	7	103	22	3402	10.509267431	2.07191279477237e-05	0.00373132287257369	5090
Pbx3	8	DOID:9538	multiple myeloma	20	90	108	3316	6.823045267	9.84968557581822e-10	1.66543590960307e-06	5090
FOSL2	57	DOID:2394	ovarian cancer	22	62	365	3085	2.999116217	6.06955863846947e-05	0.00757086230934553	2355
YY1	34	DOID:10283	prostate cancer	22	33	385	3094	5.357575757	4.49490474064916e-08	3.76607310356064e-05	7528
BATF	305	DOID:0050127	sinusitis	7	121	18	3388	10.888888888	1.93572458660329e-05	0.00357057109301818	10538
BATF	305	DOID:10591	pre-eclampsia	23	105	218	3188	3.203320227	1.14282801260903e-05	0.00243801529250654	10538
BATF	305	DOID:114	heart disease	20	108	193	3213	3.082901554	5.85631906519032e-05	0.0075142491997781	10538
BATF	305	DOID:2377	multiple sclerosis	30	98	337	3069	2.787803548	1.10113476712881e-05	0.00238246945610103	10538
BATF	305	DOID:2841	asthma	39	89	392	3014	3.369238706	1.688313007322e-08	1.75173985734708e-05	10538
BATF	305	DOID:289	endometriosis	14	114	82	3324	4.97817715	6.26772803597211e-06	0.00155089749607715	10538
BATF	305	DOID:2942	bronchiolitis	22	106	165	3241	4.076729559	5.35671706827035e-07	0.000232904956493092	10538
BATF	305	DOID:7148	rheumatoid arthritis	30	98	230	3176	4.22715173	4.64112431530889e-09	6.05374995333705e-06	10538
BATF	305	DOID:848	arthritis	33	95	315	3091	3.408621553	9.8712469428383e-08	6.69658839246668e-05	10538
E2F1	13	DOID:1612	breast cancer	26	42	582	2884	3.067583046	2.74689128572132e-05	0.00455186308047315	1869
eGFP-JunB	81	DOID:13268	porphyria	4	84	3	3443	54.65079365	1.1874939338265e-05	0.0025156687035258	3726
HEY1	13	DOID:1612	breast cancer	26	42	582	2884	3.067583046	2.74689128572132e-05	0.00455186308047315	23462
Pol2	46	DOID:11054	urinary bladder cancer	21	52	384	3077	3.236027644	3.87126221555382e-05	0.00575683172399605	5430
Pol2	46	DOID:1612	breast cancer	28	45	580	2881	3.090727969	1.23088323686617e-05	0.0025836097660989	5430
Pol2	46	DOID:162	cancer	47	26	1342	2119	2.854321907	1.55731575824278e-05	0.00305772801760716	5430
Pol2	46	DOID:2321	dyspepsia	5	68	12	3449	21.133578431	1.67129388665369e-05	0.00316973688495466	5430
p300_(N-15)	3	DOID:10591	pre-eclampsia	21	92	220	3201	3.321195652	1.63903443317527e-05	0.00314398483099793	2033
p300_(N-15)	3	DOID:1936	atherosclerosis	28	85	371	3050	2.708102108	4.97079398366068e-05	0.00682322381281412	2033
p300_(N-15)	3	DOID:2394	ovarian cancer	33	80	354	3067	3.573834745	4.99662518399136e-08	4.06527990858698e-05	2033
p300_(N-15)	3	DOID:2403	aneurysm	17	96	83	3338	7.121736947	8.36886211824552e-09	9.55159155710656e-06	2033
p300_(N-15)	3	DOID:3627	aortic aneurysm	14	99	47	3374	10.151730066	3.32427965697615e-09	4.72401372338882e-06	2033
p300_(N-15)	3	DOID:418	systemic scleroderma	11	102	56	3365	6.480217086	6.24006155309296e-06	0.00154824744610518	2033
p300_(N-15)	3	DOID:419	scleroderma	9	104	46	3375	6.349289297	4.69861350968744e-05	0.00652985700328038	2033
p300_(N-15)	3	DOID:5773	oral submucous fibrosis	6	107	15	3406	12.73271028	3.43102384423009e-05	0.00529177471488637	2033
p300_(N-15)	3	DOID:7693	abdominal aortic aneurysm	9	104	22	3399	13.370192307	2.83927293260403e-07	0.000143227985847704	2033
p300_(N-15)	3	DOID:8398	osteoarthritis	15	98	90	3331	5.664965986	7.37128891374323e-07	0.000291360565176727	2033
p300_(N-15)	3	DOID:988	mitral valve prolapse	5	108	2	3419	79.143518518	6.11112839996559e-07	0.000250216452774555	2033
BCL11A	262	DOID:0060058	lymphoma	25	69	304	3136	3.737604881	7.07002115758977e-07	0.000280826746508451	53335
BCL11A	262	DOID:10322	berylliosis	5	89	12	3428	16.048689138	5.7500315492646e-05	0.00744698412251282	53335
BCL11A	262	DOID:10591	pre-eclampsia	18	76	223	3217	3.416686334	4.45109928299138e-05	0.00629120853146767	53335
BCL11A	262	DOID:13241	Behcet's disease	10	84	75	3365	5.341269841	6.59485996218875e-05	0.00806091410585818	53335
BCL11A	262	DOID:2349	arteriosclerosis	7	87	33	3407	8.30686172	6.84977107118405e-05	0.00827282007176628	53335
BCL11A	262	DOID:2841	asthma	27	67	404	3036	3.028372986	1.43889743119138e-05	0.00291308134927627	53335
BCL11A	262	DOID:289	endometriosis	13	81	83	3357	6.491298527	9.51267516667175e-07	0.000355968983101693	53335
BCL11A	262	DOID:2921	glomerulonephritis	8	86	42	3398	7.526024363	3.97911169663223e-05	0.00578423511656599	53335
BCL11A	262	DOID:3388	periodontal disease	6	88	14	3426	16.685064935	8.65937142127039e-06	0.00197398896478125	53335
BCL11A	262	DOID:3393	coronary heart disease	22	72	218	3222	4.516055045	1.49722805912689e-07	8.81973581720258e-05	53335
BCL11A	262	DOID:4989	pancreatitis	9	85	53	3387	6.766481687	2.87449375187253e-05	0.00466178555077217	53335
BCL11A	262	DOID:5844	myocardial infarction	21	73	266	3174	3.43258832	1.24299321903778e-05	0.00258525601042058	53335
BCL11A	262	DOID:8577	ulcerative colitis	13	81	126	3314	4.221242406	5.9841392330224e-05	0.00757086230934553	53335
BCL11A	262	DOID:8778	Crohn's disease	15	79	157	3283	3.970410384	3.52585852288759e-05	0.00541062249228192	53335
TCF12	1	DOID:0060058	lymphoma	24	78	305	3127	3.154602774	1.22834659367499e-05	0.0025836097660989	6938
TCF12	1	DOID:10608	celiac disease	16	86	102	3330	6.073871409	1.47124597623363e-07	8.72296007181737e-05	6938
TCF12	1	DOID:2377	multiple sclerosis	25	77	342	3090	2.933470038	3.7560612552303e-05	0.00560523081122993	6938
TCF12	1	DOID:2841	asthma	33	69	398	3034	3.645837885	4.49589258414682e-08	3.76607310356064e-05	6938
TCF12	1	DOID:2942	bronchiolitis	16	86	171	3261	3.547939616	6.74333996519645e-05	0.0081983139664028	6938
TCF12	1	DOID:848	arthritis	27	75	321	3111	3.488971962	8.70924916266799e-07	0.000329961287986126	6938
TCF12	1	DOID:8857	lupus erythematosus	29	73	290	3142	4.304109589	8.26487321940143e-09	9.55159155710656e-06	6938
TCF12	1	DOID:9074	systemic lupus erythematosus	29	73	258	3174	4.88722523	6.65771276898461e-10	1.26643567101023e-06	6938
TAF1	34	DOID:10283	prostate cancer	22	33	385	3094	5.357575757	4.49490474064916e-08	3.76607310356064e-05	6872
E2F1	154	DOID:1612	breast cancer	26	31	582	2895	4.171932158	4.74016737075727e-07	0.000211713288092404	1869
E2F1	154	DOID:2394	ovarian cancer	18	39	369	3108	3.887429643	1.88640163294715e-05	0.00349370765715766	1869
BCL11A	5	DOID:0050156	idiopathic pulmonary fibrosis	5	123	8	3398	17.266260162	5.87504619983503e-05	0.0075142491997781	53335
BCL11A	5	DOID:0050589	inflammatory bowel disease	16	112	107	3299	4.404539385	6.0752625794086e-06	0.00151974773993283	53335
BCL11A	5	DOID:0050597	intestinal schistosomiasis	4	124	3	3403	36.591397849	5.28363064069087e-05	0.0070780424172381	53335
BCL11A	5	DOID:0060058	lymphoma	33	95	296	3110	3.649715504	2.43898328621015e-08	2.34414534663899e-05	53335
BCL11A	5	DOID:10591	pre-eclampsia	23	105	218	3188	3.203320227	1.14282801260903e-05	0.00243801529250654	53335
BCL11A	5	DOID:10608	celiac disease	15	113	103	3303	4.256809004	1.61649736067283e-05	0.00311383772180577	53335
BCL11A	5	DOID:11335	sarcoidosis	19	109	67	3339	8.686977954	7.80278649175953e-11	1.93650167221485e-07	53335
BCL11A	5	DOID:12365	malaria	17	111	74	3332	6.896031166	1.31212788130151e-08	1.39308312011763e-05	53335
BCL11A	5	DOID:12842	Guillain-Barre syndrome	6	122	8	3398	20.889344262	4.75369039661496e-06	0.0012654240680855	53335
BCL11A	5	DOID:12987	agranulocytosis	5	123	8	3398	17.266260162	5.87504619983503e-05	0.0075142491997781	53335
BCL11A	5	DOID:1395	schistosomiasis	5	123	8	3398	17.266260162	5.87504619983503e-05	0.0075142491997781	53335
BCL11A	5	DOID:1474	aggressive periodontitis	9	119	26	3380	9.831932773	2.57490674906897e-06	0.000783681452101637	53335
BCL11A	5	DOID:1508	candidiasis	6	122	12	3394	13.909836065	2.6066564536157e-05	0.00439120616519992	53335
BCL11A	5	DOID:1586	rheumatic fever	6	122	4	3402	41.827868852	3.7484126408366e-07	0.000178256544054285	53335
BCL11A	5	DOID:1883	hepatitis C	23	105	198	3208	3.549013949	2.58365517535159e-06	0.00078373162604868	53335
BCL11A	5	DOID:2237	hepatitis	26	102	249	3157	3.231829277	3.2682302112414e-06	0.000941353399582358	53335
BCL11A	5	DOID:225	syndrome	44	84	639	2767	2.268201803	4.98577385217791e-05	0.00682322381281412	53335
BCL11A	5	DOID:2377	multiple sclerosis	31	97	336	3070	2.920041728	4.14262209734871e-06	0.00111248898006036	53335
BCL11A	5	DOID:2841	asthma	41	87	390	3016	3.644444444	1.32068388641621e-09	2.11555022689682e-06	53335
BCL11A	5	DOID:2942	bronchiolitis	20	108	167	3239	3.591705477	8.43026185484743e-06	0.00194377143666338	53335
BCL11A	5	DOID:2988	antiphospholipid syndrome	8	120	20	3386	11.286666666	4.01922218872678e-06	0.00108895875716287	53335
BCL11A	5	DOID:3326	purpura	11	117	37	3369	8.56063756	6.60975807965145e-07	0.000268226920542514	53335
BCL11A	5	DOID:399	tuberculosis	19	109	95	3311	6.075229357	1.23622286673543e-08	1.35993451891742e-05	53335
BCL11A	5	DOID:4481	allergic rhinitis	10	118	35	3371	8.162227602	2.96779156176385e-06	0.000868516590828236	53335
BCL11A	5	DOID:640	encephalomyelitis	5	123	9	3397	15.343270099	8.8748668443759e-05	0.00993648868755497	53335
BCL11A	5	DOID:7148	rheumatoid arthritis	26	102	234	3172	3.45533769	1.10859563423694e-06	0.000397694954893253	53335
BCL11A	5	DOID:7693	abdominal aortic aneurysm	7	121	24	3382	8.152203856	8.82848839703115e-05	0.00990519214346514	53335
BCL11A	5	DOID:824	periodontitis	20	108	88	3318	6.982323232	6.99024407443116e-10	1.27650245092002e-06	53335
BCL11A	5	DOID:848	arthritis	35	93	313	3093	3.718952901	7.42987252685241e-09	8.810284947231e-06	53335
BCL11A	5	DOID:8506	bullous pemphigoid	6	122	2	3404	83.704918032	5.30755709140991e-08	4.17768799817477e-05	53335
BCL11A	5	DOID:8622	measles	7	121	19	3387	10.312744671	2.56975442949214e-05	0.00435313539775899	53335
BCL11A	5	DOID:8857	lupus erythematosus	33	95	286	3120	3.789473684	1.11250520266586e-08	1.25405432141493e-05	53335
BCL11A	5	DOID:9074	systemic lupus erythematosus	29	99	258	3148	3.574191527	1.8237425527682e-07	0.000102789282421638	53335
ELK4	57	DOID:2394	ovarian cancer	22	62	365	3085	2.999116217	6.06955863846947e-05	0.00757086230934553	2005
USF1_(SC-8983)	57	DOID:2394	ovarian cancer	22	62	365	3085	2.999116217	6.06955863846947e-05	0.00757086230934553	7391
THAP1_(SC-98174)	46	DOID:11054	urinary bladder cancer	21	52	384	3077	3.236027644	3.87126221555382e-05	0.00575683172399605	55145
THAP1_(SC-98174)	46	DOID:1612	breast cancer	28	45	580	2881	3.090727969	1.23088323686617e-05	0.0025836097660989	55145
THAP1_(SC-98174)	46	DOID:162	cancer	47	26	1342	2119	2.854321907	1.55731575824278e-05	0.00305772801760716	55145
THAP1_(SC-98174)	46	DOID:2321	dyspepsia	5	68	12	3449	21.133578431	1.67129388665369e-05	0.00316973688495466	55145
Pol2-4H8	46	DOID:11054	urinary bladder cancer	21	52	384	3077	3.236027644	3.87126221555382e-05	0.00575683172399605	5430
Pol2-4H8	46	DOID:1612	breast cancer	28	45	580	2881	3.090727969	1.23088323686617e-05	0.0025836097660989	5430
Pol2-4H8	46	DOID:162	cancer	47	26	1342	2119	2.854321907	1.55731575824278e-05	0.00305772801760716	5430
Pol2-4H8	46	DOID:2321	dyspepsia	5	68	12	3449	21.133578431	1.67129388665369e-05	0.00316973688495466	5430
Pol2(phosphoS2)	2	DOID:11054	urinary bladder cancer	31	69	374	3060	3.675889328	8.2013137336975e-08	6.08804188430068e-05	5430
Pol2(phosphoS2)	2	DOID:1612	breast cancer	62	38	546	2888	8.63003663	2.57159295773714e-24	2.34801866599147e-19	5430
Pol2(phosphoS2)	2	DOID:162	cancer	82	18	1307	2127	7.413669982	1.00907074299566e-18	4.60671066299811e-14	5430
Pol2(phosphoS2)	2	DOID:2394	ovarian cancer	31	69	356	3078	3.88446507	2.77461776070603e-08	2.61187961084402e-05	5430
FOSL1_(SC-183)	57	DOID:2394	ovarian cancer	22	62	365	3085	2.999116217	6.06955863846947e-05	0.00757086230934553	8061
p300_(N-15)	73	DOID:1227	neutropenia	9	89	41	3395	8.373526993	6.54988034409154e-06	0.00159263317703267	2033
p300_(N-15)	73	DOID:1324	lung cancer	39	59	460	2976	4.276492262	1.80983969524178e-10	3.97560885873509e-07	2033
p300_(N-15)	73	DOID:162	cancer	59	39	1330	2106	2.395488721	3.34951551132155e-05	0.0052238975595876	2033
p300_(N-15)	73	DOID:2741	bilirubin metabolic disorder	5	93	5	3431	36.892473118	3.34378359770201e-06	0.00096008649425088	2033
p300_(N-15)	73	DOID:3083	chronic obstructive pulmonary disease	23	75	330	3106	2.886383838	8.98333837916503e-05	0.00999065400789333	2033
p300_(N-15)	73	DOID:3571	liver cancer	8	90	44	3392	6.852525252	7.215277312072e-05	0.00858928435796671	2033
p300_(N-15)	73	DOID:657	adenoma	10	88	69	3367	5.545125164	4.99191017781945e-05	0.00682322381281412	2033
p300_(N-15)	73	DOID:9256	colorectal cancer	23	75	317	3119	3.017329127	3.35840784557195e-05	0.0052238975595876	2033
EBF1_(C-8)	43	DOID:10608	celiac disease	12	69	106	3347	5.491386382	1.10504678582149e-05	0.00238503889721446	1879
BCL3	8	DOID:0050589	inflammatory bowel disease	14	96	109	3315	4.435206422	1.97254207500762e-05	0.00362384158351399	602
BCL3	8	DOID:0070004	myeloma	20	90	108	3316	6.823045267	9.84968557581822e-10	1.66543590960307e-06	602
BCL3	8	DOID:10608	celiac disease	16	94	102	3322	5.543596161	4.32632074437072e-07	0.000199504566608845	602
BCL3	8	DOID:11335	sarcoidosis	11	99	75	3349	4.961481481	5.5396304604853e-05	0.00725683642503689	602
BCL3	8	DOID:12361	Graves' disease	8	102	39	3385	6.807440925	7.80679001720138e-05	0.00905726517548397	602
BCL3	8	DOID:2237	hepatitis	21	89	254	3170	2.944793417	7.91682442787844e-05	0.00913847751216016	602
BCL3	8	DOID:2377	multiple sclerosis	28	82	339	3085	3.107417799	3.78460374310716e-06	0.0010471425132368	602
BCL3	8	DOID:2841	asthma	31	79	400	3024	2.966582278	3.95970610325254e-06	0.00107841853536961	602
BCL3	8	DOID:289	endometriosis	12	98	84	3340	4.868804664	3.15053725960743e-05	0.00503009841042926	602
BCL3	8	DOID:2942	bronchiolitis	21	89	166	3258	4.630973331	1.55724277562785e-07	9.02700826531138e-05	602
BCL3	8	DOID:3083	chronic obstructive pulmonary disease	25	85	328	3096	2.776183644	5.98814297926007e-05	0.00757086230934553	602
BCL3	8	DOID:3275	thymoma	4	106	2	3422	64.566037735	1.27138563724244e-05	0.00263829856804678	602
BCL3	8	DOID:437	myasthenia gravis	7	103	20	3404	11.566990291	1.24123169334944e-05	0.00258525601042058	602
BCL3	8	DOID:7148	rheumatoid arthritis	25	85	235	3189	3.991239048	1.87848736040574e-07	0.000104583638371468	602
BCL3	8	DOID:848	arthritis	30	80	318	3106	3.662735849	1.00504007359956e-07	6.69826196788914e-05	602
BCL3	8	DOID:8857	lupus erythematosus	25	85	294	3130	3.131252501	8.91531938461753e-06	0.00201490631616804	602
BCL3	8	DOID:8970	subacute sclerosing panencephalitis	5	105	8	3416	20.333333333	2.81403439173403e-05	0.00460462767332738	602
BCL3	8	DOID:9074	systemic lupus erythematosus	23	87	264	3160	3.164402647	1.52886212688851e-05	0.00302807560428811	602
BCL3	8	DOID:9182	pemphigus	7	103	22	3402	10.509267431	2.07191279477237e-05	0.00373132287257369	602
BCL3	8	DOID:9538	multiple myeloma	20	90	108	3316	6.823045267	9.84968557581822e-10	1.66543590960307e-06	602
EBF1_(C-8)	305	DOID:0050127	sinusitis	7	121	18	3388	10.888888888	1.93572458660329e-05	0.00357057109301818	1879
EBF1_(C-8)	305	DOID:10591	pre-eclampsia	23	105	218	3188	3.203320227	1.14282801260903e-05	0.00243801529250654	1879
EBF1_(C-8)	305	DOID:114	heart disease	20	108	193	3213	3.082901554	5.85631906519032e-05	0.0075142491997781	1879
EBF1_(C-8)	305	DOID:2377	multiple sclerosis	30	98	337	3069	2.787803548	1.10113476712881e-05	0.00238246945610103	1879
EBF1_(C-8)	305	DOID:2841	asthma	39	89	392	3014	3.369238706	1.688313007322e-08	1.75173985734708e-05	1879
EBF1_(C-8)	305	DOID:289	endometriosis	14	114	82	3324	4.97817715	6.26772803597211e-06	0.00155089749607715	1879
EBF1_(C-8)	305	DOID:2942	bronchiolitis	22	106	165	3241	4.076729559	5.35671706827035e-07	0.000232904956493092	1879
EBF1_(C-8)	305	DOID:7148	rheumatoid arthritis	30	98	230	3176	4.22715173	4.64112431530889e-09	6.05374995333705e-06	1879
EBF1_(C-8)	305	DOID:848	arthritis	33	95	315	3091	3.408621553	9.8712469428383e-08	6.69658839246668e-05	1879
ERalpha_a	47	DOID:11054	urinary bladder cancer	21	54	384	3075	3.114149305	6.02620730149551e-05	0.00757086230934553	2101
ERalpha_a	47	DOID:1324	lung cancer	24	51	475	2984	2.956284829	6.17521806711122e-05	0.0076607943048323	2101
ERalpha_a	47	DOID:3083	chronic obstructive pulmonary disease	20	55	333	3126	3.413595413	2.63496644521618e-05	0.00442257805600935	2101
E2F1	57	DOID:2394	ovarian cancer	22	62	365	3085	2.999116217	6.06955863846947e-05	0.00757086230934553	1869
p300_(N-15)	262	DOID:0060058	lymphoma	25	69	304	3136	3.737604881	7.07002115758977e-07	0.000280826746508451	2033
p300_(N-15)	262	DOID:10322	berylliosis	5	89	12	3428	16.048689138	5.7500315492646e-05	0.00744698412251282	2033
p300_(N-15)	262	DOID:10591	pre-eclampsia	18	76	223	3217	3.416686334	4.45109928299138e-05	0.00629120853146767	2033
p300_(N-15)	262	DOID:13241	Behcet's disease	10	84	75	3365	5.341269841	6.59485996218875e-05	0.00806091410585818	2033
p300_(N-15)	262	DOID:2349	arteriosclerosis	7	87	33	3407	8.30686172	6.84977107118405e-05	0.00827282007176628	2033
p300_(N-15)	262	DOID:2841	asthma	27	67	404	3036	3.028372986	1.43889743119138e-05	0.00291308134927627	2033
p300_(N-15)	262	DOID:289	endometriosis	13	81	83	3357	6.491298527	9.51267516667175e-07	0.000355968983101693	2033
p300_(N-15)	262	DOID:2921	glomerulonephritis	8	86	42	3398	7.526024363	3.97911169663223e-05	0.00578423511656599	2033
p300_(N-15)	262	DOID:3388	periodontal disease	6	88	14	3426	16.685064935	8.65937142127039e-06	0.00197398896478125	2033
p300_(N-15)	262	DOID:3393	coronary heart disease	22	72	218	3222	4.516055045	1.49722805912689e-07	8.81973581720258e-05	2033
p300_(N-15)	262	DOID:4989	pancreatitis	9	85	53	3387	6.766481687	2.87449375187253e-05	0.00466178555077217	2033
p300_(N-15)	262	DOID:5844	myocardial infarction	21	73	266	3174	3.43258832	1.24299321903778e-05	0.00258525601042058	2033
p300_(N-15)	262	DOID:8577	ulcerative colitis	13	81	126	3314	4.221242406	5.9841392330224e-05	0.00757086230934553	2033
p300_(N-15)	262	DOID:8778	Crohn's disease	15	79	157	3283	3.970410384	3.52585852288759e-05	0.00541062249228192	2033
Mxi1_(bHLH)	46	DOID:11054	urinary bladder cancer	21	52	384	3077	3.236027644	3.87126221555382e-05	0.00575683172399605	4601
Mxi1_(bHLH)	46	DOID:1612	breast cancer	28	45	580	2881	3.090727969	1.23088323686617e-05	0.0025836097660989	4601
Mxi1_(bHLH)	46	DOID:162	cancer	47	26	1342	2119	2.854321907	1.55731575824278e-05	0.00305772801760716	4601
Mxi1_(bHLH)	46	DOID:2321	dyspepsia	5	68	12	3449	21.133578431	1.67129388665369e-05	0.00316973688495466	4601
Pol2(b)	13	DOID:1612	breast cancer	26	42	582	2884	3.067583046	2.74689128572132e-05	0.00455186308047315	5430
GR	131	DOID:2394	ovarian cancer	25	70	362	3077	3.035714285	1.73774128778519e-05	0.00328501461744336	2908
Mxi1_(bHLH)	34	DOID:10283	prostate cancer	22	33	385	3094	5.357575757	4.49490474064916e-08	3.76607310356064e-05	4601
TR4	34	DOID:10283	prostate cancer	22	33	385	3094	5.357575757	4.49490474064916e-08	3.76607310356064e-05	7182
HMGN3	46	DOID:11054	urinary bladder cancer	21	52	384	3077	3.236027644	3.87126221555382e-05	0.00575683172399605	9324
HMGN3	46	DOID:1612	breast cancer	28	45	580	2881	3.090727969	1.23088323686617e-05	0.0025836097660989	9324
HMGN3	46	DOID:162	cancer	47	26	1342	2119	2.854321907	1.55731575824278e-05	0.00305772801760716	9324
HMGN3	46	DOID:2321	dyspepsia	5	68	12	3449	21.133578431	1.67129388665369e-05	0.00316973688495466	9324
EBF	69	DOID:10608	celiac disease	11	72	107	3344	4.774662512	7.61507863563854e-05	0.00892557599365357	1879
EBF	69	DOID:11335	sarcoidosis	10	73	76	3375	6.083273251	2.44475494866623e-05	0.00418978388901731	1879
EBF	69	DOID:12361	Graves' disease	8	75	39	3412	9.331965811	9.84124369280875e-06	0.00218098203062038	1879
EBF	69	DOID:12894	Sjogren's syndrome	7	76	34	3417	9.256578947	3.6014985002016e-05	0.00547152116571393	1879
EBF	69	DOID:1398	parasitic infectious disease	5	78	15	3436	14.683760683	7.44027826736169e-05	0.0087997674544006	1879
EBF	69	DOID:2237	hepatitis	19	64	256	3195	3.70513916	1.22014505766661e-05	0.00257289987610409	1879
EBF	69	DOID:2377	multiple sclerosis	24	59	343	3108	3.685921826	1.67942518448536e-06	0.000559640860929271	1879
EBF	69	DOID:2841	asthma	31	52	400	3051	4.547163461	2.32841056834567e-09	3.48521074349787e-06	1879
EBF	69	DOID:2942	bronchiolitis	15	68	172	3279	4.205283857	2.05894715739027e-05	0.00371530097139676	1879
EBF	69	DOID:437	myasthenia gravis	6	77	21	3430	12.727272727	2.79118849083813e-05	0.00459220015525438	1879
EBF	69	DOID:7148	rheumatoid arthritis	21	62	239	3212	4.552031313	2.76758372878646e-07	0.000140387222189209	1879
EBF	69	DOID:848	arthritis	23	60	325	3126	3.687076923	2.46630814606707e-06	0.000758211217457239	1879
EBF	69	DOID:8577	ulcerative colitis	13	70	126	3325	4.90079365	1.52621428521584e-05	0.00302807560428811	1879
EBF	69	DOID:8622	measles	6	77	20	3431	13.367532467	2.21216986937968e-05	0.00392965723917473	1879
EBF	69	DOID:8778	Crohn's disease	15	68	157	3294	4.628137879	7.398493138371e-06	0.00175079899241965	1879
EBF	69	DOID:8781	rubella	6	77	26	3425	10.264735264	7.7778175769012e-05	0.00903513246407813	1879
EBF	69	DOID:9074	systemic lupus erythematosus	18	65	269	3182	3.275722047	8.02344932962454e-05	0.00920338020716957	1879
EBF	69	DOID:9182	pemphigus	7	76	22	3429	14.355861244	3.14045518621444e-06	0.000910293337246018	1879
HEY1	46	DOID:11054	urinary bladder cancer	21	52	384	3077	3.236027644	3.87126221555382e-05	0.00575683172399605	23462
HEY1	46	DOID:1612	breast cancer	28	45	580	2881	3.090727969	1.23088323686617e-05	0.0025836097660989	23462
HEY1	46	DOID:162	cancer	47	26	1342	2119	2.854321907	1.55731575824278e-05	0.00305772801760716	23462
HEY1	46	DOID:2321	dyspepsia	5	68	12	3449	21.133578431	1.67129388665369e-05	0.00316973688495466	23462
HNF4G_(SC-6558)	22	DOID:10159	osteonecrosis	9	150	22	3353	9.144545454	5.18221273316798e-06	0.00134422476083703	3174
HNF4G_(SC-6558)	22	DOID:1074	kidney failure	25	134	193	3182	3.075941535	8.91330068085273e-06	0.00201490631616804	3174
HNF4G_(SC-6558)	22	DOID:10763	hypertension	45	114	464	2911	2.476463248	4.0860015033876e-06	0.00110052051111595	3174
HNF4G_(SC-6558)	22	DOID:10952	nephritis	11	148	42	3333	5.898166023	1.59957580819065e-05	0.00310450905940198	3174
HNF4G_(SC-6558)	22	DOID:114	heart disease	29	130	184	3191	3.86868729	3.44512176681926e-08	3.0167156345737e-05	3174
HNF4G_(SC-6558)	22	DOID:12554	hemolytic-uremic syndrome	7	152	15	3360	10.315789473	3.15117986853606e-05	0.00503009841042926	3174
HNF4G_(SC-6558)	22	DOID:1936	atherosclerosis	39	120	360	3015	2.721875	1.99154766813377e-06	0.000640282575305006	3174
HNF4G_(SC-6558)	22	DOID:2237	hepatitis	28	131	247	3128	2.706802237	2.60504588184893e-05	0.00439120616519992	3174
HNF4G_(SC-6558)	22	DOID:225	syndrome	58	101	625	2750	2.526732673	2.70722513703189e-07	0.000138868482225749	3174
HNF4G_(SC-6558)	22	DOID:2487	hypercholesterolemia	19	140	43	3332	10.516279069	7.1280499395755e-12	2.82971185992557e-08	3174
HNF4G_(SC-6558)	22	DOID:2645	benign mesothelioma	8	151	15	3360	11.867549668	3.88052980992227e-06	0.0010704400447878	3174
HNF4G_(SC-6558)	22	DOID:326	ischemia	24	135	159	3216	3.595807127	1.24694890031537e-06	0.000437899678046905	3174
HNF4G_(SC-6558)	22	DOID:3393	coronary heart disease	30	129	210	3165	3.504983388	1.40495200205186e-07	8.55203649995647e-05	3174
HNF4G_(SC-6558)	22	DOID:3526	cerebral infarction	13	146	45	3330	6.589041095	1.02905492782349e-06	0.000374338204142835	3174
HNF4G_(SC-6558)	22	DOID:3571	liver cancer	13	146	39	3336	7.616438356	2.62181852095468e-07	0.000136015773792209	3174
HNF4G_(SC-6558)	22	DOID:409	liver disease	14	145	60	3315	5.334482758	3.42299541332401e-06	0.000979749276517121	3174
HNF4G_(SC-6558)	22	DOID:4448	macular degeneration	26	133	100	3275	6.402255639	1.77190950127122e-11	5.57882651458864e-08	3174
HNF4G_(SC-6558)	22	DOID:5082	liver cirrhosis	24	135	198	3177	2.852525252	3.75703815354163e-05	0.00560523081122993	3174
HNF4G_(SC-6558)	22	DOID:5844	myocardial infarction	36	123	251	3124	3.642794674	5.3017186600852e-09	6.63121539695533e-06	3174
HNF4G_(SC-6558)	22	DOID:9351	diabetes mellitus	53	106	663	2712	2.045248868	7.14535703558436e-05	0.00852030387695124	3174
POU2F2	1	DOID:0060058	lymphoma	24	78	305	3127	3.154602774	1.22834659367499e-05	0.0025836097660989	5452
POU2F2	1	DOID:10608	celiac disease	16	86	102	3330	6.073871409	1.47124597623363e-07	8.72296007181737e-05	5452
POU2F2	1	DOID:2377	multiple sclerosis	25	77	342	3090	2.933470038	3.7560612552303e-05	0.00560523081122993	5452
POU2F2	1	DOID:2841	asthma	33	69	398	3034	3.645837885	4.49589258414682e-08	3.76607310356064e-05	5452
POU2F2	1	DOID:2942	bronchiolitis	16	86	171	3261	3.547939616	6.74333996519645e-05	0.0081983139664028	5452
POU2F2	1	DOID:848	arthritis	27	75	321	3111	3.488971962	8.70924916266799e-07	0.000329961287986126	5452
POU2F2	1	DOID:8857	lupus erythematosus	29	73	290	3142	4.304109589	8.26487321940143e-09	9.55159155710656e-06	5452
POU2F2	1	DOID:9074	systemic lupus erythematosus	29	73	258	3174	4.88722523	6.65771276898461e-10	1.26643567101023e-06	5452
Sin3Ak-20	2	DOID:11054	urinary bladder cancer	31	69	374	3060	3.675889328	8.2013137336975e-08	6.08804188430068e-05	25942
Sin3Ak-20	2	DOID:1612	breast cancer	62	38	546	2888	8.63003663	2.57159295773714e-24	2.34801866599147e-19	25942
Sin3Ak-20	2	DOID:162	cancer	82	18	1307	2127	7.413669982	1.00907074299566e-18	4.60671066299811e-14	25942
Sin3Ak-20	2	DOID:2394	ovarian cancer	31	69	356	3078	3.88446507	2.77461776070603e-08	2.61187961084402e-05	25942
GR	4	DOID:0050431	arrhythmogenic right ventricular dysplasia	5	70	3	3456	82.285714285	2.00715255616614e-07	0.000110400645357413	2908
GATA-2	315	DOID:0050431	arrhythmogenic right ventricular dysplasia	4	97	4	3429	35.350515463	4.03068644174884e-05	0.00584168025794158	2624
p300_(N-15)	110	DOID:10017	Wermer syndrome	4	95	4	3431	36.115789473	3.72308968036144e-05	0.00559112543347174	2033
BCL11A	137	DOID:2377	multiple sclerosis	27	91	340	3076	2.684292178	7.51907982847113e-05	0.00884712761363898	53335
BCL11A	137	DOID:2841	asthma	30	88	401	3015	2.563194287	7.23646008165007e-05	0.00860328416946798	53335
BCL11A	137	DOID:2942	bronchiolitis	18	100	169	3247	3.458343195	3.42803415804928e-05	0.00529177471488637	53335
TBP	34	DOID:10283	prostate cancer	22	33	385	3094	5.357575757	4.49490474064916e-08	3.76607310356064e-05	6908
eGFP-JunB	57	DOID:2394	ovarian cancer	22	62	365	3085	2.999116217	6.06955863846947e-05	0.00757086230934553	3726
ETS1	81	DOID:13268	porphyria	4	84	3	3443	54.65079365	1.1874939338265e-05	0.0025156687035258	2113
p300_(N-15)	317	DOID:11396	pulmonary edema	4	80	7	3443	24.592857142	8.63594032624977e-05	0.00974676350344328	2033
p300_(N-15)	317	DOID:1811	reflex sympathetic dystrophy	4	80	5	3445	34.45	3.41987807596596e-05	0.00529177471488637	2033
p300_(N-15)	317	DOID:3394	myocardial ischemia	8	76	43	3407	8.340269277	2.01840852083659e-05	0.00367117148214155	2033
ERalpha_a	57	DOID:2394	ovarian cancer	22	62	365	3085	2.999116217	6.06955863846947e-05	0.00757086230934553	2101
BCL11A	233	DOID:10608	celiac disease	15	71	103	3345	6.861069328	8.70026313495885e-08	6.2595146100162e-05	53335
BCL11A	233	DOID:11335	sarcoidosis	10	76	76	3372	5.837950138	3.35269266790177e-05	0.0052238975595876	53335
BCL11A	233	DOID:289	endometriosis	11	75	85	3363	5.802823529	1.51377467478587e-05	0.00301125730840955	53335
BCL11A	233	DOID:2942	bronchiolitis	16	70	171	3277	4.380284043	7.29516008460793e-06	0.00173461428824274	53335
BCL11A	233	DOID:418	systemic scleroderma	9	77	58	3390	6.831616659	2.64678641516592e-05	0.00443426569583743	53335
BCL11A	233	DOID:848	arthritis	24	62	324	3124	3.732377538	1.28575848558742e-06	0.000448081924752081	53335
p300_(N-15)	221	DOID:1074	kidney failure	16	67	202	3249	3.840993054	3.21978157793667e-05	0.00508625219299456	2033
p300_(N-15)	221	DOID:1936	atherosclerosis	26	57	373	3078	3.764075067	5.63119875456549e-07	0.000239145224876445	2033
p300_(N-15)	221	DOID:225	syndrome	32	51	651	2800	2.698713894	3.33592340433657e-05	0.00521557914993758	2033
p300_(N-15)	221	DOID:810	HIV-associated lipodystrophy syndrome	4	79	7	3444	24.911392405	8.23794951707368e-05	0.00940217773257412	2033
Oct-2	1	DOID:0060058	lymphoma	24	78	305	3127	3.154602774	1.22834659367499e-05	0.0025836097660989	5452
Oct-2	1	DOID:10608	celiac disease	16	86	102	3330	6.073871409	1.47124597623363e-07	8.72296007181737e-05	5452
Oct-2	1	DOID:2377	multiple sclerosis	25	77	342	3090	2.933470038	3.7560612552303e-05	0.00560523081122993	5452
Oct-2	1	DOID:2841	asthma	33	69	398	3034	3.645837885	4.49589258414682e-08	3.76607310356064e-05	5452
Oct-2	1	DOID:2942	bronchiolitis	16	86	171	3261	3.547939616	6.74333996519645e-05	0.0081983139664028	5452
Oct-2	1	DOID:848	arthritis	27	75	321	3111	3.488971962	8.70924916266799e-07	0.000329961287986126	5452
Oct-2	1	DOID:8857	lupus erythematosus	29	73	290	3142	4.304109589	8.26487321940143e-09	9.55159155710656e-06	5452
Oct-2	1	DOID:9074	systemic lupus erythematosus	29	73	258	3174	4.88722523	6.65771276898461e-10	1.26643567101023e-06	5452
HMGN3	57	DOID:2394	ovarian cancer	22	62	365	3085	2.999116217	6.06955863846947e-05	0.00757086230934553	9324
BCL11A	43	DOID:10608	celiac disease	12	69	106	3347	5.491386382	1.10504678582149e-05	0.00238503889721446	53335
IRF3	2	DOID:11054	urinary bladder cancer	31	69	374	3060	3.675889328	8.2013137336975e-08	6.08804188430068e-05	3661
IRF3	2	DOID:1612	breast cancer	62	38	546	2888	8.63003663	2.57159295773714e-24	2.34801866599147e-19	3661
IRF3	2	DOID:162	cancer	82	18	1307	2127	7.413669982	1.00907074299566e-18	4.60671066299811e-14	3661
IRF3	2	DOID:2394	ovarian cancer	31	69	356	3078	3.88446507	2.77461776070603e-08	2.61187961084402e-05	3661
PAX5-C20	1	DOID:0060058	lymphoma	24	78	305	3127	3.154602774	1.22834659367499e-05	0.0025836097660989	5079
PAX5-C20	1	DOID:10608	celiac disease	16	86	102	3330	6.073871409	1.47124597623363e-07	8.72296007181737e-05	5079
PAX5-C20	1	DOID:2377	multiple sclerosis	25	77	342	3090	2.933470038	3.7560612552303e-05	0.00560523081122993	5079
PAX5-C20	1	DOID:2841	asthma	33	69	398	3034	3.645837885	4.49589258414682e-08	3.76607310356064e-05	5079
PAX5-C20	1	DOID:2942	bronchiolitis	16	86	171	3261	3.547939616	6.74333996519645e-05	0.0081983139664028	5079
PAX5-C20	1	DOID:848	arthritis	27	75	321	3111	3.488971962	8.70924916266799e-07	0.000329961287986126	5079
PAX5-C20	1	DOID:8857	lupus erythematosus	29	73	290	3142	4.304109589	8.26487321940143e-09	9.55159155710656e-06	5079
PAX5-C20	1	DOID:9074	systemic lupus erythematosus	29	73	258	3174	4.88722523	6.65771276898461e-10	1.26643567101023e-06	5079
NRSF	57	DOID:2394	ovarian cancer	22	62	365	3085	2.999116217	6.06955863846947e-05	0.00757086230934553	5978
c-Fos	77	DOID:0050127	sinusitis	6	97	19	3412	11.107976125	5.98110052962768e-05	0.00757086230934553	2353
c-Fos	77	DOID:0050156	idiopathic pulmonary fibrosis	5	98	8	3423	21.830357142	2.04009213913734e-05	0.00369588596936655	2353
c-Fos	77	DOID:0060058	lymphoma	27	76	302	3129	3.680855698	3.42553847581545e-07	0.000163755086949113	2353
c-Fos	77	DOID:0070004	myeloma	17	86	111	3320	5.912424051	9.08364547412133e-08	6.39318711974579e-05	2353
c-Fos	77	DOID:10316	pneumoconiosis	6	97	13	3418	16.263283108	1.05661983477765e-05	0.00230252340415772	2353
c-Fos	77	DOID:10591	pre-eclampsia	20	83	221	3210	3.499972741	1.33126403462324e-05	0.00273151447068111	2353
c-Fos	77	DOID:10608	celiac disease	13	90	105	3326	4.575449735	2.79135115563729e-05	0.00459220015525438	2353
c-Fos	77	DOID:10652	Alzheimer's disease	31	72	409	3022	3.181268676	1.15136857730013e-06	0.000407468446972734	2353
c-Fos	77	DOID:11054	urinary bladder cancer	27	76	378	3053	2.869360902	2.31346269425082e-05	0.00401583697264762	2353
c-Fos	77	DOID:11265	trachoma	8	95	30	3401	9.546666666	9.39284923552626e-06	0.00209687895427619	2353
c-Fos	77	DOID:11335	sarcoidosis	14	89	72	3359	7.3386392	1.04629444845439e-07	6.77538729862242e-05	2353
c-Fos	77	DOID:1324	lung cancer	35	68	464	2967	3.291233519	3.10614553933725e-07	0.000153302553845799	2353
c-Fos	77	DOID:13241	Behcet's disease	12	91	73	3358	6.065934065	4.41216518908199e-06	0.00118139928080446	2353
c-Fos	77	DOID:1474	aggressive periodontitis	8	95	27	3404	10.616764132	4.86075405802346e-06	0.00128270523127714	2353
c-Fos	77	DOID:162	cancer	61	42	1328	2103	2.299967728	3.6258863551067e-05	0.00549166008427853	2353
c-Fos	77	DOID:1936	atherosclerosis	28	75	371	3060	3.079245283	4.93192635546604e-06	0.00129278232534207	2353
c-Fos	77	DOID:2237	hepatitis	22	81	253	3178	3.411701556	8.25374034750555e-06	0.00191759800551995	2353
c-Fos	77	DOID:2316	brain ischemia	15	88	144	3287	3.890861742	4.20953859708544e-05	0.00603384821264495	2353
c-Fos	77	DOID:2377	multiple sclerosis	28	75	339	3092	3.405152409	9.0334247843677e-07	0.000339426289449168	2353
c-Fos	77	DOID:2394	ovarian cancer	28	75	359	3072	3.19465181	2.67612704961188e-06	0.000798517831345955	2353
c-Fos	77	DOID:2403	aneurysm	12	91	88	3343	5.009490509	2.44579196640553e-05	0.00418978388901731	2353
c-Fos	77	DOID:2841	asthma	39	64	392	3039	4.724210778	1.06398834874772e-11	3.88594080683038e-08	2353
c-Fos	77	DOID:289	endometriosis	13	90	83	3348	5.826506024	2.76354170920658e-06	0.000819246556171481	2353
c-Fos	77	DOID:2942	bronchiolitis	27	76	160	3271	7.262911184	8.11650870180398e-13	4.35932907957008e-09	2353
c-Fos	77	DOID:3083	chronic obstructive pulmonary disease	25	78	328	3103	3.032168542	1.56920977477331e-05	0.00306150144648401	2353
c-Fos	77	DOID:3087	gingivitis	4	99	5	3426	27.684848484	7.66652626373722e-05	0.00896286615924188	2353
c-Fos	77	DOID:326	ischemia	17	86	166	3265	3.887993835	1.49536099231817e-05	0.00298792732506871	2353
c-Fos	77	DOID:3385	bacterial vaginosis	4	99	5	3426	27.684848484	7.66652626373722e-05	0.00896286615924188	2353
c-Fos	77	DOID:3627	aortic aneurysm	9	94	52	3379	6.221563011	5.24879072936111e-05	0.00706852634712456	2353
c-Fos	77	DOID:3770	pulmonary fibrosis	7	96	28	3403	8.861979166	5.00346480598391e-05	0.00682879458258844	2353
c-Fos	77	DOID:399	tuberculosis	14	89	100	3331	5.23977528	3.66273723836245e-06	0.00102585854688933	2353
c-Fos	77	DOID:418	systemic scleroderma	10	93	57	3374	6.364836823	1.77029083797199e-05	0.00333274588148186	2353
c-Fos	77	DOID:419	scleroderma	9	94	46	3385	7.045559666	2.2261344070098e-05	0.00394173383748814	2353
c-Fos	77	DOID:4362	cervical cancer	11	92	78	3353	5.13977146	4.13351605440364e-05	0.00593419523370092	2353
c-Fos	77	DOID:4448	macular degeneration	13	90	113	3318	4.241297935	5.63957103502884e-05	0.00737717296453214	2353
c-Fos	77	DOID:4752	multiple system atrophy	6	97	14	3417	15.097201767	1.47401033986186e-05	0.00296444907690368	2353
c-Fos	77	DOID:4989	pancreatitis	9	94	53	3378	6.102368526	5.99290752267792e-05	0.00757086230934553	2353
c-Fos	77	DOID:5082	liver cirrhosis	18	85	204	3227	3.349826989	5.28071746817188e-05	0.0070780424172381	2353
c-Fos	77	DOID:7148	rheumatoid arthritis	22	81	238	3193	3.643842722	3.25045586204467e-06	0.000939196591581806	2353
c-Fos	77	DOID:824	periodontitis	13	90	95	3336	5.072280701	1.05359805290262e-05	0.00230143119182599	2353
c-Fos	77	DOID:848	arthritis	31	72	317	3114	4.229495268	4.55972688122594e-09	6.03377424082921e-06	2353
c-Fos	77	DOID:9074	systemic lupus erythematosus	21	82	266	3165	3.047175866	5.40321439899359e-05	0.00714994049151462	2353
c-Fos	77	DOID:9201	lichen planus	6	97	16	3415	13.202319587	2.70582768601262e-05	0.0045001512331342	2353
c-Fos	77	DOID:9538	multiple myeloma	17	86	111	3320	5.912424051	9.08364547412133e-08	6.39318711974579e-05	2353
MafK_(ab50322)	303	DOID:614	lymphopenia	4	73	7	3450	27.005870841	6.12547484141567e-05	0.00761979027071252	7975
GABP	46	DOID:11054	urinary bladder cancer	21	52	384	3077	3.236027644	3.87126221555382e-05	0.00575683172399605	2551
GABP	46	DOID:1612	breast cancer	28	45	580	2881	3.090727969	1.23088323686617e-05	0.0025836097660989	2551
GABP	46	DOID:162	cancer	47	26	1342	2119	2.854321907	1.55731575824278e-05	0.00305772801760716	2551
GABP	46	DOID:2321	dyspepsia	5	68	12	3449	21.133578431	1.67129388665369e-05	0.00316973688495466	2551
SIRT6	81	DOID:13268	porphyria	4	84	3	3443	54.65079365	1.1874939338265e-05	0.0025156687035258	51548
c-Myc	46	DOID:11054	urinary bladder cancer	21	52	384	3077	3.236027644	3.87126221555382e-05	0.00575683172399605	4609
c-Myc	46	DOID:1612	breast cancer	28	45	580	2881	3.090727969	1.23088323686617e-05	0.0025836097660989	4609
c-Myc	46	DOID:162	cancer	47	26	1342	2119	2.854321907	1.55731575824278e-05	0.00305772801760716	4609
c-Myc	46	DOID:2321	dyspepsia	5	68	12	3449	21.133578431	1.67129388665369e-05	0.00316973688495466	4609
HA-E2F1	34	DOID:10283	prostate cancer	22	33	385	3094	5.357575757	4.49490474064916e-08	3.76607310356064e-05	1869
FOXA2_(SC-6554)	22	DOID:10159	osteonecrosis	9	150	22	3353	9.144545454	5.18221273316798e-06	0.00134422476083703	3170
FOXA2_(SC-6554)	22	DOID:1074	kidney failure	25	134	193	3182	3.075941535	8.91330068085273e-06	0.00201490631616804	3170
FOXA2_(SC-6554)	22	DOID:10763	hypertension	45	114	464	2911	2.476463248	4.0860015033876e-06	0.00110052051111595	3170
FOXA2_(SC-6554)	22	DOID:10952	nephritis	11	148	42	3333	5.898166023	1.59957580819065e-05	0.00310450905940198	3170
FOXA2_(SC-6554)	22	DOID:114	heart disease	29	130	184	3191	3.86868729	3.44512176681926e-08	3.0167156345737e-05	3170
FOXA2_(SC-6554)	22	DOID:12554	hemolytic-uremic syndrome	7	152	15	3360	10.315789473	3.15117986853606e-05	0.00503009841042926	3170
FOXA2_(SC-6554)	22	DOID:1936	atherosclerosis	39	120	360	3015	2.721875	1.99154766813377e-06	0.000640282575305006	3170
FOXA2_(SC-6554)	22	DOID:2237	hepatitis	28	131	247	3128	2.706802237	2.60504588184893e-05	0.00439120616519992	3170
FOXA2_(SC-6554)	22	DOID:225	syndrome	58	101	625	2750	2.526732673	2.70722513703189e-07	0.000138868482225749	3170
FOXA2_(SC-6554)	22	DOID:2487	hypercholesterolemia	19	140	43	3332	10.516279069	7.1280499395755e-12	2.82971185992557e-08	3170
FOXA2_(SC-6554)	22	DOID:2645	benign mesothelioma	8	151	15	3360	11.867549668	3.88052980992227e-06	0.0010704400447878	3170
FOXA2_(SC-6554)	22	DOID:326	ischemia	24	135	159	3216	3.595807127	1.24694890031537e-06	0.000437899678046905	3170
FOXA2_(SC-6554)	22	DOID:3393	coronary heart disease	30	129	210	3165	3.504983388	1.40495200205186e-07	8.55203649995647e-05	3170
FOXA2_(SC-6554)	22	DOID:3526	cerebral infarction	13	146	45	3330	6.589041095	1.02905492782349e-06	0.000374338204142835	3170
FOXA2_(SC-6554)	22	DOID:3571	liver cancer	13	146	39	3336	7.616438356	2.62181852095468e-07	0.000136015773792209	3170
FOXA2_(SC-6554)	22	DOID:409	liver disease	14	145	60	3315	5.334482758	3.42299541332401e-06	0.000979749276517121	3170
FOXA2_(SC-6554)	22	DOID:4448	macular degeneration	26	133	100	3275	6.402255639	1.77190950127122e-11	5.57882651458864e-08	3170
FOXA2_(SC-6554)	22	DOID:5082	liver cirrhosis	24	135	198	3177	2.852525252	3.75703815354163e-05	0.00560523081122993	3170
FOXA2_(SC-6554)	22	DOID:5844	myocardial infarction	36	123	251	3124	3.642794674	5.3017186600852e-09	6.63121539695533e-06	3170
FOXA2_(SC-6554)	22	DOID:9351	diabetes mellitus	53	106	663	2712	2.045248868	7.14535703558436e-05	0.00852030387695124	3170
p300	317	DOID:11396	pulmonary edema	4	80	7	3443	24.592857142	8.63594032624977e-05	0.00974676350344328	2033
p300	317	DOID:1811	reflex sympathetic dystrophy	4	80	5	3445	34.45	3.41987807596596e-05	0.00529177471488637	2033
p300	317	DOID:3394	myocardial ischemia	8	76	43	3407	8.340269277	2.01840852083659e-05	0.00367117148214155	2033
GATA-2	221	DOID:1074	kidney failure	16	67	202	3249	3.840993054	3.21978157793667e-05	0.00508625219299456	2624
GATA-2	221	DOID:1936	atherosclerosis	26	57	373	3078	3.764075067	5.63119875456549e-07	0.000239145224876445	2624
GATA-2	221	DOID:225	syndrome	32	51	651	2800	2.698713894	3.33592340433657e-05	0.00521557914993758	2624
GATA-2	221	DOID:810	HIV-associated lipodystrophy syndrome	4	79	7	3444	24.911392405	8.23794951707368e-05	0.00940217773257412	2624
BATF	103	DOID:0060058	lymphoma	26	95	303	3110	2.809101962	3.58839731342693e-05	0.00546070341832932	10538
BATF	103	DOID:10591	pre-eclampsia	21	100	220	3193	3.047863636	4.81814429851099e-05	0.00667565225068049	10538
BATF	103	DOID:10652	Alzheimer's disease	34	87	406	3007	2.894456712	2.08987822827099e-06	0.000664872548817112	10538
BATF	103	DOID:1074	kidney failure	20	101	198	3215	3.215321532	3.55616132529022e-05	0.00544758436299566	10538
BATF	103	DOID:11054	urinary bladder cancer	31	90	374	3039	2.798841354	1.33727285290911e-05	0.00273769137012823	10538
BATF	103	DOID:11266	hemorrhagic fever with renal syndrome	4	117	4	3409	29.136752136	8.23275751614818e-05	0.00940217773257412	10538
BATF	103	DOID:11612	polycystic ovary syndrome	13	108	94	3319	4.250098502	5.51354768975779e-05	0.00725294362485445	10538
BATF	103	DOID:1324	lung cancer	37	84	462	2951	2.813517831	1.83096862114523e-06	0.000601175068399841	10538
BATF	103	DOID:1727	retinal vein occlusion	5	116	9	3404	16.302681992	6.7707373125272e-05	0.0081983139664028	10538
BATF	103	DOID:2043	hepatitis B	14	107	108	3305	4.003980616	5.35274873052529e-05	0.00709344086486708	10538
BATF	103	DOID:230	lateral sclerosis	13	108	85	3328	4.71285403	2.12559596842969e-05	0.00379803650672097	10538
BATF	103	DOID:2370	diabetic nephropathy	15	106	55	3358	8.639794168	6.44258450338934e-09	7.94927865765495e-06	10538
BATF	103	DOID:2394	ovarian cancer	28	93	359	3054	2.561236409	8.12277452372634e-05	0.00930562171472217	10538
BATF	103	DOID:2403	aneurysm	13	108	87	3326	4.601745423	2.65348772094217e-05	0.00443735072982318	10538
BATF	103	DOID:2841	asthma	40	81	391	3022	3.816740867	7.35661204744256e-10	1.31706435216429e-06	10538
BATF	103	DOID:289	endometriosis	17	104	79	3334	6.898490749	1.27873594120319e-08	1.37360310408822e-05	10538
BATF	103	DOID:2942	bronchiolitis	21	100	166	3247	4.107650602	8.38711594381047e-07	0.000320415903081824	10538
BATF	103	DOID:3083	chronic obstructive pulmonary disease	31	90	322	3091	3.306452726	3.99344396392106e-07	0.000186987381830654	10538
BATF	103	DOID:332	amyotrophic lateral sclerosis	13	108	85	3328	4.71285403	2.12559596842969e-05	0.00379803650672097	10538
BATF	103	DOID:3385	bacterial vaginosis	5	116	4	3409	36.734913793	4.89374660945862e-06	0.00128768999401507	10538
BATF	103	DOID:3388	periodontal disease	6	115	14	3399	12.667080745	3.72211997771938e-05	0.00559112543347174	10538
BATF	103	DOID:3393	coronary heart disease	21	100	219	3194	3.062739726	4.52662378159213e-05	0.0063585832461854	10538
BATF	103	DOID:3627	aortic aneurysm	10	111	51	3362	5.938880056	3.13720409269132e-05	0.00503009841042926	10538
BATF	103	DOID:4247	coronary restenosis	10	111	25	3388	12.209009009	1.35887634341172e-07	8.3833488791588e-05	10538
BATF	103	DOID:4248	coronary stenosis	8	113	28	3385	8.558786346	2.02778297874126e-05	0.00368088971484988	10538
BATF	103	DOID:552	pneumonia	8	113	35	3378	6.832869785	7.94483492966151e-05	0.00914758271730035	10538
BATF	103	DOID:7148	rheumatoid arthritis	23	98	237	3176	3.145096013	1.53867003630186e-05	0.00304090489901683	10538
BATF	103	DOID:824	periodontitis	16	105	92	3321	5.500621118	4.75018751163005e-07	0.000211713288092404	10538
BATF	103	DOID:8577	ulcerative colitis	15	106	124	3289	3.753423615	5.90000359627882e-05	0.0075331953872686	10538
BATF	103	DOID:865	vasculitis	8	113	35	3378	6.832869785	7.94483492966151e-05	0.00914758271730035	10538
p300_(N-15)	4	DOID:0050431	arrhythmogenic right ventricular dysplasia	5	70	3	3456	82.285714285	2.00715255616614e-07	0.000110400645357413	2033
PRDM1_(Val90)	317	DOID:11396	pulmonary edema	4	80	7	3443	24.592857142	8.63594032624977e-05	0.00974676350344328	639
PRDM1_(Val90)	317	DOID:1811	reflex sympathetic dystrophy	4	80	5	3445	34.45	3.41987807596596e-05	0.00529177471488637	639
PRDM1_(Val90)	317	DOID:3394	myocardial ischemia	8	76	43	3407	8.340269277	2.01840852083659e-05	0.00367117148214155	639
EBF1_(C-8)	103	DOID:0060058	lymphoma	26	95	303	3110	2.809101962	3.58839731342693e-05	0.00546070341832932	1879
EBF1_(C-8)	103	DOID:10591	pre-eclampsia	21	100	220	3193	3.047863636	4.81814429851099e-05	0.00667565225068049	1879
EBF1_(C-8)	103	DOID:10652	Alzheimer's disease	34	87	406	3007	2.894456712	2.08987822827099e-06	0.000664872548817112	1879
EBF1_(C-8)	103	DOID:1074	kidney failure	20	101	198	3215	3.215321532	3.55616132529022e-05	0.00544758436299566	1879
EBF1_(C-8)	103	DOID:11054	urinary bladder cancer	31	90	374	3039	2.798841354	1.33727285290911e-05	0.00273769137012823	1879
EBF1_(C-8)	103	DOID:11266	hemorrhagic fever with renal syndrome	4	117	4	3409	29.136752136	8.23275751614818e-05	0.00940217773257412	1879
EBF1_(C-8)	103	DOID:11612	polycystic ovary syndrome	13	108	94	3319	4.250098502	5.51354768975779e-05	0.00725294362485445	1879
EBF1_(C-8)	103	DOID:1324	lung cancer	37	84	462	2951	2.813517831	1.83096862114523e-06	0.000601175068399841	1879
EBF1_(C-8)	103	DOID:1727	retinal vein occlusion	5	116	9	3404	16.302681992	6.7707373125272e-05	0.0081983139664028	1879
EBF1_(C-8)	103	DOID:2043	hepatitis B	14	107	108	3305	4.003980616	5.35274873052529e-05	0.00709344086486708	1879
EBF1_(C-8)	103	DOID:230	lateral sclerosis	13	108	85	3328	4.71285403	2.12559596842969e-05	0.00379803650672097	1879
EBF1_(C-8)	103	DOID:2370	diabetic nephropathy	15	106	55	3358	8.639794168	6.44258450338934e-09	7.94927865765495e-06	1879
EBF1_(C-8)	103	DOID:2394	ovarian cancer	28	93	359	3054	2.561236409	8.12277452372634e-05	0.00930562171472217	1879
EBF1_(C-8)	103	DOID:2403	aneurysm	13	108	87	3326	4.601745423	2.65348772094217e-05	0.00443735072982318	1879
EBF1_(C-8)	103	DOID:2841	asthma	40	81	391	3022	3.816740867	7.35661204744256e-10	1.31706435216429e-06	1879
EBF1_(C-8)	103	DOID:289	endometriosis	17	104	79	3334	6.898490749	1.27873594120319e-08	1.37360310408822e-05	1879
EBF1_(C-8)	103	DOID:2942	bronchiolitis	21	100	166	3247	4.107650602	8.38711594381047e-07	0.000320415903081824	1879
EBF1_(C-8)	103	DOID:3083	chronic obstructive pulmonary disease	31	90	322	3091	3.306452726	3.99344396392106e-07	0.000186987381830654	1879
EBF1_(C-8)	103	DOID:332	amyotrophic lateral sclerosis	13	108	85	3328	4.71285403	2.12559596842969e-05	0.00379803650672097	1879
EBF1_(C-8)	103	DOID:3385	bacterial vaginosis	5	116	4	3409	36.734913793	4.89374660945862e-06	0.00128768999401507	1879
EBF1_(C-8)	103	DOID:3388	periodontal disease	6	115	14	3399	12.667080745	3.72211997771938e-05	0.00559112543347174	1879
EBF1_(C-8)	103	DOID:3393	coronary heart disease	21	100	219	3194	3.062739726	4.52662378159213e-05	0.0063585832461854	1879
EBF1_(C-8)	103	DOID:3627	aortic aneurysm	10	111	51	3362	5.938880056	3.13720409269132e-05	0.00503009841042926	1879
EBF1_(C-8)	103	DOID:4247	coronary restenosis	10	111	25	3388	12.209009009	1.35887634341172e-07	8.3833488791588e-05	1879
EBF1_(C-8)	103	DOID:4248	coronary stenosis	8	113	28	3385	8.558786346	2.02778297874126e-05	0.00368088971484988	1879
EBF1_(C-8)	103	DOID:552	pneumonia	8	113	35	3378	6.832869785	7.94483492966151e-05	0.00914758271730035	1879
EBF1_(C-8)	103	DOID:7148	rheumatoid arthritis	23	98	237	3176	3.145096013	1.53867003630186e-05	0.00304090489901683	1879
EBF1_(C-8)	103	DOID:824	periodontitis	16	105	92	3321	5.500621118	4.75018751163005e-07	0.000211713288092404	1879
EBF1_(C-8)	103	DOID:8577	ulcerative colitis	15	106	124	3289	3.753423615	5.90000359627882e-05	0.0075331953872686	1879
EBF1_(C-8)	103	DOID:865	vasculitis	8	113	35	3378	6.832869785	7.94483492966151e-05	0.00914758271730035	1879
IRF1	2	DOID:11054	urinary bladder cancer	31	69	374	3060	3.675889328	8.2013137336975e-08	6.08804188430068e-05	3659
IRF1	2	DOID:1612	breast cancer	62	38	546	2888	8.63003663	2.57159295773714e-24	2.34801866599147e-19	3659
IRF1	2	DOID:162	cancer	82	18	1307	2127	7.413669982	1.00907074299566e-18	4.60671066299811e-14	3659
IRF1	2	DOID:2394	ovarian cancer	31	69	356	3078	3.88446507	2.77461776070603e-08	2.61187961084402e-05	3659
SRF	8	DOID:0050589	inflammatory bowel disease	14	96	109	3315	4.435206422	1.97254207500762e-05	0.00362384158351399	6722
SRF	8	DOID:0070004	myeloma	20	90	108	3316	6.823045267	9.84968557581822e-10	1.66543590960307e-06	6722
SRF	8	DOID:10608	celiac disease	16	94	102	3322	5.543596161	4.32632074437072e-07	0.000199504566608845	6722
SRF	8	DOID:11335	sarcoidosis	11	99	75	3349	4.961481481	5.5396304604853e-05	0.00725683642503689	6722
SRF	8	DOID:12361	Graves' disease	8	102	39	3385	6.807440925	7.80679001720138e-05	0.00905726517548397	6722
SRF	8	DOID:2237	hepatitis	21	89	254	3170	2.944793417	7.91682442787844e-05	0.00913847751216016	6722
SRF	8	DOID:2377	multiple sclerosis	28	82	339	3085	3.107417799	3.78460374310716e-06	0.0010471425132368	6722
SRF	8	DOID:2841	asthma	31	79	400	3024	2.966582278	3.95970610325254e-06	0.00107841853536961	6722
SRF	8	DOID:289	endometriosis	12	98	84	3340	4.868804664	3.15053725960743e-05	0.00503009841042926	6722
SRF	8	DOID:2942	bronchiolitis	21	89	166	3258	4.630973331	1.55724277562785e-07	9.02700826531138e-05	6722
SRF	8	DOID:3083	chronic obstructive pulmonary disease	25	85	328	3096	2.776183644	5.98814297926007e-05	0.00757086230934553	6722
SRF	8	DOID:3275	thymoma	4	106	2	3422	64.566037735	1.27138563724244e-05	0.00263829856804678	6722
SRF	8	DOID:437	myasthenia gravis	7	103	20	3404	11.566990291	1.24123169334944e-05	0.00258525601042058	6722
SRF	8	DOID:7148	rheumatoid arthritis	25	85	235	3189	3.991239048	1.87848736040574e-07	0.000104583638371468	6722
SRF	8	DOID:848	arthritis	30	80	318	3106	3.662735849	1.00504007359956e-07	6.69826196788914e-05	6722
SRF	8	DOID:8857	lupus erythematosus	25	85	294	3130	3.131252501	8.91531938461753e-06	0.00201490631616804	6722
SRF	8	DOID:8970	subacute sclerosing panencephalitis	5	105	8	3416	20.333333333	2.81403439173403e-05	0.00460462767332738	6722
SRF	8	DOID:9074	systemic lupus erythematosus	23	87	264	3160	3.164402647	1.52886212688851e-05	0.00302807560428811	6722
SRF	8	DOID:9182	pemphigus	7	103	22	3402	10.509267431	2.07191279477237e-05	0.00373132287257369	6722
SRF	8	DOID:9538	multiple myeloma	20	90	108	3316	6.823045267	9.84968557581822e-10	1.66543590960307e-06	6722
BATF	137	DOID:2377	multiple sclerosis	27	91	340	3076	2.684292178	7.51907982847113e-05	0.00884712761363898	10538
BATF	137	DOID:2841	asthma	30	88	401	3015	2.563194287	7.23646008165007e-05	0.00860328416946798	10538
BATF	137	DOID:2942	bronchiolitis	18	100	169	3247	3.458343195	3.42803415804928e-05	0.00529177471488637	10538
c-Jun	131	DOID:2394	ovarian cancer	25	70	362	3077	3.035714285	1.73774128778519e-05	0.00328501461744336	3725
GR	77	DOID:0050127	sinusitis	6	97	19	3412	11.107976125	5.98110052962768e-05	0.00757086230934553	2908
GR	77	DOID:0050156	idiopathic pulmonary fibrosis	5	98	8	3423	21.830357142	2.04009213913734e-05	0.00369588596936655	2908
GR	77	DOID:0060058	lymphoma	27	76	302	3129	3.680855698	3.42553847581545e-07	0.000163755086949113	2908
GR	77	DOID:0070004	myeloma	17	86	111	3320	5.912424051	9.08364547412133e-08	6.39318711974579e-05	2908
GR	77	DOID:10316	pneumoconiosis	6	97	13	3418	16.263283108	1.05661983477765e-05	0.00230252340415772	2908
GR	77	DOID:10591	pre-eclampsia	20	83	221	3210	3.499972741	1.33126403462324e-05	0.00273151447068111	2908
GR	77	DOID:10608	celiac disease	13	90	105	3326	4.575449735	2.79135115563729e-05	0.00459220015525438	2908
GR	77	DOID:10652	Alzheimer's disease	31	72	409	3022	3.181268676	1.15136857730013e-06	0.000407468446972734	2908
GR	77	DOID:11054	urinary bladder cancer	27	76	378	3053	2.869360902	2.31346269425082e-05	0.00401583697264762	2908
GR	77	DOID:11265	trachoma	8	95	30	3401	9.546666666	9.39284923552626e-06	0.00209687895427619	2908
GR	77	DOID:11335	sarcoidosis	14	89	72	3359	7.3386392	1.04629444845439e-07	6.77538729862242e-05	2908
GR	77	DOID:1324	lung cancer	35	68	464	2967	3.291233519	3.10614553933725e-07	0.000153302553845799	2908
GR	77	DOID:13241	Behcet's disease	12	91	73	3358	6.065934065	4.41216518908199e-06	0.00118139928080446	2908
GR	77	DOID:1474	aggressive periodontitis	8	95	27	3404	10.616764132	4.86075405802346e-06	0.00128270523127714	2908
GR	77	DOID:162	cancer	61	42	1328	2103	2.299967728	3.6258863551067e-05	0.00549166008427853	2908
GR	77	DOID:1936	atherosclerosis	28	75	371	3060	3.079245283	4.93192635546604e-06	0.00129278232534207	2908
GR	77	DOID:2237	hepatitis	22	81	253	3178	3.411701556	8.25374034750555e-06	0.00191759800551995	2908
GR	77	DOID:2316	brain ischemia	15	88	144	3287	3.890861742	4.20953859708544e-05	0.00603384821264495	2908
GR	77	DOID:2377	multiple sclerosis	28	75	339	3092	3.405152409	9.0334247843677e-07	0.000339426289449168	2908
GR	77	DOID:2394	ovarian cancer	28	75	359	3072	3.19465181	2.67612704961188e-06	0.000798517831345955	2908
GR	77	DOID:2403	aneurysm	12	91	88	3343	5.009490509	2.44579196640553e-05	0.00418978388901731	2908
GR	77	DOID:2841	asthma	39	64	392	3039	4.724210778	1.06398834874772e-11	3.88594080683038e-08	2908
GR	77	DOID:289	endometriosis	13	90	83	3348	5.826506024	2.76354170920658e-06	0.000819246556171481	2908
GR	77	DOID:2942	bronchiolitis	27	76	160	3271	7.262911184	8.11650870180398e-13	4.35932907957008e-09	2908
GR	77	DOID:3083	chronic obstructive pulmonary disease	25	78	328	3103	3.032168542	1.56920977477331e-05	0.00306150144648401	2908
[truncated: 11,828 more rows]
